# Supplementary material for: A Zeaxanthin-Producing Bacterium Isolated from the Algal Phycosphere Protects Coral Endosymbionts from Environmental Stress
Source: mBio. 2020 Jan 21;11(1):e01019-19. doi: 10.1128/mBio.01019-19 (PMC6974559; doi:10.1128/mBio.01019-19)
Supplement: TABLE S1 [file mBio.01019-19-st001.xlsx]

## Sheet: Table S1
Table S1 MRM parameters for zeaxanthin analysis
Compound	Precursor ion (m/z)	Product ion (m/z)	Q1 pre bias (V)	CE (eV)	Q3 pre bias (V)
Zeaxanthin	568.3	476.35	-40	-18	-24
	568.3	119.15	-40	-38	-12
	568.3	145.15	-40	-39	-29
