# Supplementary material for: A Zeaxanthin-Producing Bacterium Isolated from the Algal Phycosphere Protects Coral Endosymbionts from Environmental Stress
Source: mBio. 2020 Jan 21;11(1):e01019-19. doi: 10.1128/mBio.01019-19 (PMC6974559; doi:10.1128/mBio.01019-19)
Supplement: TABLE S4 [file mBio.01019-19-st004.xlsx]

## Sheet: Table S4
Table S4 Genome annotation of GF1 according to the RAST annotator
feature_id	type	location	start	stop	strand	function	aliases	figfam	evidence_codes	nucleotide_sequence
fig|49546.61.peg.1	peg	NODE_10_length_171601_cov_39.857909_3211_1250	3211	1250	-	Two component sensor histidine kinase				gtggatctgaccggttccgtccaatccctaaaactaaagatcaataattccgaagccggtgaacgcctaatgtggatggacagtctgtccacattgatcgaagacaggactgactttggttatgattccattgtaaggagcactattgattatgccctggagctggactccacgcgaatagccctgaaacacggccgcaaattgattgtttatggctggcaggaactgagaaacccggagctggccctggaggatttctacgacctcttgaagaaggttccccgggaagagcatttagcggaattgagcggagtatatgtcgaagctgggcggaactatatcgtgctcaaccgtcttgatgaggctctggaaagctttgaacaggctttttcatattcc…
fig|49546.61.peg.2	peg	NODE_10_length_171601_cov_39.857909_3782_3438	3782	3438	-	hypothetical protein				atgagagaacgattcaaaaaaataggtctaagggtcagacgattgcggactgaagtgtattgcaagacccaggatgaatttgttgaaatcgtcaataggtatttaaaccgcaagcagcttttggacgcagaggggaaatttaccgcaaacacgatagtaagactggagagccgaaacagtatcacatcaaccaagttgtgccacctgctaaatttcctgtatgagaccaaaggcatcaatccggcctgggtcatgctggaacgtaacgaagtccattctccttacctgatgaaaacttttggggatattcatgatgtgcctgcaaacggtatccgggagtactaa
fig|49546.61.peg.3	peg	NODE_10_length_171601_cov_39.857909_5534_4125	5534	4125	-	Pantothenate:Na+ symporter (TC 2.A.21.1.1)			isu;Coenzyme_A_Biosynthesis	ttgatcctcttgttgggacttggttttttggccaataggcgaaaaaagtcaaattcgttgaaagagttttatctggcaggaaggagtctgggtccatttgtactgctattcacactatatgccacgcagtatagtgccaataccatgcttgtaacacctgcagaggtggtaaacagcggaatgggtatgatattgatacttgggtacttgacggcagttgtggtcttctatctcacctttgcaccgcaattgtatgaaatatcgcggaagttcaattttattacacctggggattggtttgaccatagattcaagctacccaaattgaccttgttggccaatggtattcttgttattgtatcaatcaattttttgttgtcccaattaatggcaatggga…
fig|49546.61.peg.4	peg	NODE_10_length_171601_cov_39.857909_5780_5577	5780	5577	-	hypothetical protein				atgcaaacgaaaaaagtattcccaaactgggtatggttcatttatatactgttgttttccctttccattccctggtatttgcccaagggcctaatcatgcacttgacctttggcttgccattatggttggtactgtgtattgcggccatatttggtatcgtattgtttacgttatggattattggaaaattttggagggagtaa
fig|49546.61.peg.5	peg	NODE_10_length_171601_cov_39.857909_6559_5819	6559	5819	-	Methyltransferase				atggcaacggactataataccattgcaaaggaatatcaagcttcgaaaatgcagccgtggcgaaagcatatcgaaggattttctttgttcaaattgacaggggatttatcgaacaagacagtgcttgatctggcctgtggagaaggtttttataccaggcagctaaaactaaggggtgcgggccatgttgaaggagtcgatatttcaaaagcaatgatccagctcgcaaggaaggccgaagaccggaatcctctgggaattacctatcacgagcacgatgccttaacgctagtgttgcctaaaaaatttgaccttatcaccgcttcctatttgcttaattatgccaagacccctgaggaactgattcaatttggaaaagtcatttcaaatcatttaaag…
fig|49546.61.peg.6	peg	NODE_10_length_171601_cov_39.857909_7100_6684	7100	6684	-	hypothetical protein				atgatatatgacatgaaaggatgctcaaaaatcatgggcaaaaggatcagacaactaaggaccaaggtttacctcaaaacccaggaggagtttgttgagatggtcaatggatacttaaaccgaaaacagcttttggatgacgaggggaagtttacccaaaacacaatggcaaggctggagacaaaggatgacatcacgtcgacacgactgtaccacttgctcaactttttgtacgacaccaagtgtataaatcccgcctgggtcatattggagcggaatctgtcccatgcaccatatctcagaaaggttcccggcaatattgacctatttgctttgaaaaaagatatccgggagtatcagcgccggatagacgagcgtctggagaccatcatgcatttt…
fig|49546.61.peg.7	peg	NODE_10_length_171601_cov_39.857909_7066_7212	7066	7212	+	hypothetical protein				atgatttttgagcatcctttcatgtcatatatcatcagtttggattttagcagtggaaatcgcaaaaaatggggagaaccggcacttaaggatggaaattttgacaaccagattaatacgccagtcctcccctgctctaaacactag
fig|49546.61.peg.8	peg	NODE_10_length_171601_cov_39.857909_7856_8596	7856	8596	+	hypothetical protein				ttggagatgtgcatcatgagcttaaaaaggcaaattgtggccagtgatattgtgattaccactgccacacctatggcaagcacaagggagttggcaaaaaaatacgggataccctattatgtcaatacccaagaaaaaacaggaattgccaaggattggaattttgcactttcaatggccaattccgactacgtgaccattgcacaccaagatgatgtttatgcgccaaactacgtgcaggaagtgatgaaaagtatagaaggaagttccatagttttcacggattattgggatgtggtcaatggcagctgtaaaaagagtacattcaatgccattgtcaaaaaaatatcgctgtttccctttattattaagtcgtcctataaaagcaaaatactaaaa…
fig|49546.61.peg.9	peg	NODE_10_length_171601_cov_39.857909_8823_8689	8823	8689	-	hypothetical protein				atgcagtttacggaccaatgctgtaccctaccggagatttcattatgtaaaggaagaaaaggtgcatttttgctgaaagaggaaagtaataagcgggatgtatgtcgaacaactgtttcctttttgaaaaaatag
fig|49546.61.peg.10	peg	NODE_10_length_171601_cov_39.857909_8901_11030	8901	11030	+	Oligosaccharyltransferase PglB (EC 2.4.1.119)			icw(1);N-linked_Glycosylation_in_Bacteria	ttgaaaccattagcccaagttaacccaccccaacaaccaaaggattttttagcaacaagtcgccaaaagtccatagccaccgtaatggcattggcattcattgtagctctttccatttttttacgctatgaggattttatcgactggcaaaaaaacaaggccgtttttcaataccaaggcgagtacatcatgggaagtcttgatgcctatatcaacctacaacatgccaaagatttcaatgaaggaacctatgattcgttggatgaaaaacgcaatgtgcccaatggggcggtaaggccggccataccaccattgttatccgcgattactgtggccgtacacagaataacgggtattccactttccgctgtagccttgttcatcacgatttttttatcc…
fig|49546.61.peg.11	peg	NODE_10_length_171601_cov_39.857909_11027_12235	11027	12235	+	dolichol-p-glucose synthetase, (glycosyltransferase)		FIG01755512	ff	atgatagcacctggaacagctgtgggcaaaactacggccatgcccaaaaataatgacacttcacccatggaagtatccattgtaatgccatgtctcaatgaggcggaaacattggccatctgtataaaaaaggcccaggatttccttaaaaggcacaacgttttgggagaagtgatcatttctgacaatgggagtgcggacggttctattaaaattgccgaaaaattgggggtgaaggtggtccatgcaaaactaaagggctatggttcggctttacgggagggcataaacaatgccataggaacgtatgtcatcataggtgattgcgatgatagttatgatttctccaatttactgccatttcttgaaaagttaagggagggaaatgatctggtgatg…
fig|49546.61.peg.12	peg	NODE_10_length_171601_cov_39.857909_12281_12415	12281	12415	+	hypothetical protein				atgttttacccacccacgtttgacaccaccaaagggaatccaccccatgacaatggattttccaggtttatttggggaaatggacaccaaaaccacgaaaaaagcgtcctaaggacgaaaaagccctgtagctaa
fig|49546.61.peg.13	peg	NODE_10_length_171601_cov_39.857909_12568_14670	12568	14670	+	Oligosaccharyltransferase PglB (EC 2.4.1.119)			icw(1);N-linked_Glycosylation_in_Bacteria	atgaatattcgaagaaaaagaagacttcaaaaaatcggaacctggattggattgttcgccattgttctttttgccatgtatttacggtatgaagacttttccgtctggcaaaagcataaaaccgcttttcagtatcagggcgaatatcaaatggccaattttgacagttactattatttgcaactcgccaaggatgtccaagaaggtgtctatgatggttttgatgaaaaaagatatgtccccaacggtaaggaacgtccttatattcctcccctactggctttgttaacagtaacgatcagcaatataacggccattcccctgaccacggttgccatttttatgccggtcgtcctatcctccctactggcggtcgtcctcttttttttgtgccgggga…
fig|49546.61.peg.14	peg	NODE_10_length_171601_cov_39.857909_14962_16164	14962	16164	+	site-specific DNA-methyltransferase		FIG00939095	ff	atgcaattaatttccgaagaaaccaaggtagtattaagagatgatgtcccccatatcgttaagtatatgggttctaaacgggagctcattccttttctgatccaatccatcaatgaaatctataagggtgaacctatttgcgatctgtttgcgggatcttcaatcctaagtggggccattggaactagtgtgaccatgtattccaacgacattcaagaatattcatccgtttttgcaaaaacctatttgggaaattacaattgggacgatcatggaaatctaattgatgagttgatagcatccgccactgcgcatgtacatcgcgtaaaggaagcatacccacatctcgaatttacctatgacgatgatttaaccctggaaggattcaataccattgag…
fig|49546.61.peg.15	peg	NODE_10_length_171601_cov_39.857909_16517_16338	16517	16338	-	hypothetical protein				ttgaaaagtatttccatagttttattcattgccacaaaatcaatttaccccacatcccttacacttaaaaatccagaatacatgctagaaaatgcgttgatcgaagtgtacacttacaacctaaaaaggacttttccttcaagttcaagtactgggggtagaatgaaaaacttaatgtaa
fig|49546.61.peg.16	peg	NODE_10_length_171601_cov_39.857909_16547_18127	16547	18127	+	Putative ATP binding protein SugR				atggaatttaatggcgattttaattttaccaaaattcgaacttcatggacaaaatatgacatcgtccgggtacttgaggttgtccacagtcctgaaatcctaaggaaatatgtaaatcgggaagccaaaatggatgggcgcatacttcgttcatttcttggaatgaaatcccttgaccatcccattcccgggtactggatcgatatccaaaaatatccacaagagaaaaaactcttcgctttgttttctgtaatcttcacacatggggacatcgtaaaaaaatttgccgaagagtacacctgtggcaatatgaagggactgtttatctacacatccggtaaggaatataccaatatcagaagtgcgcttgtggagtcgggggctgccaaaccctatctc…
fig|49546.61.peg.17	peg	NODE_10_length_171601_cov_39.857909_18241_18426	18241	18426	+	hypothetical protein				ttgacagaagccaaattacacctgccgtaccaaaggataacggcaaaaatcgaggaatacctcagtgataaaaaagttaaccctatttatcaaggaatcccgttcaaatccggggcactgaaggaatttcaggcgccaaaacggttttacggtaaaatatgcccttttggaacccaatgttcataa
fig|49546.61.peg.18	peg	NODE_10_length_171601_cov_39.857909_18557_18387	18557	18387	-	hypothetical protein				ttggaggggttggcgtttggcttcaaccacatcctcagtgtaaaagttgccggtgaacggaaagacacaattggggctccctttgctattttttggaaggccattaccaatgcaaagggtaggccccattgttatgaacattgggttccaaaagggcatattttaccgtaa
fig|49546.61.peg.19	peg	NODE_10_length_171601_cov_39.857909_35205_18742	35205	18742	-	Chitinase (EC 3.2.1.14)		FIG00001347	ff	atgagagcagattactttatgggcctaaaagggcttctacttacctttttcatgggcctatcgatgaccaccggcctgtttgcccaaagcgaatttatcacgacctgggacacgaccaatcccggtacgtccgatggtaactccatcaccattcctttgacagggacctacgatgtggatgtgggcgccgatggcacttatgaacttgacctgcaaagcagtacagggaccattaccattgatatcaccacctttgaggaccctaatacccgtgaaaactataccgccggggagatacagattgccattcgtaatgccgtctctggaaacggaacactgaaaaggatactgttcaacgatggtggtgataagcttaagctgctttccgtggaccaatgg…
fig|49546.61.peg.20	peg	NODE_10_length_171601_cov_39.857909_36544_36107	36544	36107	-	hypothetical protein				atgacctggcaggaagccgtagccctggcccagacagaggccctgcctaaaaaaaccttcgtagacgtgtacacggattggtgcggttggtgcaaaaaaatggacaaggatacctttcaaaaccctgaggtagtggcctatatgcaggagcacttttatatggtaaagctggatgcagaaggcaaggaccccatagaatttcaaggaaagacttttgcctatgtcccttctggaagaaagggctaccatgagttggccgctacgctcttaaggggtgaaatgagctatcctaccgtagttttcctcgatgagggactgaatgtgctttcccctgttcccggatataaaaaggcaggcccctttctacagcttgcacgttattttggggataacatctat…
fig|49546.61.peg.21	peg	NODE_10_length_171601_cov_39.857909_36772_36641	36772	36641	-	hypothetical protein				ttgaactgggataaagcgggccgcaacgggaaatttcagaaaatgggcaacagtttcaatagcactggacaaccattccaggagattttagtcaattatgatttggtcctctggccagattcccaaaaatag
fig|49546.61.peg.22	peg	NODE_10_length_171601_cov_39.857909_37622_36759	37622	36759	-	GCN5-related N-acetyltransferase		FIG01272034	ff	atgataaatttggaaaacttggcattacaaaaactcagcaaggatgacctggaaaccttggtgggctgggcaaaaaacgagggatggaatcccgggaaaaatgatttcgatgtgttttggaaaaccgacccggatggatattacggatactaccttaagaacgaattaattgccggaggggcggtggtttcgtataatcgggagtttggatttatgggactgttcattgtccatcccaatttccgaggtttgggaattggaagaaaactgtggtacttaagaagggaccttctcaagggaagactcaagaacggcgcgaccataggtatggatggtgtggtggaaatgcagtctttttatgaaaaagggggcttcaatagagcctttagggatgaaaga…
fig|49546.61.peg.23	peg	NODE_10_length_171601_cov_39.857909_38318_37887	38318	37887	-	hypothetical protein				ttgagtattggtgcgggttttatggggtcatcatcagaaacctccatagggggatttgcggtaagtttggatttgtccatgatgctggacaaacatgttttttcgctctatttgagtgatggttcggaattggacttggttgatgcagaagaaaagtatacggaattaaatttaacctatggaagaccaataaatttaaatccctggataaaattggaatggcatgtaggactgggacattttaggtattcctataaaagcaatgtaacggattttgtttcgaacaaggaatcgaccattggcgttcccataagggcaaaattgattttttatacgggaaggcattttggaattggaataaattccaatgtgaatttgaatgctttggtaaatacctat…
fig|49546.61.peg.24	peg	NODE_10_length_171601_cov_39.857909_38524_38411	38524	38411	-	hypothetical protein				ttggaactgttacaaattcaaaaaaagatgatgggccttatcggtggcatgattactaaattatttgacatgcgttttacttccataaccccgaacgataatcgaaaactatga
fig|49546.61.peg.25	peg	NODE_10_length_171601_cov_39.857909_38853_38644	38853	38644	-	hypothetical protein				ttggtattggacttcccaccaagttcccaggggataaccatttacgcgtgggtcattaacgtgatacatcgggcaaaaagaattcaaatagccaggccaatggggatgaaaggcccaagattccccacttattaccccctgcgtccatttattacagttctgttttttctggccctggatttgcccatgtttagggagccaaatctttga
fig|49546.61.peg.26	peg	NODE_10_length_171601_cov_39.857909_39120_39004	39120	39004	-	hypothetical protein				ttggaaagggagcaaaaagggatgcataagtgttgcattgaaaagataagtgtggggttgtcgccaatcggtgaaaatccctttggggaaaagaacgttaccagaccggaactatga
fig|49546.61.peg.27	peg	NODE_10_length_171601_cov_39.857909_39191_39072	39191	39072	-	hypothetical protein				ttgccttggtacgatgaacttgaattggacaggcagtccgaagaatttgaaaacgtgaaactaattaacggttggaaagggagcaaaaagggatgcataagtgttgcattgaaaagataa
fig|49546.61.peg.28	peg	NODE_10_length_171601_cov_39.857909_39840_40178	39840	40178	+	hypothetical protein				atgaaatacccttttttaattatcatattatttttttccttggcatgttattcgcaacaatggccttttggacaggaaatcaatgcagaatattcttatggtgttccggatggacaagagtttgccgaacaatacgggacgtatggggtaccacaggtacaactgaattgtacagatagtatcccttttgccattaacgcttgtggattgcagggaaagtggaacaaacctgcaaaggcagcaccgctgtgtaccacattctataggaaacattttttaggattatatgcatatgtaggctgtaaagccatggacaaaaagaagaattcagtcaactga
fig|49546.61.peg.29	peg	NODE_10_length_171601_cov_39.857909_40301_40510	40301	40510	+	hypothetical protein				atgttaaataaagatttctgttcggacggctactccagcattctcgaaaatttgagggacaatgaatacttgatccaagaagatgttgacgtgctcatcaaagacgctttcgagaaaaaaacaattgttttgacaaatattagtgaggaaaaagccgaaatagttcgaagggcccttttagaaaacagtaaacgaagaaagttcgaataa
fig|49546.61.peg.30	peg	NODE_10_length_171601_cov_39.857909_40718_40575	40718	40575	-	hypothetical protein				atgggaaacctttcctcggtagcgtcactttgttttgcaagacgaaaacggtcccaaaccgcagggttaaaaatctgtttattgggaaagcacggtccactggtccccgctttttgctcccctcgtcaaccctatttggggtaa
fig|49546.61.peg.31	peg	NODE_10_length_171601_cov_39.857909_40735_41487	40735	41487	+	Queuosine Biosynthesis QueE Radical SAM		FIG00000490	idu(1);tRNA_modification_Bacteria idu(1);Queuosine-Archaeosine_Biosynthesis	gtgaagatttccaacaacaatggcgtaccggaaatattccattccctgcagggagagggaaaatcgatcggtaggccctccatattcattagaaccagtttgtgtaatcttcattgtatttggtgtgataccgattacacctggaattggaaaagcaccgatttcaaacataaaaatgaccgcaaggagggatattcaaagttcagcaaagaagatcaaattatagaattggatacttcggaaattgtttccattgttctagggttcgactgcagcagcattgtcctgaccggtggagaacctttgatccagcaatttggactcgtaaaagtgatgaaggtgttgagggagaagccaatggattatcattttgaagtggaaacaaacgggacaatcatg…
fig|49546.61.peg.32	peg	NODE_10_length_171601_cov_39.857909_42113_42595	42113	42595	+	hypothetical protein				atgggagaatcccggtatcacggaatattccagtatgccggattcttcctgccaaaatccaaactattgatctctgatatgaaagaatgcccaaatattataggccaacgggtcaggcgactacgtaccgaggtatacatcaaaacccaggaagagtttgtcgaaatgatcaatggatatctaagcggtaagcagctcttggaggatgtagggaaattcacccaaaacacaatggccaggctggagacactggatggcatcacttcaaaaaaactgtaccactttttaaactttttgtacgataccaaacggatcaatccagcctgggtcatactagagcacaacgagtccctcacaccatatctgaagccccctttggggaatatcaatccttttgac…
fig|49546.61.peg.33	peg	NODE_10_length_171601_cov_39.857909_42932_42816	42932	42816	-	hypothetical protein				gtggtttttgggttttccgtgaagaaaagcgtggacaagttgattttttgctggggaatccttaaaaaaggggagaatccggtacgaatgcagaacgaaaccgtaatcctcccctaa
fig|49546.61.peg.34	peg	NODE_10_length_171601_cov_39.857909_43809_42988	43809	42988	-	Kynurenine formamidase, bacterial (EC 3.5.1.9)		FIG00001524	isu;NAD_and_NADP_cofactor_biosynthesis_global isu;Aromatic_amino_acid_degradation	atgaacaaaccactactttccattctactattgttatttttttcatgcattggagaacaaaatccttcaaaggaaatcaatggttcttcaaatgaaaatgtattagggggcaaattagttgatttatcccacacctattcccatgagacggtgtattgggttacggcaagattgtttcaattggataccgtttttagtgggttcacggacaaagggtattattattccgccaataattttagtactgccgaacatggggggacacatattgatgcgcccattcattttgcggaaaaaggtcaaacagttgatgaaataccgctcactaagttggttgggccagcaataaaaatcgatatttcgtcaaaagcactggacaatcctgattatttaataagt…
fig|49546.61.peg.35	peg	NODE_10_length_171601_cov_39.857909_44711_44277	44711	44277	-	hypothetical protein				atgtttaagcctatgatttcgaccaagctgaaaaaaaagggaaccgtccttttttatgatggactcaaagcacatggggtctacggaaaaaaaatgcttaagtccaaagaggcatatgattatgactttgtaattcatgaaatttccaaaatcgagaatataggggattacttggtttccaataatgttgccatagctgtcctcttcatatatgggaaagacaggctttatgaactgctaccttttttgaatagggaaattaatcttatcctctgtacagatccagttgaagtaaagtggttgcaacacaatttcccggaaattgttatgttggatatcgatcttccaaaaacagagcttttttaccaaattgaaacacacatactcaggtttcggaag…
fig|49546.61.peg.36	peg	NODE_10_length_171601_cov_39.857909_44879_44739	44879	44739	-	hypothetical protein				ttgtggcctggaaatatctttagtataagctttagaaatagttgcgttatggttgagtttgaattggttttgtcattaatgttttttctgggggtcgccgtttttgttttgaggaggttttttatgaacaatgatgggtag
fig|49546.61.peg.37	peg	NODE_10_length_171601_cov_39.857909_47719_45344	47719	45344	-	Tyrosine-protein kinase Wzc (EC 2.7.10.2)		FIG00006955	idu(2);Colanic_acid_biosynthesis idu(2);CBSS-258594.1.peg.3339 idu(2);Capsular_Polysaccharides_Biosynthesis_and_Assembly	atggagaaaaatccagatataatatactacgataatgatggggattttattgaccttaaagatgtctttttccagtgcaagagccattggccctggtttttgaccagtgtagttctctgcttatgtattggttttttatacctgagtattgttcctattacccataggtcgattgcaaagatcaaaattatggatgactccaaagaactgggtctgtccgtggacgcactgtcccttttggggaacaatcccaaaatcagtttgggcaatgaaatggaaattcttaaatcatacagattgttgtcccaagtggtaaaagagttggacttggaggttaggtattatacaaagaccaatctaaggacctctgagatttggcccccaccgtttactgtaacc…
fig|49546.61.peg.38	peg	NODE_10_length_171601_cov_39.857909_49187_47859	49187	47859	-	Phenylacetate-coenzyme A ligase (EC 6.2.1.30)				atgaattttgccacctatgtatgcctccttagatattccatagttaaaaaaggggcattaacggcctataaaaatgccatggcaagacagcagctccccgcaagcaaactacatgaaataacatgggaaaagacattgagacttttggagtacgcttatgacaatgtaccatggtataccaaaagattcaaaactattggattgcatccaaaagatattgccagaccagaacattttaaccaggtccctatagtgacacgtgacgatttaatgaacaattttgaccattttatttcgaccaaggtaaatcccttatcggtaaaagtgtcgtacacaaggggtagttctggagaacctttgaaggttggaatggggaaatttgggtccggtcaaatacga…
fig|49546.61.peg.39	peg	NODE_10_length_171601_cov_39.857909_49422_49562	49422	49562	+	hypothetical protein				ttgcagggcacctctccctggaccaatgatcttgcagtgttgataaaatggggaaataccaaaatcctttggaacggagttgtggcccactttttgggtaaaatggacattgcccacctcccgtataatgccctattgtga
fig|49546.61.peg.40	peg	NODE_10_length_171601_cov_39.857909_50411_49668	50411	49668	-	Two-component response regulator				atgatacaagaattaaaggcatttatcgtagaaaatgaagtttcttatggaggattggcatttgttcttcaaaaatactttcctgagatcaacatactcggatttacggaagacattgagaaggccatggattcgatccatacccttaaaccggatattgtgttcctggaaatcgaattaaaggatgggtgtggtttccaaattattgaaagcctttggacaaagtccaattttgtaataacatccaatgtggacaaatacgcattgaaagcaatatcctatgatgtcattgcttatttgttgaaacctttgaaactggaagatctgctgttggcggtcaataaagcgaaacaaaaaatgaggcttgcacagaacaggcagtttttggaaaacaatagg…
fig|49546.61.peg.41	peg	NODE_10_length_171601_cov_39.857909_50428_50667	50428	50667	+	hypothetical protein				atgttggacaatcctccttttcaaacccaaaaaccatggagtaatggcaaaaaccgattttccgaaaggaattttaccttatggattttcttgaataagagcttgtatttttacaaaaccttcattttttgccagattggagcaatgggacatgggtgttttttacccgctatgttggccatgatctggtttcagaatgatggaaaaatgattgatggtattcggttgttttgcccctaa
fig|49546.61.peg.42	peg	NODE_10_length_171601_cov_39.857909_51262_50786	51262	50786	-	Transcriptional activator RfaH			isu;Transcription_factors_bacterial	atgccctggttggtcatatatacaaaaccacgatcagagctaagggtagcggaagctttaaaaaaaatgggcatagaggtgtattgcccggttgtgcaggaaatacgtcaatggagcgataggaaaaaaaagataacgacccctttgttcaagtcttatgtctttgtccatttgaaagcacaacagcgcaaccaggtgtttacggtccccggtgtcgtaaattatctcttttggttgggaaaaccagctgaggtgcgtgatgcggaaatcagggccataaggaaatggaatgaaaacgacgaaattgaccaatggcaggtagaaaacttgtctccaggggacaggataacgatttccgatggagtctttaaaaatcaggaagcgttcattaaacatatt…
fig|49546.61.peg.43	peg	NODE_10_length_171601_cov_39.857909_51927_51319	51927	51319	-	hypothetical protein				ttgttgataacgttttttatgggtacgtactatctaaccgcacaaacggaagaaaacgatttgatttcgacagctattgataataaaaaccgcccattggtgcgaacggaggaaaaatatttgatttcggttggaataaatgccattgtcaacgacgtcaggagtgatggaagctatttcaacctaaatcgtctgaatcgtttggatttacaaaatccatttttcttgggtgtggaacggaagttgtccaaggggttttctttagaagccctggtatccataaatgagttggaacttttaaatgaggtttcccaacaagaggaatttggatattttggaatggacatcaacgggaaactttatttggaatatctgtttgccaaaagacatcagaatagg…
fig|49546.61.peg.44	peg	NODE_10_length_171601_cov_39.857909_53871_52009	53871	52009	-	conserved hypothetical protein-putative phospholipid-binding protein		FIG01919392	ff	atgaacatcaacaaaatagcaatagtccttatcttctgctgtatgggccaaatgatgtgtgcccatgcgggagggcatggttccgaacttagaaattggaacattgttggggaacaagcaagcgttttccaagcctcctttttattgtataagaacaataccgttttttttgaggacaggaatggcgaaattctcaaatatcccctctctgcattggcttttgaagaccaaaactatattcttgaaagacataacggaatagcatccttaaacctacaaaaccgatcggagaagttgtttggttataaaaggaatctgcctttttacctttccattgcccttggaatacttttatcgatttgccttatggtctggcccaaaaaatcgaggtcatttaaa…
fig|49546.61.peg.45	peg	NODE_10_length_171601_cov_39.857909_55094_53868	55094	53868	-	GDP-L-fucose synthetase (EC 1.1.1.271)		FIG00027222	isu;Capsular_heptose_biosynthesis isu;Colanic_acid_biosynthesis	atgggctccaataccaaaaagaatcgggcaagggaccatgccttgatactcatgaaaaagaacgcaaaaatatacgtggccgggcatcgtggatttgttggttcggcaattttggaaagtttaaggggcaaaggttatgaaaacctggttacccaggaacataggagattaaacttggttgattccgttgctacggcgtccttttttaaaagggaaagacccgaatacgtatttcttgccgcggctaaggttggaggaactcttgtcaataattaccaccgggcaaatttcatttatgaaaatttaatgattcagaacaacgtaatccaccaaagctatatccatagtgtgaaaaaactgctttttttgggaagtacctgtatttatcccaaaaaaaca…
fig|49546.61.peg.46	peg	NODE_10_length_171601_cov_39.857909_56201_55422	56201	55422	-	hypothetical protein				atgcatacctatatagattgtaccaattttgggcaacttcaaaaaatgttggacgaccttagaaagtcctatggtaaggccaaagcattgcaggacagattgtccaaaaatgtcattacggaatactttgcgggaaacatagtgattctggaaaaacagctgttgacctccatggaaatcattaacgccatggatgaagggcatctgaagcgaatggaccaggaagtaaagatccgctataggacaactactccattggaacacttggaattggatgcacggggattactcgattatatggagaaaggtaactcaatttccaaacccctgactttaaggggctttctcccaaaaagaatgaaacaaagactttacattacccgcaaagtaaaggtcaat…
fig|49546.61.peg.47	peg	NODE_10_length_171601_cov_39.857909_57252_56611	57252	56611	-	two-component response regulator		FIG00627566	ff	atgaaagatgtttccataattatagccgatgaccatcctttgctgttaaagggactttatgaagaactgatcgccaatgattataatgtggttggacaggcctctgatggcatgaatgccttaaaacttattttgcagtatagaccaacactggcattgatagatattgatatgccttttttatcgggttttgaagttgtaaaaatggccaaggagaaaggaattcccacgaattttattgtcctgtcctttcataaggaggtgagttacctgtgtcaggccaaagcacttcaaattaatgggtacctgctcaaagaagattcttttttcgaaattgaacgttgcattcatgcggtggccaaaaaccaaacctattttagcccttcattggattcgctt…
fig|49546.61.peg.48	peg	NODE_10_length_171601_cov_39.857909_59346_57262	59346	57262	-	Sensor histidine kinase				atggtcttttttcaagttccccaaggcgaatccgttatatttgattattccaatcttacccgaattataaagagaatatgttgctttttgctgttactcacattatcgctgtccgggcaagaaggggatttgaccgacaccatggattcactgaaactgaagatacatgaatcaaaaggaggtgaacgtctcatgtggatggacagtcttaccagattgatcggcgacaggaaggattttaaatacgactccatcgccaggactacgattgattacgccttgaaacttgattccacacgattggctctggaacatgccaacttactggttatatataattggcaggaattgagaaaaccggagcaggccttagatcttttcaacgacctgaaggaaagg…
fig|49546.61.peg.49	peg	NODE_10_length_171601_cov_39.857909_59891_59661	59891	59661	-	hypothetical protein				atgagaaaattatacctcttcattcttttggcaatgagcacgctgtatcttcaagcgaatgaaccaagtccttcattggaccttaccagcggtgatgtgctaaaatgtttgatacaagcggcagaaagtcagggctggagtttgatcaaggcattccataactccgaagggaaactggtggtcatatttttaaaagatggaaagacaagggaatatgtaagcaatacctag
fig|49546.61.peg.50	peg	NODE_10_length_171601_cov_39.857909_60144_60269	60144	60269	+	hypothetical protein				gtgattacacaagcaatccccggtcccaattccaaggccttttggtttttactttctcccataacaatacacctgattcaaatagccaaatggactgttatttatctagcggaagattatcgttaa
fig|49546.61.peg.51	peg	NODE_10_length_171601_cov_39.857909_61141_60296	61141	60296	-	hypothetical protein				gtgaaccctgccttcatcattggtgagggcgggcgcctcaatgccgggctactttacagggcccagtgggtaggggtggagggctctccgcgtatcatcaatgcctttgggcagttccgtttgaacgagaggatgcagctaggggtctccctggtccgggacgacattggttcgggggcattgttggaggataatgtctatgcggactatgcctatattctgccattgggcggggaaagctccctttccctgggcctaaaggctggttttaccttctttaactccgattttaccggcattggtttcgatgacaccactatagaccccacctttttggatccaaccagtgaggtgttcccgaacattggggccgggatgtattatacgaataagaacttt…
fig|49546.61.peg.52	peg	NODE_10_length_171601_cov_39.857909_66107_61296	66107	61296	-	Chitinase (EC 3.2.1.14)		FIG00001347	ff	atgggcctaaagcctatacttacacttttcatgggcttgtggatcggcacgggcctgtttgcccaaaatggtagtgatgtgttcatcaccacttggaacacgaccaacaacggcccttccaacgacaactccatcactctccctttgactgggacctatgatgtggatgtgggcaatgacggtatctatgaactgacggaccagaccaatgaaactactgtaaacgttgtcactgaaggctattcagcaggagtgatacaagtagccattcgcaatgcccaatccggcgggaccctgagcaggataaatttcaataattctggcgatagggagaagatactttccgtggatcaatggggcagtatagcttggagcagaatggattttgcatttaagggt…
fig|49546.61.peg.53	peg	NODE_10_length_171601_cov_39.857909_66485_66315	66485	66315	-	hypothetical protein				ttgcttgaaggggaaaaatcctacaaaaaccttcctgactgggcaatcgtatggcgcttccggtccaaaagaaacaataggttcgaccggttggatgatttggaaagattggaatataaaagcaaccgaccgttttggaagagtatagggaaacaatgtccgggaagttaa
fig|49546.61.peg.54	peg	NODE_10_length_171601_cov_39.857909_66656_66531	66656	66531	-	hypothetical protein				ttgatatggggcggttttggattgggcaaaccccattcccagaaacgattgactgggattttccacttatttccaaataatgacaactattacatcagcaagggacgcttgttacattattgttaa
fig|49546.61.peg.55	peg	NODE_10_length_171601_cov_39.857909_67934_66957	67934	66957	-	hypothetical protein				atggaatccaatgtttttaaaatgaaaacaaaaataaacagatcgttgtgtgtgctggcatttataggccttttcgcagaccattcaaggggccagcaggacccgcagtacacgcagtacctctataaccacaatattgtgaaccctgcttatatcataggtgagggcgggcgccttaatgcggggctgctctacagggcccaatgggtcggggtagagggctccccgcgtatcatcaatgcctttgggcagttccgtttgaacgagaggatgcaattggggctctccctggtccgggacgacattggttcgggggcattgttggaggacaacctctatgcggactatgcctacatcctgccattgggaggggaaagttccctttccctgggcctaaag…
fig|49546.61.peg.56	peg	NODE_10_length_171601_cov_39.857909_68613_67945	68613	67945	-	predicted protein				atgcccttaatggccctctccttattgctgtttgcctgtggcgagtccgaaaaagtggaggaacccgatgtggatgcacctacagtgcctgcccttagctttcccacggctgatttggcctgtacccattacgaactggagttccgatggacaacctccacggatgacagtgcaggaatcattcgctaccaaatcgatatctctgaagacggtagttttggtagtattgacttcagcgatgtggtaagcggtacagcagccacctttacactggagccaggaatcacctattactggagggtgaatgccatggacggcaatagtaacaagagtgcctattcaccctcccgaatgttctataccgagcctgaggccgggaccaacacactgccaacaatt…
fig|49546.61.peg.57	peg	NODE_10_length_171601_cov_39.857909_73259_68625	73259	68625	-	Chitinase (EC 3.2.1.14)		FIG00001347	ff	ttgggaatcggcactggcctgtttgcccaaaatgagttcattactacctgggagacaaccacggcgaatgaatccatcactattccaacaacggggaacggttacagttattccgtagactggggagacggaactacaactggcggatatacgggaaacgctgagcacacctacggtagcattggtacttatacggtgaaaatctcaggcaattttccccggatttactttaacgatactggggacaagttgaagcttaaggaaattaaccaatggggagatatcgcttgggaatccatggaaagggctttttggggttgttccaatatggaggttaaggcatcggacgctcccgaccttagcagcgtggagagtataagcatcatgtttttcgattgc…
fig|49546.61.peg.58	peg	NODE_10_length_171601_cov_39.857909_73656_73261	73656	73261	-	hypothetical protein				ttgcttaaaggggaaaagccctacaagaactttcccgctggacaaatcgtatggcacttccggtccaaaagaaacaataagctcgaccgattggatgatttgaaaagatggggatacaaggaaccgactgttttggaaaagtataagggaaccatatccggaatgttgggtggagtaggaagtttggaatttccggaactccctgatttctcttttcgttttcctcctgcctccagtttcagcaacctgacatttgggtcgggattcggaacatttttatcccatgttgcactatcggtgatccaagggctatcgctttacacaaataccttgatatataatgagaacaaaacattttacaggtctaaaaggacccctacttacacttttcattag
fig|49546.61.peg.59	peg	NODE_10_length_171601_cov_39.857909_74142_75335	74142	75335	+	hypothetical protein				atgaagcttttttccatttccgttactgacttcaccacggattttttctgttttggaaagttttatcccttttacagatccattgtcaacaccactgataacagccgtacaccaaatgaagcttaccagaaatccgtaaaagggaattccagaatacaggtcatcacggatattcccccatattttgaaatcgatttcgacaaaaggaaccatgatctatcgtttttcgagttgcggatgtatgaggggttccttgccgatctctctgaactcaccagcattgatcactacctaagaagtcgatttagcagaaagggaaggtccactttacggcgtcgggtaaaaaggttggagcattgttttgacgtcagttataagctatatcatggtgacatttcc…
fig|49546.61.peg.60	peg	NODE_10_length_171601_cov_39.857909_75466_76080	75466	76080	+	hypothetical protein				atgatttcaacatcaaaacgacccatactatttattggtttagcttatctttttgccctggttatcattatgttaaccttttatgtaggccgtacgtacaatattccctttgaaaaaataaccggggacccggcaaattattaccgggcccatccttttacgggaatcgtatcgaacattggggccttgttatggtgtgcaaccgccacagcctgtttgttcgccggattccatttactgaaatcaaaaaggaaagaagctaactttctactattatccggttttttttcgactgttttattggttgatgatttctttatgtttcatgactacctcttctattccattaacaaagtggtattggaacctatcatctacggcctatatcttgtcctattg…
fig|49546.61.peg.61	peg	NODE_10_length_171601_cov_39.857909_77239_76061	77239	76061	-	ATP-grasp enzyme-like protein				atgataaaggaaggcaacaacaggaaacggaagctaagggtacttattcccgatggccaatcggaaatactgacggagcaagttaaaaactgcttttcgagggtcaataccatagagctttatcttatgtccaataagaaattcattcccagtcgtttttcccgttttgtaaagcatttttcctattttccaacatctggtgatgtcaattcttggattggttgtattaacgaagaagttgccagatatgatattgatttgatcatgccgatttatgagaccgggatcagatcactgatagctaaccgggaattgttggcccaccctaaaaaactggtacagttaccatcactatcttctttggatatggccaataataaagccttgctttcggagcat…
fig|49546.61.peg.62	peg	NODE_10_length_171601_cov_39.857909_77472_77302	77472	77302	-	hypothetical protein				atgtgggatgccaatcgctatccatgggttccagaaattataaaaaaggattttccattaaagcaaagcttttgcaaccggtatgcccctcccaaagttggtgaacatggaaattcatcgatcaaattgagacctagaacctgtagaacccctaggttgaccaggatttaa
fig|49546.61.peg.63	peg	NODE_10_length_171601_cov_39.857909_80605_77477	80605	77477	-	hypothetical protein				atgtacaaaaggtatcgggagaacagtctaagttatccaaaggaactgattatcattttcttgacgttcgccttgcttgcattcgtctttgactgtacggaaaataccatctatctgattaaaaagtcctttatcacatggattgttattgcgaagaaatcgttttatggtttggtatttgtaattgccttactcagttttattgaccagttcgtgaatcggaaaaagtacctttccctactaaaacagtttttgaaatctgctttttatagcttgttggtactattggtcattggcgtgttgttgccaacggctacacaagtaaactccattgttgttgatttatatctggttccctttaacctgttgctcctattgacctttgccccgttctttgcg…
fig|49546.61.peg.64	peg	NODE_10_length_171601_cov_39.857909_80844_80960	80844	80960	+	hypothetical protein				atggtatccagtttggctgttactgtattcttgagggaattaaaaattggcatggttatcaatttatcttacaaaaagtggtttttcttttttaatcagcgtgcttttgacaactga
fig|49546.61.peg.65	peg	NODE_10_length_171601_cov_39.857909_80960_81091	80960	81091	+	hypothetical protein				atgaaggattttccttttttcaatcgtacgaatgagcccacagtaagggaacaaaatcaggaaaagctctggttttcacaatccaattatagattgaaatcaattcgtagggggagcataggaaactactaa
fig|49546.61.peg.66	peg	NODE_10_length_171601_cov_39.857909_82504_81209	82504	81209	-	TRAP-type C4-dicarboxylate transport system, large permease component		FIG00006463	icw(1);TRAP_Transporter_collection	atggattacactgaagcactgctattggtcataagttttgtaattctgttggccattcgggtacccatcgcctacagcatagggttgtccgcactttttaccttggtggtctcaatgccaacgttacccgccgtgaccacattggcacaacgtatggccacttcattggacagctttgcacttttggccattccctttttcattttggcgggtcagattatgaaccgcgggggtattgccagacgtcttatcgattttgcgaaggccattgtaggtccattaccaggtggactggcctttgtgaacattattgcctgtatgttgttcggggccatttcgggctcggctgttgcagcggcctcggccattggaggttttatgaaccctatgatggaaaag…
fig|49546.61.peg.67	peg	NODE_10_length_171601_cov_39.857909_82976_82491	82976	82491	-	TRAP-type C4-dicarboxylate transport system, small permease component			isu;TRAP_Transporter_collection	atgcgaaatcggataaacacccttttggaaaaactgttgttggtcattatggccgttatgttgatttccgtcatttggcaggtggtctccagataccttttgggcagccccagtacactgaccgatgaaattgccagcttttccctgatttggttgggcttgtacggtgcggcctatgccaccgggaaagagcttcatttggccatagatcttattccggcgtccaccattgacaaggcgcccattttttttactggactggtggcttttgccattgtattgtttgccgtttgtgtcatggtcgttggtgggataaatctgtgctatcttacgtttcttctggcgcaaaaatcggctgcccttgaaattcccttagggtggatctatagtgccgttccc…
fig|49546.61.peg.68	peg	NODE_10_length_171601_cov_39.857909_83950_82976	83950	82976	-	TRAP-type C4-dicarboxylate transport system, periplasmic component		FIG00016663	icw(2);TRAP_Transporter_collection	ttgaagaccaaatggatattaggggttttttgtgcggtaacgatacttgcctgtaaatctcccgagagcacaaaaatcttgcgtttagcccatggattggataccaatcatccagtacatcaagccatggtaaatttaggcgaacacctggactcgctttctaaaggaaggcttacggtaaaaatctaccccagtggccaattgggagcggaaagggaatgtttggaactattgcaaattggcagtttggacatcaccaaggtttcaggagccgtactggagaattttgtttttgagtacaaagttttgagtgttccctacctttttagggacaaagcccattcccacaaagtttatgatagtcccgttgggcgtcaatttttgatgaagggtagcgac…
fig|49546.61.peg.69	peg	NODE_10_length_171601_cov_39.857909_84632_83952	84632	83952	-	4-hydroxy-2-oxoglutarate aldolase (EC 4.1.3.16) @ 2-dehydro-3-deoxyphosphogluconate aldolase (EC 4.1.2.14)			icw(1);Entner-Doudoroff_Pathway icw(2);D-Galacturonate_and_D-Glucuronate_Utilization	atgaaaggaaccataggggggaaaatgaccggagaagtcctattggaccagatgaaaagaacgggattggtacccgtttttaatcacagtgatggcgaagtggccaaaaatgtactggacgccagttacgagggaggggtgcgtgtatttgaatttaccaatcgtggcgaaaatgcactggaagtattcagcctattggctgagcatgccaaacaatatgatgacctctgtttgggtatcggaaccattttttctgcaaaggacgccgaaaggtttctggagaatggggcaaagtttgtggtatcgcctgccttgattccggaaatttcccattttgcggaccagaacggtctactatgggttcccggttgcggtacggtcacggaaatccatcaggct…
fig|49546.61.peg.70	peg	NODE_10_length_171601_cov_39.857909_85666_84629	85666	84629	-	2-dehydro-3-deoxygluconate kinase (EC 2.7.1.45)		FIG00133209	idu(3);Entner-Doudoroff_Pathway icw(1);D-Galacturonate_and_D-Glucuronate_Utilization idu(3);D-gluconate_and_ketogluconates_metabolism	atgaaaaaagtcatcacctttggtgaaattatgttacgtttggcacctcctggttttttacgattctcccaaacccaatcctttgaggcaatctatggagggggcgaatccaatgttgccgtttctttggccaattatggtattcccgtggattttgtaacccgtctgcccaataacgacctggggaaatgtgctctaatggaactcagaaaacgtggggtcaacgtggaccatattgtctggggcggggaccgcttgggcatttattttttggagaccggtgctgtggcccgaggtagcaaggtagtgtatgatcgcgcgcattcggccatgtcacagattgaaaagggcatggtggactgggaatccatttttgaggatgcaggatggttccattgg…
fig|49546.61.peg.71	peg	NODE_10_length_171601_cov_39.857909_85806_87446	85806	87446	+	Altronate dehydratase (EC 4.2.1.7)		FIG00001417	ff	atgcaacataatttccttaaaattcatcccaaagacaatgtgctggtggccttacgtgatttaaaggtccaatctgaaatccgttctaacggtactgtctttttgttaaaggaacccattagggccaaacataagttttcggaacaacatcttaacgtgggcgataccatctttatgtatggtggtatggtgggaaaggcatgtaaatccatttctcccggagaggcacttacggtggacaatgtggcccaccacaccgagggttttgggaaacgaaccccgaacctgtcctggaacaaacccgacgtctctaagttcaaaggtcgaacttttgatggctatcatcgttccgatggacaagtgggcacgggcaattattgggtggtgattcccctggtc…
fig|49546.61.peg.72	peg	NODE_10_length_171601_cov_39.857909_87455_88270	87455	88270	+	D-mannonate oxidoreductase (EC 1.1.1.57)		FIG00001516	icw(3);D-Galacturonate_and_D-Glucuronate_Utilization	atgaacaaactattcgacattgaccataaaaaaattgtaattacgggcgggacaggcgtgttgggaacggcatggtcacactaccttgcagcccatggcgcccatgttctggtgttaggaaagacggcccaggaatcagaacccgtggtggacagcatacggtcccaaggagggactgccaatgcatacggctgtgatgtgaccgatgaggaaaattgtaaacaggtggccggggaaataaagggggaattcggtgacatcgatgtgcttatcaatgcagccggaggcaatatgaaaggggcaaccatagctccggatcagaacctattaaacagtgatacggaagctttacgaaagattatcgacttaaattatataggcacctacctctccatcaaa…
fig|49546.61.peg.73	peg	NODE_10_length_171601_cov_39.857909_88283_89446	88283	89446	+	Mannonate dehydratase (EC 4.2.1.8)		FIG00060024	idu(3);D-Galacturonate_and_D-Glucuronate_Utilization	atgaaaagattacaacagaccatgcgctggtacgggccccaggatcccgtaagcctttcggatattcgacaagcaggggccaccgcagtggtcacggcactgcaccacatccccaatggggaggtatggacaagggaagaaatacaaaagcgcaaacaagaaattgaggaagcgggattggtttgggccgtagtggagagtgttcccgtccatgaggaaatcaaaacacaaagtggcgactatgaaaaatacctgacccactataaaacctctttgatcaatttagctttggaaggtatcccaacggtatgttacaactttatgcctgtcctggactggaccagaactgatctgttctacgagttgcccaacggggcgaaggcactccgttttgaaaaa…
fig|49546.61.peg.74	peg	NODE_10_length_171601_cov_39.857909_89547_90338	89547	90338	+	Two-component response regulator				atggacaccgcaaacaggtacaaggttattttggttgatgacgaagtagaggccttaaaaagattgcacctctttttgggcaaggttgggctattggacatagtcggttcctatcaaaacgggctggaagccttggacggcattcaaaaaaacagacccgacattgtatttatcgacattgaaatgcccgaaatgaatggtttggaggtactccaaaactgttctgcgccctacccctactttgtgtttgttactgcttatgatgcctatgccgttgcggcgtttgagaaaaatgccgtcgactatattttaaagccctattcaaaagagcgtattgaacaagctgtccatcgggcaacggacattatcgagaaggaaagactggcaaaaaacgcagaa…
fig|49546.61.peg.75	peg	NODE_10_length_171601_cov_39.857909_90515_90943	90515	90943	+	hypothetical protein				atgttagtgaaaaaagtatccctaattttatttgcaatggccttggtataccagacggcaaatgcccaagatgccaagaaagccattaaaacaattgcggcccagtttgtaaaaggcgccgataagcaggacgccgccctgctggaagatgtattggaacccagctcgcttcaatatgttttgatcggtggcaagttcaacacctttacggccgaacagtacattaagatggtcgccgataaaaagttgggtggaaagccaagaacgatcaactaccaacatgcggagtttttgggagataatttggcagtggtggtactgcaagccgttagttcggaatacgatttcctctatcaattgtccatggcaagatcgaacagcggtaaatgggaaattgtt…
fig|49546.61.peg.76	peg	NODE_10_length_171601_cov_39.857909_90972_91445	90972	91445	+	hypothetical protein				gtgggccttttggcgtctgttggtctttttggccagcagacccatcaaacggatggcatatcattaacgtacaccgttgcggatgagcgcttggtctgtgaattaaaagctgaaacttcaggttgggtcggtgttgggttcaatactgaaaattccattgtaggtagcgacctcttgctcttcaatatcattaaggggaaagcctcaagcctggacctgtttgtaaaaagtgccggcaatcctttacctgatgaagctttagggggtaaacacaccattgaattattgaatgccgaagaaaagaacagcaccaccaaggtcaaattctccattccccttagttccgaggatccctttgatttcaaacatgagctgggcaagcgtttttggctcatcctg…
fig|49546.61.peg.77	peg	NODE_10_length_171601_cov_39.857909_91477_92553	91477	92553	+	Autolysin sensor kinase (EC 2.7.3.-)				atggactcgaccaaaatgcgaccgaaaagatgggccattcatttgatttgggtagtggccgccctatttacaagcacgcaactttatctaaaggttctcgatgccaatggcaccgaaagctggttcaaacttttttggatacagttgctggtatggagtatttggggcctttttagtcctggcatcttttggctgggaaagcgctttagaatcgatagacaaacctattttcaaggtgttttcatacatattattttggctgttctcatcgttttggcctatctggcaatttactcgctcatctggaatttccttggagtgggatcggtcaattggcagggatttcaaacctatttcaaggttttctttttaaacctctttcattggcatttctttatc…
fig|49546.61.peg.78	peg	NODE_10_length_171601_cov_39.857909_94477_92594	94477	92594	-	Beta-galactosidase (EC 3.2.1.23)		FIG00001548	idu(1);Galactosylceramide_and_Sulfatide_metabolism idu(1);Lactose_utilization idu(1);Lactose_and_Galactose_Uptake_and_Utilization	atgcacttacaaaagccagtaaagcaccttggaaaacaggtaaaaagaaaggtggttggattgttggccctaacggccattttacaacttgccgcccaagagccactattacaaaatgcctataaccgaccatcgacctctttgaacggcaactggaaatacatcattgatccttatgaaacgggctaccgtaatcataggaattggctgccttttgatgaggtagcatccactaaggcatccgccaaaccctattatatggacaaagtggttgaaaacccatgggaccgtgtggaatacaattttaataccgctccggaactagtggtgccgggggattggaacagccagcttgaaaaattggaatactacgagggaaccgtttggtaccgaactacc…
fig|49546.61.peg.79	peg	NODE_10_length_171601_cov_39.857909_95887_94481	95887	94481	-	Polygalacturonase (EC 3.2.1.15)		FIG00031762	icw(1);D-Galacturonate_and_D-Glucuronate_Utilization	atgattgggccgtctcgaaccctatcgggataccttggttttggaaacactttcccagttgttttactggcgttttgctgtcttggctgcggcacttccaaaaaagactttaccaagaccatggcccaacagaacatgacacgggcatggcaagaaacctatcccaaaatcctggaacggatacatccaccaaccttccgtgacaccattgtggtgctaaaggatactgtggactttcgaaatcgaatcaatgaagccatgacaaccctctccaaagctggtggcggaaccctaaaaatagctcccggtgattatccggtaaaggggagcatctttttacaatccaatgttcatttgcatattggggaaggggccacgcttcttttctccccaaatcct…
fig|49546.61.peg.80	peg	NODE_10_length_171601_cov_39.857909_97142_95892	97142	95892	-	hypothetical protein				atgaagcgatttcccttttttctattcttgtttttagcccttcaggcttgtggtcaaaaagaacaactagggctttcaaacggctacaggacaaagattgaagcttctttaaatttggggatacaacatgcgaatgaagcctgtttggatgaggttggaaaagccaggggtgattatgaaatgatttcgggaaagtggtccgaatatgaacctgcatggcatacgggtcaattgattcaagggctattgatggcctatgcggtcacccaaaatgaaagggccctcgaacaggcaagaaaggcaggggattggtggataagcctgcaatttcccaaagggcatattttggaaggctatttgagggcaattcacggggccagcgtgggcaatctgatcaat…
fig|49546.61.peg.81	peg	NODE_10_length_171601_cov_39.857909_98473_97139	98473	97139	-	Polygalacturonase (EC 3.2.1.15)		FIG00031762	icw(1);D-Galacturonate_and_D-Glucuronate_Utilization	atgatgaggtatattcaacggttgttcttgattttcctggtgatttcgagcgtctcctgccaaaaggccaaagaccaggtgttcaatatacttgactttggggccgttccggatggtaagaccctcaacacgcaagccattcaattggccgtagaccaagccctgaaagagggaggcacggtaaaaattccggagggaacgtttgtaacgggggccattgtcctgggacctaacatcaccatacaattggatgaaggggccatcctgttggccagcggtgacatgaaggactacccaaacaatcattttatctcagcaccctatgcggacaacctaaaactaattgggcatggtaccatcaatggaaatggtacggccttctttactgaggagtggaag…
fig|49546.61.peg.82	peg	NODE_10_length_171601_cov_39.857909_99696_98470	99696	98470	-	mandelate racemase/muconate lactonizing enzyme family protein			isu;Catechol_branch_of_beta-ketoadipate_pathway	atgaatagattggaattcattaaagcgatttcatcggcaaccttggcaacagggttgccttttcccattagtgcggtcaatggtcaagggatgtccactctggatgattatagcgcgatggcccgggatgatgatttcgtcattaaggatatcgacacgtttatgcttaaaaaagcactctttgtgtccgtagaactcaataacggtagcaaaggatgggcagaagccatgcccaatgacaagcggagctcccgtaccttaattgaaaaaacactaaaagactactttgaagggaccaatatctttgatgtggagaaaacatgggatcactgtatcaagtccgaatacgatttagggccaggcggactcctcacatactccatttccggaatcgactgc…
fig|49546.61.peg.83	peg	NODE_10_length_171601_cov_39.857909_101285_99747	101285	99747	-	hypothetical protein				atgttgttaaaaaaatacttaggaataggactttgttcattgtttttgcttttggcatgtagcgaggaagaagataacggggtattgacctttgatgcgccaagtatcaacttatctaatgaaagtggtgaatttaggataggacagaccattagggtagacgtttcatttgaagcctctgctttgttcagaaattttgtggtacaaagggggagtacaataattgatcaaatcaattacccggatgggacggaaggagaggacaattatagtttggagttttttatcacagaaaacttattgggtactacccaaacgttcacctttaccgtgaccgatactttcggtgaaaccgatacagccacatttgcggcaacggtatctgaagtggctcctacc…
fig|49546.61.peg.84	peg	NODE_10_length_171601_cov_39.857909_104154_101290	104154	101290	-	TonB-dependent receptor			idu(25);Ton_and_Tol_transport_systems	atgtatcaaatactctataggttaaaatggcgcctttgtttttttctagcattcagtttgggattatctgggaatgccaattatgtactacatggcggggcgaacctgtcatttcaaagttttggaacgataacgggaaaggtagtggacgatcggggcgaggtactgccaggtgccaccgttgtcattcgtaatttaaacgctgggacaagtacctccttggatgggctttttcagctggatagaataccttttggcactcatcaggtagagttttcgtatatcggatatcaaaaacagattttggaaatcaacgtggatgcggatttgatggctattgatgatgttgtcctgagcccggaacttaaccaattgggagaggtcatcattacgggaagt…
fig|49546.61.peg.85	peg	NODE_10_length_171601_cov_39.857909_104445_105476	104445	105476	+	Hexuronate utilization operon transcriptional repressor ExuR		FIG00029606	icw(2);D-Galacturonate_and_D-Glucuronate_Utilization	atggaacattctaaaaagacgaccatacacgatattgcagagcgactcaatgttacggcttccaccgtttcacgggcattgaatggcaatcccagaataagtgacaacacccggaaggccgtgctcaaggctgcccgggaattggattatgagcccaaccagatagcctctgccctgcggagtgggcgtacacaacttatagggatgttggtcccaaccattaaccgggcctttttctcttccattatcaggggcgtggaggaagtggccaattccctggattaccgggttattgtgagtcagtccaatgaaatttttgagaacgaggaaaatgctgtcaaggcttttttgaatgcccgggtagacggtattattgcttccattggtaagaatacggaa…
fig|49546.61.peg.86	peg	NODE_10_length_171601_cov_39.857909_105516_106940	105516	106940	+	Uronate isomerase (EC 5.3.1.12)		FIG00001411	icw(1);D-Galacturonate_and_D-Glucuronate_Utilization	atgtacaaacgattgcacaaagcacaaaaatcctttattgacgaagattttttgttacagggagattttgccaaggtcctttatcatgaccatgcaaaacccttgcccataattgactaccataaccatctttcgccaaaggaaatcgccattgaccatcagtacaataatttaaccgaagtatggttaaagggcgaccattacaaatggcgggccatgcggaccatgggtgttgatgaaatgtacattaccgggaatgcgccggataaggaaaagttttccaagtgggcgggcaccgtaccctataccgttcgcaatccgctgtaccactggacccatttggagctcaaacgttattttgagcttcccgttctcttggatttgaacagtgcagatgcc…
fig|49546.61.peg.87	peg	NODE_10_length_171601_cov_39.857909_106955_108349	106955	108349	+	Altronate oxidoreductase (EC 1.1.1.58)		FIG00002628	isu;D-Galacturonate_and_D-Glucuronate_Utilization	atgaacctacagctcaatagaactacggtggtcaccgtgccagaacgacctgttaagatcctgcaatttggggagggaaactttctcaggggttttgtggattggatgattgatattctgaatgagaaaacggattttaatggggatgtccaaatggtccagcccattccaaaagggatgggcgaagcgatcaatggtcaggagggattgtaccatgtacttttggaagggatggatcagggaaaaaacgttcaaagtacaagattgatcacttccgtgaaaggggttttaaatccgtatcaagaccttgaaggcttccttcgcctgtccgagaatccccatctggaattcattgtttccaataccacggaggctgggattttttttgatagaaatgat…
fig|49546.61.peg.88	peg	NODE_10_length_171601_cov_39.857909_109838_108438	109838	108438	-	Aspartate ammonia-lyase (EC 4.3.1.1)		FIG00079822	isu;Glutamine,_Glutamate,_Aspartate_and_Asparagine_Biosynthesis	atgacaacacggaaagagatcgatttgattgggagcttggaagtgcccaaagaatcatactatgggattcataccataagggccttaaataattttcaaatatcgaaaggagtaataggcgactatcccatttttgtaaaagccatggtacttaccaaaaaggcctgtgcatcagcgaatagggatctgggtatcctttccaagtccaaggcggggatgattgttaaggcttgcgatactatccttgaagatgtggaaaaatatagcaggttttttcctgttgatgtttttcaaggaggtgccgggacctctgtgaatatgaacacaaatgaggtcgttgccaatgtagcgcttgaacaatatggccatccgaagggcagctatgatgtccttcatccg…
fig|49546.61.peg.89	peg	NODE_10_length_171601_cov_39.857909_110246_109914	110246	109914	-	hypothetical protein				atgaagtatcatagtgagaacaataccattttttcccaccaagaaaatggttacgaatcttttgaatcattcgttttaaacaattttgtttgtttcaaagtccgcaagcgggagaagagaggccatggtttactacccattaagaacatctttggcaaatatattggagataagaaatttaccgatactgaaggattgggcataaaatcacggcagcagaccagtctgaccaatagtaatatcccaatagccaaaaacgctcctgcaatcacattaaattatgggcgtaagggaagcagggcccattcatggaaggaaagttggacaaactag
fig|49546.61.peg.90	peg	NODE_10_length_171601_cov_39.857909_111933_110464	111933	110464	-	putative exported protein				atggaacagagaataagattactatttggtgctatcgccattttaacactcaccttgggggggtgtgatgatgatgaccctgaaattgttacggaacaaggggaaagaagggtattcttcagtgcccagaatgtggaggtaggtcgggacagtcccagaccttttgaagttgatttggtttaccagggacctgctacaaatgagaccatagaagtgtcctatacggtaagtctcccaaacgagaacggtgcagtggagggcgaggatttcatattgcccaagtccaattcctttataattgaaaaagggaaggatgttacccgtgtggtgttgcttcaaagactgttggacaatcaggatgcgcaacaaagcaggaccttgagttttgagttgcaggct…
fig|49546.61.peg.91	peg	NODE_10_length_171601_cov_39.857909_113703_111982	113703	111982	-	hypothetical protein				atggttatcctgggagttggatcgtgtgaagatgaagattttaggatcatacccgaagcagaaaaggagcctactatttcaagtattgaaccggcatcggcagatataggtactacggttaccataacgggaaccgattttagtccggctgttgcgaataataaggtgcgtttcggcgatgttttagcaacggttacaaccgccagtggaacagaattgaccgtagttgtcccagaaggggcggttacgggtcctatttccatatccaaagcaggttttgaagttgaaggaccggtttttacggtacttcccgcaccaggggtcgttgtattaagtgcaacgggggctgcgattggggatactgtagttattagcggccaaaattttggacctacgatt…
fig|49546.61.peg.92	peg	NODE_10_length_171601_cov_39.857909_113654_113824	113654	113824	+	hypothetical protein				atgatcctaaaatcttcatcttcacacgatccaactcccaggataaccataataaccactaaggttgtagtgattcctcttattaacttattttgttttttcatttttagctttttaaatagactttttggaataagactaacaatgcgaatgatttattcaggaagataa
fig|49546.61.peg.93	peg	NODE_10_length_171601_cov_39.857909_114921_113809	114921	113809	-	hypothetical protein				gtgcttgaagaaaactttacccggggtggattggtggtttgggagacggtgccaagtagtttcacacttaattttgctgaaatcgaaaccactgagttttcccatgtggtggaagaccccaatgaaaatattgtttcttatgatctaaggctgatttatgatgggattgtggtagataaatttatcacactcactacatttcctacaacacttacgataacagctgcaaaccttttacaggttttgaatttgacccccgaggaagtagatctgtccattccattcgaatttttagccacgattaccactacagagggtgtttttgatggagccccggtagactttgatagtgctaccaataccaataatggagggaattctgcaacggagttgtttgac…
fig|49546.61.peg.94	peg	NODE_10_length_171601_cov_39.857909_116612_114999	116612	114999	-	hypothetical protein				ttgagaaagatgaaaaaaatattaaatctattgttattactgatattcgtctcctgtgagttgggagattttggggaaagctttcaacaagatccaaatgtcttgacacctgatcaggccgatcccaactttgtacttaatgaaatacaaagagagactgctgatttttttcaagatttaagtcggaccacggatgaggtgatgcgatacacggttttaaatgaatcatatactgacgtggccagcccaacagccttgaataacgagtatagtgatttgtatcagatgtttcaagatgaaacgattattaccaatttggccgaaacggacaatgctttgctgttccacaggggcatgtccaatatcctaacatctttttccatggtcaccatggtggat…
fig|49546.61.peg.95	peg	NODE_10_length_171601_cov_39.857909_120058_116621	120058	116621	-	putative outer membrane protein probably involved in nutrient binding				atgaaaaaacctccaaaggaaagttggggcaattcctacactttcaaatttgatttgaagatgaaaattaccacgttcttcctgattacagtaatttttggtatgtacgcggacgacagctattcgcaaagaacacgaataacactcaatgtaaaggacattcttatatcagaagtctttgatgaaattgaaaagacaaccgaatttaaatttatctatagcataaataatgtggatttggaacggaaggtttccataaacgtagagcagcttaggatccacaatgtgctacaatctttattctataataccagtaccgtctataaattaaggggtaggcaggttattttgacaaaactgccaccacctgccccaaagattgaggtaagtgatagcctc…
fig|49546.61.peg.96	peg	NODE_10_length_171601_cov_39.857909_121347_120199	121347	120199	-	putative anti-sigma factor		FIG00946040	ff	atgtctacccaaaaagcgtattaccttattgttaaatttctttctgacaagttgaacgaagaagaaagaaaacaacttgaaaccctacttgaagatcctgaaaatgaaaacttattttcagaactggtacatgccaactttgcctccgagtttagcctaaaggaattttcctccaccggacttcaaaaagtacttcgggaaaaaatccgtcgtgaaaagcgtccttcgcaggtaaaaagaattggacctatcctaaaatatgctgccgtattggtccttattttgggaattgggtacttttttagtgaatacctttttgtcacgaatcaaggtaacggtaaaatcgtccctaaagatgatgccattatacttgagcgtgaagatgggaaaacccaaatt…
fig|49546.61.peg.97	peg	NODE_10_length_171601_cov_39.857909_121563_122141	121563	122141	+	RNA polymerase ECF-type sigma factor		FIG00937790	ff	atgttggaattcaaggaacatagtgttctgattgaatttctaaggatgggggacgaaagggcattttctttccttatccaggaataccatcatctactttgtgtgtttgcctttggtttaatacgggatgaggcaaaatcccaggatattgtccaaaatgtgtttttgaaggtatgggagcaccgagcgggacttaatcctgaacaatccctaaaggcataccttcataaacttacctacaatgagtttgtggatacctatcgaagacaaaagtccatgtcctcacttgaagagcgctattttaaaaccttgaattccataatggcccatgagaattccaacaagaacgatatgctcattgaacttgtaaattcagaaatcaacaaacttccagagaag…
fig|49546.61.peg.98	peg	NODE_10_length_171601_cov_39.857909_122344_123138	122344	123138	+	hypothetical protein				atgaaaaagtcttttttatcggtattgttggtcattggaagctttggaggcattcaatcgtcctgggcgcaacagttggaaaccggttattgcgtatttcaagtacaaggcaaggcgatgttgaacgactccattgtcctaagcaagggtatgtttatcaaagccggtcattttctgacattggacgagggggatgaagtacttcttaccgataccaatggtgtaatgtacgaattgaaaaaaaaggtcattgttccttttgcacgtataaagcgttacacgaaaaaggagaaacaggggcccttttctttctcgtatttgaaggatatatggaaaaaactatgggatgagagtgaaaaacagggctctactatagttttgaagtcgattaatgccgta…
fig|49546.61.peg.99	peg	NODE_10_length_171601_cov_39.857909_123226_124593	123226	124593	+	DNA polymerase III epsilon subunit (EC 2.7.7.7)		FIG01969951	idu(2);CBSS-228410.1.peg.134 idu(2);CBSS-342610.3.peg.1536	atgcattacacaattgttgacatagaaaccactgggaatggtctaaaggggaataagatcactgagatttccatttttaagttcgatggagaggatattattgatgaatttacgagtttggtaaatcctgaatgccccattcccttctttattacgggacttacgggaatcgacgaccaaatggtacaacggtcacctacgtttcatcaaattgcccatgaggtcctggaaataaccaaggattgtgtatttgtggcgcatgccgttaattttgattatggggtcataaaggaagaatttcgacaattgggaatggactttatccgcaaaaagctttgtacggttcgcctttccagaaaactggttcccggtttacagtcctatagtttgggaaaactg…
fig|49546.61.peg.100	peg	NODE_10_length_171601_cov_39.857909_124723_125682	124723	125682	+	putative two-component system sensor protein histidine kinase				atgggtatctattttggtggggccctgtttgaagtttctttcgttccttttgtcctaagatggagcatacaactcataggaatatccattttatggattgtgacaagaaatttttatatagcaatcgtaaaaaaatatcccggatataccaataggcatagaagatggaccttattacccttattatacctcccattttgggcaataatgttgttttccattttgtatctaaggcccttggtagctataaaattgcccggatatgcagacccatttatcggtatggaaatcgttgtgggaggcatcattcttctggtggacatctgtatatacgaatcgctccatatgtacgctgaactcaacgacgtcaaaatcaaggaagaaagaatggaaaaagag…
fig|49546.61.peg.101	peg	NODE_10_length_171601_cov_39.857909_125759_126535	125759	126535	+	Two-component system response regulator			idu(23);Two-component_regulatory_systems_in_Campylobacter	atggggaaattattgaaaatagttattgtagaggatgaaccaatatcttcggcgtatcttaagaagcttatcaatgattccggaattgagcatgaaattgttgccgaactcgacagtattgcggattgcctgatcttctttagtgaacaaccgatttacgatatcatttttatggatatccatttgggggatggcacctgtttcgaattgttaaattccctgaccatagaaaagcccataatattcttgaccacctttgattcctatgcgatcgaggcctttaggtacaacagtattgattacatcctaaaaccggcaaagcttcaagatatcaatgacgccctgaacaaatattggtcctttaaaaaagtggacgaggatgaatatttggccaggatg…
fig|49546.61.peg.102	peg	NODE_10_length_171601_cov_39.857909_126771_126634	126771	126634	-	hypothetical protein				atgctattggtagtgctttcaattatcattgtctccgaagtacttttcctgagtggaaaaaagatggatgctatttttattgcattctgggcaccaaccattttaggttttatgaactacctgaagtataagaaataa
fig|49546.61.peg.103	peg	NODE_10_length_171601_cov_39.857909_128252_126975	128252	126975	-	Isocitrate lyase (EC 4.1.3.1)		FIG00000818	isu;Serine-glyoxylate_cycle isu;Glyoxylate_bypass isu;Glyoxylate_bypass_cluster	atggaaaaaagagagaaaattcaagcattggtaaccgattggaccgtaaatccaaggtggaaaggtgtagaaagaccttataccgcagaggaggtaatcaaccttcgcggttcctatgacattgagtattccattgcgcggatgggagccgaaaaattatgggaaaagcttacgacccaggattttgtggcgggactgggagcattaactggaaaccaggccattcaagaggtggaagcaggtcttgaagccatttacctaagtggatggcaagtagctgcggacgccaatcttgccggtgagatgtacccggaccaatccctttatcctgccaatagtgtccccatggtggtaaagcgcattaacaatgctttactgcgtgcggaccaaatacaaacg…
fig|49546.61.peg.104	peg	NODE_10_length_171601_cov_39.857909_129942_128344	129942	128344	-	Malate synthase (EC 2.3.3.9)		FIG00001217	icw(1);Glyoxylate_bypass icw(1);Glyoxylate_bypass_cluster	atggaagagacattgattgccagcacccagttgcagttttctgaagaggtaacaaattactatcccgaaatactgacggatggtgccttggaatttttagtaggtctacatcaacggttcaataaagcaagattgcagttattgcaggaacgcataaaaagacagtcccaattggatggggggatttttcccgagttccccaaggaaacggaacaaacccgtaaggcagattggagtattccttacatccccgaggatttacaggatagaagggttgaaataactggtcccgtagatagaaaaatggtcatcaatgcattgaattcaggtgccaaaacctttatggcagattttgaggatagcaatgctccctcctgggaaaactgcatggaagggcag…
fig|49546.61.peg.105	peg	NODE_10_length_171601_cov_39.857909_130071_131546	130071	131546	+	FIG00552836: hypothetical protein		FIG00552835	ff	atggaagaacaatacattaaattaatatttgggctcaaactcaaacagctaagactcaaaagaaagctatccctatttggactttccaagctttccggactttccaaatcctatctgaacgaaatagaaaaaggcaaaaaataccccaaaaccgataagattgccctattggccgaaaaactggaagttccctatgatagtcttgtctccttaaaactggataaaaacctagctcctgttggtgcattgttgcggtccaatattctaaaggaactgcctttggaactctttggggtcaaagagggtgatttgatcgatattgtcgccaatgccccgacgaaggtcaatgcctttatcagtaccatcattgaaattgccaaacaatataattttgggaga…
fig|49546.61.peg.106	peg	NODE_10_length_171601_cov_39.857909_132370_131543	132370	131543	-	hypothetical protein				atggatgatttaaaggggaaaacccactttgcaatcaaagatcgattaaaaatgacacaattacggcttggcaatcaaatcgtacaaataacggacggtgaacttaccggttatagggtagaggggcatgaattcatccatcagaagggaagtccagggtggggaagcgcggacacggaaatgtttcctattattggcccggtgaacgaggcaggatttcaggtgcaggttcccagaggcgttgccatccaagatcagcatggccatttgaggcaatttccctatgacttgctcgctgtttcggggacggaggcaatttttaaaaaggaatataaggcaggaactcctataaaaaactcaaaataccccgggaaatctaccaaggaattgctagtttgg…
fig|49546.61.peg.107	peg	NODE_10_length_171601_cov_39.857909_132449_133150	132449	133150	+	hypothetical protein				atgatttttgataaatatatcaaaaaattgcacttggttcggcagttgtacattcttaaaaagggggatatggcaaaaagcattcaaaatatctttttaccacttgcattaaaggggaccatagtgttgttgttattggtattgacccctaatgcctcaatttttgcccaggaaaatgaaaaactacagcttttgattgctgatgccgaagccgcaaaactgtcatttattgaatccaatcctgatatggaagacctgtttgccaatacctatggatatgcgatttttcccaatttagggaaaggcgcttttatactgggggtttcggccggcagcggtttggtatggcaaaacgaagaactcattggggaagcgaaactacgggaagtcagtgtgggc…
fig|49546.61.peg.108	peg	NODE_10_length_171601_cov_39.857909_134146_133169	134146	133169	-	Cystathionine beta-synthase (EC 4.2.1.22)		FIG00022427	idu(1);Glycine_and_Serine_Utilization idu(1);Methionine_Degradation idu(1);Cysteine_Biosynthesis	atggaatatgctgagaatatattggaaaccattggtaatacaccgttggtaaagcttaataaaataacggctgaacttccctgtttggttttggccaagtatgagacctttaaccctgggaattcggttaaagaccgcatggctttacagatggtagaagatgctgaggctgatggacgccttaaaccaggagggaccattatagaagggacttcgggcaatacgggaatgggtttggccttggcggccattgtgaaaggctatcgtatgatctgtgttatcagcgataagcaatccaaggaaaaaatggatatacttcgagccgtgggaagcgaagtccatgtctgcccaacggacgtggccccggacgacccaagaagttactattccacggccaga…
fig|49546.61.peg.109	peg	NODE_10_length_171601_cov_39.857909_135592_134351	135592	134351	-	ABC transporter, permease protein		FIG01288623	ff	ttgaatttagcgttttttattgccaagcgactcatcaccggtaaggaaactaaaaatagtatttccgcgccaatcctaaaaatagctatagcggctatcgccattggattgatcatgatgttgattgccattgccaccagcttgggactcaagcttaagattcgggaaaagattgcggcgttcaatgggcacatccaaatctataactatgacaacaatcgttccgatgtctcggtaacccccgtatccttgaatcaggatttctatccagagtttaccaatgttgctggcgttgcacatgtgcaaggagtggccgtaagggcgggaattatcaggaccgatgaaacctttgaaggtattttggccaaaggggtcggggcagattttaagtgggacaat…
fig|49546.61.peg.110	peg	NODE_10_length_171601_cov_39.857909_135716_136837	135716	136837	+	alternate gene name: yzbB		FIG00001850	ff	atggttacggtagaaaaagggattattgttgcagccaataggaccacggactatttacctttgctgcagggccaaaaagtgggagtggtggccaaccaaacatccgtggtttttcattctgatggatacacccatttagtggactccctgctttcccacaatatagcaatcaaaaaagtctttgctccagaacacggttttaggggtgaggcggacgccggggaaaaagtcagtgacggggtggataccaaaactgggctgcccattatttcactgtacggaaaaaaccggaaaccttcccaggaacagctacagggcctggatattgtcctttttgacatacaggatgttggcgtccgattttatacctatatcgccaccttacagctggtaatggat…
fig|49546.61.peg.111	peg	NODE_10_length_171601_cov_39.857909_137741_136896	137741	136896	-	Sterol desaturase-like protein		FIG01642336	ff	atggaagaattgatgcactattttgagaccattccgcctttgcaccgtagtttgattttggtgggtggaattacgttcttttggattttggaaggaatagttccgctgttttcagtgaaatataaaaaatggcggcacgccatacccaatttcttctttacccttaccaccattattgtgaatttaccactggcctttatactgctcaaaacgtcggattggaccgtggccaatgattttggcattatcaactggttgccggaaatgccactatggctctatgtcctcgcgggggtgctgttactggatttaataggtgcgtatacggcccacttggtggagcataaggtaaaaccattgtggatgattcatttggtacaccattcggatcatcacgtg…
fig|49546.61.peg.112	peg	NODE_10_length_171601_cov_39.857909_137873_137950,NODE_10_length_171601_cov_39.857909_137954_138010,NODE_10_length_171601_cov_39.857909_138014_138100,NODE_10_length_171601_cov_39.857909_138104_138178,NODE_10_length_171601_cov_39.857909_138182_138232,NODE_10_length_171601_cov_39.857909_138236_138274,NODE_10_length_171601_cov_39.857909_138278_138298,NODE_10_length_171601_cov_39.857909_138302_138319…	137873	139022	+	putative methyltransferase		FIG01963672	ff	atggggaaattcccggcaagctttgggccgtacatcgtaaatggaacaacggtgatcgctatccaagaacgcacagggctgttgcaacacataatcattatcctcatcaatcttgagatatgcctcaacgaatgcgggtttcattctaaaatgcttggaaatacgatcgatgtccatattggtgaacaatggtcccgtggtcttacaacagttggcacattggcaatccgttctggaaaactcggcttcatgcagctcctgcatcacataatccaaatccttgggcggtctttttttcttttggaaaaactttttgttctccgtccgttttatggccgcagctttcggatctttaatgacttcttgcatccctgcaaacataaaaaaagcccaaacctt…
fig|49546.61.peg.113	peg	NODE_10_length_171601_cov_39.857909_139069_140313	139069	140313	+	Membrane metalloprotease		FIG01325248	ff	atgaaaaagatttttgcccttgccttacttgcctcgctcttcttggcaagttgttcttccaatgataatgacaatggtcccgcggcaaataccctttctttcgagaatactgaaatcaccgttaatgaaaatgccggtacggttactttccctgtaaggctcactgggaatgttgaaggagggttcaccgtaaactttgagacccgggatggaacggcgacgcaacctggcgactatacccgtaacaccggaaccctcacgtttaatggaaacaatggggagaggcagaatatagtggtcaatatcaatgaagacacctttagggaggacaccgaagactttgttgtagcgctatcgggaatctctacaaacctaattgatatcgaccctgctaccgcc…
fig|49546.61.peg.114	peg	NODE_10_length_171601_cov_39.857909_140556_143837	140556	143837	+	Glycosyl hydrolase, BNR repeat precursor		FIG00649086	ff	atgaaaaaaattattctatttctgtttgttttactttcaatacaggtccttccccaacggaagaaaaaatccaaagcacaatccgaaaacaaatccattttagggaaagcagatttatccggtctaaaatttaggagtctaggccccgcactaacttcaggtagaatttcggatttagccgtaaatccagaaaacttcaacgaatattacgttgccacctcctctggaggagtttggaaaaccgataatgccggaaatacctttcgccccattttcgatgcagaaggaagctattccattggttgcattacccttgacccaaacaattcaaatatcgtttgggtaggtacgggcgaaaacaacaatcagcgcagcgtatcatacggcgacggtatatac…
fig|49546.61.peg.115	peg	NODE_10_length_171601_cov_39.857909_144102_144866	144102	144866	+	3-oxoacyl-[acyl-carrier protein] reductase (EC 1.1.1.100)		FIG00621114	idu(15);CBSS-246196.1.peg.364 idu(15);Fatty_Acid_Biosynthesis_FASII	atggaaaacccagattttaagttaacgaaccaagtcgtggtggtaacaggggccagtaagggtattggttggggcgtatcaaaaattctggctcgagccggtgcccacgtggtgttatgttccaggagccaaaaggcgttgatggccttggaaaaggaaatccataaagaaaatggcaaggcttcggtttttccgctggacctcagttcggttcccaatatcaagaagacctttgccgagatccataagcgctttggacgattggatgttttgatcaataatgcggggctcggatataatcatgcagctctggacgtaaaggaagaagactggaacgaaatgatggacgttaatctaaaaggggtgttcttctgctgccaacaagcggcaaaatacatg…
fig|49546.61.peg.116	peg	NODE_10_length_171601_cov_39.857909_145540_144908	145540	144908	-	Queuosine Biosynthesis QueE Radical SAM		FIG00000490	idu(1);tRNA_modification_Bacteria idu(1);Queuosine-Archaeosine_Biosynthesis	atggcaaaagatgcggtgatgcaactggtggataaggggataatgctccccttaatggaagagttttataccatacaaggagaggggtaccataaaggaaccgctgcctatttcatccgggtaggcggttgtgatgtaggttgccattggtgtgatgtgaaagaaagttgggatgccgagaaacatcctccgaccaatatcgataggataattgaaaatgcggccaaatactccgataccattgttgtaaccggaggggagccccttacctgggacatggccccgttaacccaagggctcaaatcaaaaaacctaaaaacccatattgaaacttcgggagcttatcctttgaccgggcaatgggactggatttgcctgtcgcccaaaaaactgaaacca…
fig|49546.61.peg.117	peg	NODE_10_length_171601_cov_39.857909_146080_145592	146080	145592	-	Bona fide RidA/YjgF/TdcF/RutC subgroup		FIG00002122	ff	atgttggatattagggagaacaaagactttgatatgaaaaaaaaatatggactgatcctctggattaccgcagtgttttttggttttgaaccacttgtgggacaggaaaacacggaaattatatttcataaacctgaaaatccggctagggccgctgcgcctttcagtgaagcggtgcaggcggggaaccttttctttttggccggacagattggaatggatagaactgtgggcaaacttgcggaagggggtatacagggtgaaacggaacaggccataaaaaacattcaaggggttttggagtttcacgggctaagcttggataatgtggtcaagtgtaccgttattttaagtgatatcaaggattttaaggcctttaatgaggtctatataaaatac…
fig|49546.61.peg.118	peg	NODE_10_length_171601_cov_39.857909_146129_147640	146129	147640	+	FIG00693688: hypothetical protein		FIG01423440	ff	atggaccaaaaagaacaattctttgcccatattgaaaaagggtataccatgaaaggcgagtacatcaccatgggcgctggtatggtaaatggagaaacggtaaaagaagctttcatcaaaatccctctaaaaaccttaaaccgccatggccttattgccggggcaacaggtaccggaaagaccaaaaccttgcaggtcattgccgaaaacctctcggaaaaaggggttcccgtgctgttaatggatttgaaaggggatttaagtggtattgcccaaccgagtccgggccatccaaagattgacgaacgtcacgaagccattggacttccttttgaacctaaaggttttcccgtggaaattctaagcctttcagaacaggacggtgttcgattacgggcc…
fig|49546.61.peg.119	peg	NODE_10_length_171601_cov_39.857909_147659_148207	147659	148207	+	FIG01019124: hypothetical protein		FIG01019121	ff	atgaaaaatatctttttagtttctggaatttgttttttgggatttctcatgggttgtagggaaaaggacaccactttcctgataactgatgaaaaagtgggaaaactggacaaaataagcttggtaagggatttggaactcatttatgaggatgattccatagttaaggatatgctgcaatcacaaataggtcgccgcatcaaaaaaatacaggtttttgaaaaaggtggaaaacatttgttgaccctgacccctacctccgatagtattccctccatagaaaatgtatccattaaagatcccagatttgaaaccgaaggcggtattgggctcaaaagtactttcggggacattcaagaccaatatgacatcaagaaagtagtgactacattgaacagt…
fig|49546.61.peg.120	peg	NODE_10_length_171601_cov_39.857909_148649_148188	148649	148188	-	Transcriptional regulator, HxlR family		FIG00906075	ff	gtgaccattctaaaaccaagtagcaaaatggaaactgtaattgagaatcaacgggataggacatccagaaaattggaaaaaatgtttggccatatagattataaaaatccacctgagctgtgtcccgtacgcgatgtgatgtcagtggcatccgaccagtggagcacattgattttgctttggttgggttattttccggttttgcgtttcaacaagttaaaaaaatacgtttatggtatttccaacaaggtgctgagtcaacggttaaaggttttggaagccgatggctatattgaacgcaatgcctatcccgaggtccccattcgtgtggaatacaatctttcagattttggacaatcctatgtggaacgattgttggaacttacggagtggatgcaa…
fig|49546.61.peg.121	peg	NODE_10_length_171601_cov_39.857909_148721_149560	148721	149560	+	hydrolase, putative		FIG01312115	ff	atgaaaaaatttctaaccaaagtcattcccctcttttacggtcagtggttgaattttgtggcattatttaacaagcaaaaagccgctaaaatcgcatttgatattttttgtacgatacggaaaggacgtgtccggccagaacaaaaagactttttggacaatgcaaaatttagcgttgaaaatgtcatggaacaacagatacagtcctacaaatggcctggaagtaaaggaacggtgcttttgttacacggttgggagagcaatacgcaccgttggcggaatcttatcaaaaaactaaaggaacatcattttgatatcctggcattcgatgccccggcccacggatattcctctggggaaatgctacatgttcccttgtacgcccacaccctcaagcat…
fig|49546.61.peg.122	peg	NODE_10_length_171601_cov_39.857909_149699_150046	149699	150046	+	Glyoxalase/bleomycin resistance protein/dioxygenase		FIG01962515	ff	gtgctgggttgtgaggaaggcaggagcagtgaccattgggtagatttcgacctatttggccatcaagtggtcattcactataaaccgaaagcacaagaggatttacataccaatcctgtggatggaaaaaatgtccccgttccccattatggtgttgttttatcctgggatacgttccaaactttttcggaggatttaaagtccaaaggcgtgaggtttgtcatagatccctatatccggtttgccggtgaggttggggaacaggccaccatgtttttcctggaccccgcaggaaacgctttggaattcaaggcatttaaggacatgaaccaattattcgccaagtag
fig|49546.61.peg.123	peg	NODE_10_length_171601_cov_39.857909_151063_150092	151063	150092	-	Aldo/keto reductase		FIG01322374	ff	atgaagtttagaaggtttggtagaacggactggcaagtaagtgaaataggctatggtatgtggggcatggggggctggaaggaatctgatgaccgacagtccgcaaaatcattggacttggccgtggaaaatggggtgaatttttttgatacggcatggggttacggagaaggacatagcgaaaaacttctgggggcattggtacggaggcatccgaatacaaaattgtacacagcaagcaagatacctcccaaaaattttaagtggccggccaaaccggaatatccgtttgaggattcctacccaagggaacatatcgtggaatacacagagaagaccttgcaaaatttgggattggaacaaatagacctgatgcagttgcatacttgggacgatacc…
fig|49546.61.peg.124	peg	NODE_10_length_171601_cov_39.857909_151711_151121	151711	151121	-	membrane protein, putative		FIG00439698	ff	gtgtttgcctttttggctattggtgtcggcctttatccaatgggttatttttttgttgccggtaagtttggtctgctgtattccaagtctgacgcccttttggcaaatacgctatggaacgtcggtttttatggccacatcacttttggtggtttggccttattgacgggttggtcccagttcagtaagaggttgcggaataaacgtttgcaattgcaccgcaatctgggaaagatttatgtaggttccgtggtgataagtggaatctgcgctgtgggcataggatttttcgccaccggaggatgggtaagcgcatctggttttgttcttttgggtttgatttggctatacactacactatcggcgtatgcggccatttgcagaaaggatatggcatta…
fig|49546.61.peg.125	peg	NODE_10_length_171601_cov_39.857909_153473_151746	153473	151746	-	FIG01018965: hypothetical protein		FIG00651761	ff	atgaaatacccgcttattgtacttgccctgatatggctttgcgttacctcatgtgaaaatccaactggaggaaggaccattggggtctctttttccgaaaatgcaaatgggcaaagtctggatgggcgtttattattactactttccaccaatgacgaaaaggagccacgatttcaaatcaatgcgggtttacatacgcagttggtttttggaatggatgtggaaggcatgcagcccgggcaacaactcatttttgatgaaaccacttttggatttccctatcccagtttggccgatgtcccgccaggggagtatgacgtacaggccttattacatacctatgaaacctttaatttgagtacgggacataccgtaaaattgcccatggacaatggtgag…
fig|49546.61.peg.126	peg	NODE_10_length_171601_cov_39.857909_153617_153778	153617	153778	+	hypothetical protein				atgaagacaattttacttttgctaacggtagtatttactacaatggccgttacaagctgtaccaatgatgaaggggaagatttggacgttttgacaccaacggaagaggaagagcaattattattgcggactggaaaagaatccgaggaacaaaaggactga
fig|49546.61.peg.127	peg	NODE_10_length_171601_cov_39.857909_154655_153780	154655	153780	-	Methylenetetrahydrofolate dehydrogenase (NADP+) (EC 1.5.1.5) / Methenyltetrahydrofolate cyclohydrolase (EC 3.5.4.9)		FIG00000105	isu;One-carbon_metabolism_by_tetrahydropterines isu;One-carbon_metabolism_by_tetrahydropterines isu;Serine-glyoxylate_cycle isu;Serine-glyoxylate_cycle isu;5-FCL-like_protein	atgaacattttagacggacgtaaaatttcaaaccaaatcaaagaggagattgccgttgaggtggcccaaatgaaggaacgcggggaaaaggtgccgcatttggcagcagtattggtaggtaatgatggtgctagcttgacctatgtgggcagcaaggtacgttcttgtaaaaaaataggctttgaatccacgctcatccaccttcccgaagaaactacggaggtagctttgttaaaacaagtggaagatttgaacgccaatccggatattgatggctatattgttcagttgcccctcccaaaacatattgacgaagaaaaagtattgatggccgttcatccggataaggacgtggatggattccatcccaccaattttggaaaaatggcactgggtatg…
fig|49546.61.peg.128	peg	NODE_10_length_171601_cov_39.857909_155075_154680	155075	154680	-	S23 ribosomal protein		FIG00694190	ff	atggcaaaggttgaaatgtttgaagaccttgaaatttggcaattggcaagagaagtatgtaatgatgttcatcacttgattgaaacaacctctttaaaaaaagattacgcactaagagagcaaatgaatagatgctcagggtctgtgatggataatatagccgaaggctttgaaagaaatggcaacaaggagttcattcaatttttgagtatagcaaaagcatcttgtggtgagcttcgttcacaactttatcgaactttagataaaaaatatattgatgaggctacctttgaaaatttgaaaaacaaagcacttatcgaaagtagaaagataggttcgtttatgaattatttgtccaaatctgaatacaaaggacaaaaattcaagcataggtaa
fig|49546.61.peg.129	peg	NODE_10_length_171601_cov_39.857909_156463_155135	156463	155135	-	Signal recognition particle, subunit Ffh SRP54 (TC 3.A.5.1.1)		FIG00000113	isu;Universal_GTPases isu;Bacterial_signal_recognition_particle_(SRP)	atgtttgataatttaagcgaaaaactcgataaagccttacataatcttaagggacatggcaagataacggaaatcaatattgccgagacccttaaagaggttcgtagggcccttttggatgccgatgtcaattttaagatagccaaggaatttaccaataccgtaaaggaaaaggcccttggccaaaatgtattgaccaccttacaacctggtcagttaatggtcaagatcgttaaggacgaattaacggaattgatgggcggtgatacggaagacattgaccttagtggcaatcctacggtcattttaatgtctggtctgcaggggtcgggtaagaccaccttttccggaaaactggcaaatttccttaaaaagaaaaaaggaaagaaaccacttttg…
fig|49546.61.peg.130	peg	NODE_10_length_171601_cov_39.857909_157079_156588	157079	156588	-	hypothetical protein				atgaaaattaagtattggaaaaatgtttttctattgggcaccctggccctaatcgtttcctgtgaaaatgatgatgacgatggtgacatcatgggcagtggtcaatttgatagcgcggatgtgaccgcactccaaaattccgtagaaagtggtacctggcgcatcacacgttttgtggatgatggggaagatgaaaccagcaattatgagggttttgtattcacctttggtgcggacggcagtattgtagcggacaacggcaccacttctttcaacggaacatggcgcgttgagttggatgatgacgatgacctggatgatctggacgacttggaattgtacatcactttttccacatcggatgaagctattgatgagttgaccgaagattggtacgtt…
fig|49546.61.peg.131	peg	NODE_10_length_171601_cov_39.857909_159025_157217	159025	157217	-	FIG00652081: hypothetical protein		FIG00652079	ff	atgaaaaagtatgttaacaagttgatgtatgtaggatttattgctatggtcctacttttcaatgcctgccaagatgaatttgaggaagtgggcagtaacagtcaggaaacactggaagccggttcctctacggccaaattgataatgaatacggcctccaatgacggttcctttgataatattattgatgaggccagttgtattgccatacaatttccttacaccgttgaagtggccggtattcaggtcaccatagacagtatggaggatttaaaggtggttgaggagatttttgatgaatttgatgatgatgaagacattctcgaaattatatttccgatcaccattaccctttccgactttaccgaagttgttcttgaaagtaaggaagccctgcgt…
fig|49546.61.peg.132	peg	NODE_10_length_171601_cov_39.857909_159143_159643	159143	159643	+	RNA polymerase sigma-54 factor RpoN		FIG00006092	idu(4);Flagellar_motility idu(4);Flagellum idu(4);Transcription_initiation,_bacterial_sigma_factors	atggccaacgtttgtgaagaacacatcttcagttctatatttaaggacaattccaaaacggtttttaattacatctattataagtttggaaatgaggaaaaggcatctgatgccgttcaggaggcttttgttaaactttgggagaattgtaccaaggtaagtccggaaaaggcaaagtcctatttatatacggtagcgaacaatttgtatttgaatgtcattaaggcggaaaaagtacgattaaaatacgccgatctgcactccaattccataaacagggaatccccggaatacgttttggaggaaaaacagttccaaaaaaaattggatgatgccctaaatgccctgcccgaaaaccaacgtactacttttttgctgaaccgcattgatggaaaaaaa…
fig|49546.61.peg.133	peg	NODE_10_length_171601_cov_39.857909_159746_160657	159746	160657	+	Possible anti-sigma factor		FIG00898105	ff	atgcaagagaattacttggcaaaatggttgaacaacgagctctcagagaaggagttagccgagtttaaaaagtcggccgaatattcttcctatcagagaattgctgaggcttccggaaaactggaagccccggatttcaatatggacaaggcgtggaacacttttaaggatggacggtttgaccaaagtcccaaggttgttccattgcatcccttcaagcagtttctccgtgttgcggccgtaattgccgtattgcttacaggagcttatatctacctgaattcacaggacgaaatattcactacccaactggcagaacgcaccgaggttgtacttccggatgcctctgaagttatcttgaatgcggattcccgtttatcctttaaggaaagaaaatgg…
fig|49546.61.peg.134	peg	NODE_10_length_171601_cov_39.857909_160677_163202	160677	163202	+	TonB-dependent receptor, plug precursor				atggtgctgttgtcactatcgccagttctcactttcgcccaggttgaggtttttgggttaaaaaccttcattgcccggctcgaaaatagttttgacgtcaagttttcctatgtggatgcggatatccagggaattgaaataaaagttccctcttccaaggaactccaggaaatcctgaatgccattgccacgcagaccggaatcgaaatcaaacaactaagtgagcgctactatgccctgagcaaacccagattagtggaaatctgtggcagggtcctggacaattacgcgaaaaacaccgttcccggggccactgtagaggtccttgggatggataaggccattgtaacggatatagaaggtttttttagaatggaggcggtggaccgatctgcttcg…
fig|49546.61.peg.135	peg	NODE_10_length_171601_cov_39.857909_164111_163167	164111	163167	-	Predictet Brp-like protein Blh		FIG00145070	icw(1);Proteorhodopsin	ttgtttaaaatttttattatatctttaaacaaactctctgaaattgtcaaattgaaaaatattaccctggtatcaacgtttttctgcctttggctctcctcacaattgagcccggtcctacaggattatttggcctatgcttttatcctgacttttggggttctccatggcgccaatgatattacccttattcattcattatcaaaaggtaaaaagccaattagggtgttgttgttagtctatttgggagccatggccctggtcgcttttttctttttgctatcaaagggacttgcactgcttttctttattcttatcagtgcctaccactttggtgaacaacatttcaataagcagttcactggtcgtacacgatggaaggtacccttgttcatgagc…
fig|49546.61.peg.136	peg	NODE_10_length_171601_cov_39.857909_164210_164932	164210	164932	+	Proteorhodopsin		FIG00084222	isu;Proteorhodopsin	atggccgatgtcaccaagattgccaatgacgactacgttggctttacatttttcgtgggatgtatggccatgatggccgcttccgcttttttctttctttccatgaacaactttgatcgaaagtggaaaacttcaatcctggtatctggattgattacgttcattgccgcggtacattattggtacatgcgtgattattggtccggcgttggagaatcaccgacctttttccgttatgtggattggacactcaccgttcccctaatgtgtgtggagttttaccttatcctaaaagtggcgggtgccaaaaagtccctcatgtggaaactgatcctggcatccgtaatcatgttggttacagggtactttggggaggccgtttacaccacgggctctggt…
fig|49546.61.peg.137	peg	NODE_10_length_171601_cov_39.857909_165705_164998	165705	164998	-	hypothetical protein				gtgtattatgccattggcctatatgaccttaatccctttcttcggccgaatcccttaaatgaaaatgaaaaaaaattcctccgcgaacggattgcccgtgttaggcaactcaatggggatgatgcccataggttttataaaagggtagcatggtttagggccaaaaaggcctttttgtacaagggattggtcaatgataaacacaccatagagcttttgatcagtggggcaggagttttactgaccctggggatgaacaattacaaatacatccgttccgtacataaaatagtcatataccccacggattactattccatactcaacaggaagcaccatgttggagaatataatagggggctaaagacattggtatttgctgcggatagtgtggaatat…
fig|49546.61.peg.138	peg	NODE_10_length_171601_cov_39.857909_167558_165780	167558	165780	-	Arginyl-tRNA synthetase (EC 6.1.1.19)		FIG00000088	isu;tRNA_aminoacylation,_Arg	atggagttacaacaggtcttggaacaaaaggtaaaggaagcggcaaattcgatttttaaaacggatttgccatcggtggaatttcaacctacccgaaaggactttgaaggggatttgaccgttgttgtctttcccatgctcagaactataaaaggcaatccggttgaaatagggaccaagattggccagtaccttcaagaacacgttgaagcgattgcaaagttcaatgtggtcaagggctttttgaacttagtggtttcggattactactatctttccttttttaattcgatattgggcaaggagcgctttggttatcaggaaccgaattccaaagatgccgtaatggtggagtattcctcgccgaataccaataaaccgttgcacttagggcatata…
fig|49546.61.peg.139	peg	NODE_10_length_171601_cov_39.857909_167653_168078	167653	168078	+	FIG00651316: hypothetical protein		FIG00651313	ff	atgcttttgaatgtttcttactcggacaaaaagattacccaaaaaattgacgctgaagtcggcaaaccctttcccttaaaagagcggtggaaaatggggggtattggctcccccaaactaaagattgtggaggccagtatggaaattagaaacctgctcattttggacaacaatgcggacaattgcaatgttgaaatgcgccccaaagggattatcgttgggtttcggtcccttctggaatcctatgcgctcatcattccctattataaactcaccatttacaaaggcaacctggccgtatattccatttatagggacaattattttataaaggtggaggcggacaccaaagccgtccagaagttttttagaaagttgttggactataaggcggacaat…
fig|49546.61.peg.140	peg	NODE_10_length_171601_cov_39.857909_168075_169499	168075	169499	+	Putative nucleoside-diphosphate-sugar epimerase		FIG00868982	ff	atgaaaatccttctcaccggtgccaatggctatattggaatgcggctattgtcgcgattattggagttggggcacaaagttgtctgtgccgttcgtgacaaaaaccgactttccattgacaatagggccaaaacgttggtggatattgttgaagttgattttttggaggatttcgaacccggaaaaatcccaaaagatatcgatgtcgcctattatcttatccattccatgacctcttccatttccgactttgatgaaaaagaggccatagccgctcgaaatttcaacacctatatttccgaaacccactgcaagcaggtaatttatcttagtggtatcgtcaacgaggaaaagctttccaaacacctctcctcacgtaaaaacgtggaggacattttg…
fig|49546.61.peg.141	peg	NODE_10_length_171601_cov_39.857909_169604_171094	169604	171094	+	hypothetical protein				atgaaaatagtttcattcgtaagctttttactttttctgtcgttaccgatcaacgcacaaactttcagctctaaattacttgatgccaaaacgaagcagggaattccctatgccaccatccagtatgctgaaaatagaggtgttgtcaccaatgaagaagggcggttttcttttaccctggaagcacagaacaagctcttggattccatttacatttcttccatggggtatgaaaaaatggggttcacccttgcgcaattacaggacagtatcattttcataaaaccaaaggccatacaattgggtggtgtatatgtctttgacaaggaactctcggtggacgatattattgaacagatgaaggaacgactgtcccagaatgtaaataatgaacccgta…
fig|49546.61.peg.142	peg	NODE_11_length_152003_cov_35.001402_1186_959	1186	959	-	hypothetical protein				atgatggaaacaaaggaacctattgacaacctcataggcatagtgaacagggtgaaggaggaccacgggatggagcagagggacaggctcataggggccataagtgactatatcaacatcacggagcattctttcaaaacgaactacatgaacaaacgggcgttcgacagcttcaaggtaagaatggcgatccctgttgcgcagaactttataaaccaattgacatga
fig|49546.61.peg.143	peg	NODE_11_length_152003_cov_35.001402_1440_1183	1440	1183	-	hypothetical protein				atgaaaccaatattgaagaatttttcgggaagcggggtattcagttaccagatacgatatgagataaaggggtgtgctgtctgtttacggatgttcataaagacccctttcaatgagaactatgagttcctcgataatgctgtcgggctttttgacggagagcaggaaaataccaaggacggtatcagaaaagcattggaaaacgctgaaaaaaagtggggattgaaattgatggaaccaaaaatggaagtggcatga
fig|49546.61.peg.144	peg	NODE_11_length_152003_cov_35.001402_1658_1437	1658	1437	-	hypothetical protein				atgaagacaatcgaatatttccaatcaaggatagacgaactgttggaggacaggcagtactacgagggggaacttaagggcataggcccagaccccaagaacccggtctgggccatggtccagataaagaacttcaaaaagctcataagggaatgtgagacggggatagcccactacaagaaggggataatagcacttacaagggtaatcgaggcggcatga
fig|49546.61.peg.145	peg	NODE_11_length_152003_cov_35.001402_2014_1661	2014	1661	-	hypothetical protein				atggataccaaagtacgaaaaacggggataaaacctatcaacttagtggacaatgtcctttcgccaaaacaatttcattacacggatatgtgcgaggaccatgagggcggccaaaggctcctgacctactacggcaacgttgaccttttccccacagattgggagaacgaggacaaacttcactttaccgccaacattttttaccaggccatttacaaatgtgacgaccgagtgggggaggaacttgagataaggaagataaccgcctttatgtccgatagtactgagatttcattgacaaagaaggaggacgcactggcagagaaactgatagataacgcactaatattttaa
fig|49546.61.peg.146	peg	NODE_11_length_152003_cov_35.001402_2194_2523	2194	2523	+	hypothetical protein				atgatggggaaatatgtaaacggaaagagtatgcccggatttgaagtgctgcaaagtattatcaatgcttttccgaacattaattcgcattggctccttaccggagaagggccacatttggattctggtaattctaggcttaaggtcttaaatgattatagccccattgaaatggttgattccatagaagatagaatagatgaattcaaaaaggaaccctcatttctaaggatggtcgatagggttgcccgtgaacacggtttgattgaagagcttattaaagaggtcgcgcaatatcgaaaagaagttcaaaaacttaccaaaggctag
fig|49546.61.peg.147	peg	NODE_11_length_152003_cov_35.001402_2714_2520	2714	2520	-	hypothetical protein				atgagtgatttaaacaaaagaaaaggccaggtcagtaaatcgaacatcttaggtgacaaggtgaaggatgactatttgtccaaattagaggaacgcttaagacagaaacaggacaagaaagaaaaagaaatgcgaaataatttaaaaagcctgctacttgaaagggagaaactgattattcaattgagatactag
fig|49546.61.peg.148	peg	NODE_11_length_152003_cov_35.001402_3534_2707	3534	2707	-	hypothetical protein				ttgtatcgtgtgaggacgaaatcgcagaagatcaaccatatgaagaattcgctggagacaaagacgaggaaccggacagaccgggttaaaaagataatcacatccatttttattgtattgggcggggtaatcatatttacctcgcctttttggcacatagatttccctagaaaaaccgatcatatcaagcagtttgaatccaagctggcaataggagaattaaaactcgaaaaggaaattgaactgcttcgacaacaatatgaaaacaatgtgttgaccgcagaagaatacattttatcatcggaggcgagacaaaaggagttggctgccctggtaaaaaagaacggtgaaatactaaaaaccgagattgataaaaacagaatttttgtatggaagaac…
fig|49546.61.peg.149	peg	NODE_11_length_152003_cov_35.001402_4347_4856	4347	4856	+	hypothetical protein				atgtacgataccaagaaattgaatattattttgattactggaatgggaggcctattggtgggcttttatttgcattggtcagtgggtctgttgttgatgttggttggcttttatataggtttcaaggttaccagcaccatgcacatttccaatagcgacaatggtggacaaaatgtctcgcaagccctcccctatgcaaaaatggaatattccggatacctttcaaaactaccaaattgtccgtcacaagcaccgggagaccccagtttttattcgggtgaaaccatgcatcagacaccacttggaatgccaggttactaccatggcgtgcccacggtaatcgacgattggctggacagacatgggtcgtataccttgagccagaaaaaagcaatagtc…
fig|49546.61.peg.150	peg	NODE_11_length_152003_cov_35.001402_5002_4853	5002	4853	-	hypothetical protein				gtgcattgtgttttccttcttaaaatgtgtggcaatatatacagtggcgaggaaaaggccgagtgctattcccgaataattgaatatttggtccaaatcaagtgtcaagggttttggttggttttttggcttaggggaggtttaacttaa
fig|49546.61.peg.151	peg	NODE_11_length_152003_cov_35.001402_5057_5179	5057	5179	+	hypothetical protein				gtgcttgttttttatgatatgcccgaaaacctgaaacatttggcaatccacattatcataggcggtatcatatccatactgggaagccttttcggtataaaggatttgtggacaaatggttga
fig|49546.61.peg.152	peg	NODE_11_length_152003_cov_35.001402_5284_5889	5284	5889	+	hypothetical protein				atggaatttaccgaaaaggacgcgaatacccttgaccgaatgctggacattttgatatatcatcaatatatccttgtacgacatgtgaaaaatgacccgtattttaaaaacttggaatgggaaaagcgttctttggaatttgtaaggctaatgtacttttttgagctttttggttgcgcccaatgtagcatacccactactggactatcacgttcgctaattcgcgtcaacacttacacgccaacctttaaggaaaatggcggttttttgaacgagttccataagatggttaaaaagaacaaactggatgccaaattaagggagaaggaaatcaatgatgcgcggctttccaaatggaaagtgaagactttttggcctttattcgcaatagctattgtt…
fig|49546.61.peg.153	peg	NODE_11_length_152003_cov_35.001402_6047_5934	6047	5934	-	hypothetical protein				atggttattgtgcgtgcaagtttaaaaggtagttcccaatggaaggagtttgcgctttttcccttgggattactgtataccgacgtttcctattgcttttgtgttgcaagttga
fig|49546.61.peg.154	peg	NODE_11_length_152003_cov_35.001402_6543_6707	6543	6707	+	hypothetical protein				atggacgcaatagcctttgcagataacatggaagaacgccacggaagggagtacgccctggaatccgttaccgatgacatgcgaaaatgggcctttatgaagggttccaatgtctacagatacttcaaaagggcaaaggaacatttggagaaaaaaggggcatag
fig|49546.61.peg.155	peg	NODE_11_length_152003_cov_35.001402_6730_7185	6730	7185	+	hypothetical protein				atgaaaaaactgatctacataacgctatttgccacacaggcggttttctgccagatacacttgaacggtggcataacggacatttccaacagattggacggcgacacgatgacgttcagtactggatattcccacttttttgaatccatcggtacaaaggcgaactaccggaggacctccgtccgggggctgaacttcgattccgtcgatgtggtggcggtatacaggtacgaggaaagaggcctacggattgaaccgagcgtaggggtgagctacaacgacgtggattggcagatcgatccattggtggggataagggcatcggtaaggctcgatgacggcgtatgggcgataatggactttgacaatatcgcggcggaaaagaacatcacgcactgg…
fig|49546.61.peg.156	peg	NODE_11_length_152003_cov_35.001402_7223_7447	7223	7447	+	hypothetical protein				ttggcagaaacggtcaccataacaaaagaactcttcgatgaactcgtccaccgagaggcaattcgcttgcgccagaatgacaagaccgggactttttccaaaaaggatgccatggaaaaacttggatgcagatcggacaagaccttttacaggaggttaagggaaaccgattgtcccatcaagccagctcgcacaatgggccgttatatgatgaagcactactga
fig|49546.61.peg.157	peg	NODE_11_length_152003_cov_35.001402_8669_7401	8669	7401	-	Tyrosine type site-specific recombinase				atgatcgaggccgaaatcatacttttcaccagggaccggacatccaagggataccctttgaaggtgagggtatattgcacaaatgtacaaaaccacaggtacgtcgcccttaggaagtaccagaacggaaaaaagcttaggatagaccattttgtaacggaacggacggaaacgctaagaaaggaggttgatttctgcaatgagatggactacgggctggataaggcccaaaaaacgataagggaagggatacccggtgacaacaaggcggagataatggtcctggaacaccgtctaaagacattgaagacaaggaccacaaaaacgttcgttgagctaatcgatgatgacataaaacgaaggagggacgaaaacaaatctattgcagcccttgaatcc…
fig|49546.61.rna.1	rna	NODE_11_length_152003_cov_35.001402_8882_8806	8882	8806	-	tRNA-Pro-GGG				cgggatgtggcgcagtctggtagcgtacacgcatggggtgcgtgtggtcgctggttcgaatccagtcatcccgacga
fig|49546.61.peg.158	peg	NODE_11_length_152003_cov_35.001402_8886_9041	8886	9041	+	hypothetical protein				ttggcatatgccaataaaatccaaaaattcaaagcccaatttccaaatccgcctcctgcgaaagcagtctgggtaccagacggagtttatcccgagcgcagccgaggggccacatcccgaaaatggaatgcaaaaataaaaataaaatggaattaa
fig|49546.61.peg.159	peg	NODE_11_length_152003_cov_35.001402_9361_9062	9361	9062	-	hypothetical protein				atggaaaataaccccgaaccatccgtggattcgtttttgttcaatgatgaaaatgaactgagtccatcttcactgatcaagctgaatctttacttaaacaccactgaccgcaatcttaaaccctatcaaatagattataacatcttattgttgagttatcaggcatggagtggaagaagtttggaagagttctgtgaaaagcagacgttgagctattttctgttcaacccccagaatgattcggctgaggctagggaggcaatgtatatggatatcagggagttcctaatggggaattaa
fig|49546.61.peg.160	peg	NODE_11_length_152003_cov_35.001402_18178_9557	18178	9557	-	internalin, putative		FIG01287332	idu(9);Listeria_surface_proteins:_Internalin-like_proteins	atgcccaagagcaatacaaggcgactgctgtattctctgctattggtgttatcatcagttgtagtttcttcggcagtatttaatactggttttgaaaaaatcgttgaaagcttcgatttgcccctaatggatagccccagttctggggaggctaccaatcctattacttccaaagcggaaaaagaaaacctgggagccacaatgctgcttcagcccatgttcactaccatcattcaaggtgcggatgaacaagtggggtgtagtaacaatggttttacggtcgcccgttttaatctttgtggggattccgatgacaggacgattaccttggccggaggaccttacggttccgtggaatggcaacttttgggtggttcctgttccccggatattaatgag…
fig|49546.61.peg.161	peg	NODE_11_length_152003_cov_35.001402_18339_19457	18339	19457	+	PQQ-dependent oxidoreductase, gdhB family		FIG01424109	ff	atgaaaaactgtataattcacctgtattttttcgttgtactgcttgcccagggctgtgcccaaaacgtcgatcagagcataaaaactcccctaaaagagcaaattagcgcaacattggtggttcccaatcttgaaattccatggggttttgattttctccctgacggttccatcctacttaccgaaaaatcaggcgagcttatccattatacaaatggaaaaaaaatggcaatcagtggacttcctgaaatcaaggtactgggccaaggtgggttgatggatgtaaaacttcatcccaactacactgaaaaccagtggatttatttgacctatgcgtctccggaaggggaaggaaggggtgttaacacggcagtaatgagggcaaaactcgaagggaac…
fig|49546.61.peg.162	peg	NODE_11_length_152003_cov_35.001402_21064_19490	21064	19490	-	Na(+)-linked D-alanine glycine permease		FIG01374894	ff	atgctatttggaacgctattgcaattggccatttcacatcagaaaaaagaagtattggaactagggcttgatgaaaaaatcaataatgcatttatgcccttcgccacctggtgggaggattttattctttcggaactccccgttttgggagccggtattcccattgtattgattttattgattgctgctgcttttttctttaccgttcatttcgattttgtaaacatcaagtattttcctttggccgtacaggtcgttcgaggtgcgtacgacaatttggaaaagctgggtgcggacaaagcgggcggggaagatatggcacaagaccattctggagaggtcaatcattttcaggcattgacgaccgctgtttccggaacagtgggcttgggtaatata…
fig|49546.61.peg.163	peg	NODE_11_length_152003_cov_35.001402_21100_21213	21100	21213	+	hypothetical protein				atgatttacctaagacctgaaagtcggaaaaaatccaaaaatgtcagtaatggactttctgacaatttcctaaaaagaagattaaaaatggatgtttctcggctcaagccgtaa
fig|49546.61.peg.164	peg	NODE_11_length_152003_cov_35.001402_22284_21181	22284	21181	-	hypothetical protein				gtgttcattgcccataattccattggtactgccgaaacccttctattttatggttggtggcaatttggtacctgcctttttgcctttgcggcactaatgtccatttggtggcatattggtaaaaagcaggaggattttggccaggtctggttggcactctcagtactgtgctggagtttttcgggcgttttggaaatctattacgctggattttcagagggaaacccaatccttttggatggctttcggagcattttctccctttttaacagcctttttattctcttgtccctgccttggtttagataccttccggcctttcttgaacctttgatcaaatccaggtattggcggttgatcgttggcctgccctttctcttttcactattgcccaccata…
fig|49546.61.peg.165	peg	NODE_11_length_152003_cov_35.001402_22332_22460	22332	22460	+	hypothetical protein				atggatttccatggtactccaatgatgggacgctttaggataaaagcattatcaaagtcttatcagttttttggcaatcgaattgtactttccgtacttaagctttcaagacaaactttgcctaagtaa
fig|49546.61.peg.166	peg	NODE_11_length_152003_cov_35.001402_22645_23241	22645	23241	+	RNA polymerase ECF-type sigma factor				atgcttttcaacaatcaaaagagggcagttccaatgaattccatccatacggttttggaaaaaatccatggaggggatatcgatgcattgggagacctttatgatttttttgcagacgaactttaccaggttggaatacaatatattaaggatgaatcttgggttgaggaccaaattcacgatttgtttctggatttttttaaatcgaggaaaaacatccccaaaatcaggaatatcagggcatatttatccacctcattgaaacgtcgcctttataaaaggaacaaagcaaaggaactttgtaccgaagatgatggttttgaacaaattctgcgcacttttccaaattatgttgaggcctcccctgaatttaagtggatggattctgaacactcggac…
fig|49546.61.peg.167	peg	NODE_11_length_152003_cov_35.001402_23331_24368	23331	24368	+	putative anti-sigma factor		FIG00946040	ff	atggaagataatccaaaatatgattggtccaatgagcgaaaaaccaatcttagaaatagaattttgacttctgcaaggagagaaaaagaagtatccaaaagtcgtaaaagacactggtactatgtggccgctgcttccgtaataccattggttttggccctaggatactattttggacaacctacggaaccaagcctggaggaatttgtaaagacctcatccaaaacaacattgtttgatgccagtaaagttaccgtagtattgggagaaggggaacaaatagccatggatgaagatgagggacatgtagaatattcagaaaccggatccagtgtaactttcggacagcacaaaaaaacgaaacaacaaacggtgaatgatgatacacccattttcaat…
fig|49546.61.peg.168	peg	NODE_11_length_152003_cov_35.001402_24571_27903	24571	27903	+	TonB family protein / TonB-dependent receptor		FIG01954412	idu(25);Ton_and_Tol_transport_systems	atgagatcttttgcactttacatagtaattggattgaccactctacttgcaaaggaaatcaatgcccaatccaaaatgaccattgaactgcatcaggttaaactagcaaccttactgtcagaaatccaagagaaaggtgaatacatatttttctatcaggacggtacccttccctcagatgaacgaataaccgttgtcgagaaggatgccaccctccaaatgattcttgagcctgttttggataaattcaatcttggatataaagttttgagaaaccggcaagtaatcattttcaaaaattcaataacggcagccagtaactccatggcgcagggtttcaatgtccaaggaacggtgaccgatcaaggaggtgcacctttgccgggcgccagtgtagtt…
fig|49546.61.peg.169	peg	NODE_11_length_152003_cov_35.001402_27996_29360	27996	29360	+	putative outer membrane protein, probably involved in nutrient binding				ttggaggaagaggttttctccgaattggcaccctctaccctttttacttccgaggaaggcttaaataccgttttgaatgccgcttatgcgtactcgcatagggcaggcttggtggagtcttgggccccctactggctgggttgtatgcctacgggcgaggtatggggtgcaggtggttccattgaaagtctatgggtacagcttatagattacacctgggacagcaaccattcacagatgctctccgtttggaccgtttattttaatgccatacgagatgccaatattgttttggataatttggataatgacgccttttccgatgaattcaaacaacgcacggaagctgaagtacattttatacgaggctgggcctactctgaattgtataaattgttt…
fig|49546.61.peg.170	peg	NODE_11_length_152003_cov_35.001402_29559_29434	29559	29434	-	hypothetical protein				atgaaattgggttgctttttagaaccatttattgtgtctgtaatttggcccgaggcttttgccattagtggtatgctgagcattaaaacccataaagtggtcagtattcttgtaactgctctttga
fig|49546.61.peg.171	peg	NODE_11_length_152003_cov_35.001402_29642_30904	29642	30904	+	Arylsulfatase (EC 3.1.6.1)			idu(1);Sulfatases_and_sulfatase_modifying_factor_1 idu(1);Galactosylceramide_and_Sulfatide_metabolism idu(1);Steroid_sulfates idu(1);Alkanesulfonate_assimilation	atggccactgaaggccagaaatggaccaatttctatgtgggagccagtgtctgtacgcccagtcgagcggcactgatgaccggacgtttacctttacgaagtggcacaagtggtgccacggccaaagtcttttttcccgactccgccaatggtcttcctgatgccgaaataacattggcagagcaattaaagcaagctggatatgccaccggaatggtggggaaatggcatttggggcataaaaaggaatatttgcctactacccaaggctttgattactactttggcatcccctattccaatgatatggatatcacccgtaaactcacctcttttgaggattattgggcgttatggacaaaggaatatgataacctcacaccggccgatttcaatgta…
fig|49546.61.peg.172	peg	NODE_11_length_152003_cov_35.001402_31828_31013	31828	31013	-	N-acetylmuramic acid 6-phosphate etherase		FIG00001103	ff	atggcagaatttaaaaagataacggaagaggcttcgctccacgatcatttggagcaacaatccacgggagctttgctcagggggatcaatcaggaggacaaaaaggtagctgaagctgtggagaaagtcgttccacaactggaaaagctggtggatgccctggacgtccggtttcaaaaaggagggcgtttgttttatattggtgccggaaccagtggtcgattgggaatcctggatgcttctgaaattccaccaacgtttgggatgccccatgaccgggtcattggcttaattgcaggtggggacggcgccatacgaaaagctgtggagtttgcagaagacaataccattcaggcatggaaggatttaatggaattcaatatcaatgccaatgacacc…
fig|49546.61.peg.173	peg	NODE_11_length_152003_cov_35.001402_32687_32679,NODE_11_length_152003_cov_35.001402_32675_32640,NODE_11_length_152003_cov_35.001402_32636_32619,NODE_11_length_152003_cov_35.001402_32615_31830	32687	31830	-	Regulatory protein, DeoR		FIG01521152	ff	ttgctttttatgctgttttttgcaattaataacaatttgataactaaaagaataaaactgcaaaaggaaatcaatatctttgctgaagattccagctttatgttaaaggaagaacgccagcgtaccatattaaatgaggtagaattacataatagggtattgttaacggacattgccgaaaaattggatgtttccatcgacaccgttcggcgggatgtgaaggaattggacggggagaatcgattgcgtaaggttcatggaggagccgtatccctgggttttgccaattatagtcctgccaggaacaatgtgtacgcattggaacaaaaaacggcgattgcccaaaaagcacttggattgatcaaggacaatagtgttatcttaattgatggaggtacc…
fig|49546.61.peg.174	peg	NODE_11_length_152003_cov_35.001402_32702_34693	32702	34693	+	Glucosamine-6-phosphate deaminase (EC 3.5.99.6)		FIG01964561	isu;Sialic_Acid_Metabolism	ttgtatctttgtcccgaacaacagcataaaaccgctatttcgaaataccaatttaggacaatgcagaccataacaatacccaaaaagagttttgatatctcttacaaacccgtaggacagttcgaagaaacacgtttcgaaaaaatccataatgttctttttgacagctccagtcaggcttcaattatagttgcccaggaaatggccgcgctcattcgtaaaaaacaacagcagggcttgccctgtgttttgggccttgcgaccggctcatcccccattcgcgtttatgaagaactggtacgaatgcataaagaggaggggttaagtttttcgaacgtgatcacctttaatcttgacgagtacctgcccatggaaaaggataaccgtcagagctattgg…
fig|49546.61.peg.175	peg	NODE_11_length_152003_cov_35.001402_34921_36375	34921	36375	+	COG1649 predicted glycoside hydrolase		FIG01317966	ff	atggtttttggttgtggaacccttcaaaagaacaatcccactacggaattcagaggggtttgggtggccactgtggtcaatattgattggccaaaaaatggcatggacgacgttaaaaaacagaaagaggactttttgcaactgctcaagttctatgatgaactaaactttaatgccctaatcgtacaaatacggacagcaggtgatgccttttatgcatcggacatggcaccctggtcacgttttttgaccggaaaggaaggaagccccaaggacaattttgaaaatccactgcaatggatggtggaccaaacccaccaaagggggatgcaattccatgcgtggttcaacccttatcgtgccacatttgatttggacactacccttttggccaaaacc…
fig|49546.61.peg.176	peg	NODE_11_length_152003_cov_35.001402_36378_37655	36378	37655	+	AmpG permease		FIG00003406	isu;Recycling_of_Peptidoglycan_Amino_Acids	atgtcagaaatccagaaagataaatgggcatgggcatgggtacctgttttatactttacccagggactcccctatgtcattgtagtcaccgtctcggtcatcatgtataaaaaactgggcattagcaatgcggatattggcctgtacacgagttggctctatttaccatgggttctaaagccattgtggagtccgttcgtggacttaaaaagcaccaaacgcaaatggtttctttggatgcaattattgatttccatagccttgtttggtgtagggctttccctgcctacaaatatctttttcaccactaccctagcctgtttttggatggcggccttcgcttccgccacaaatgatattgcttcggacgggtactatatgatcgggcttaccgaaaag…
fig|49546.61.peg.177	peg	NODE_11_length_152003_cov_35.001402_37648_39198	37648	39198	+	Beta-hexosaminidase (EC 3.2.1.52)		FIG00001088	idu(5);N-Acetyl-Galactosamine_and_Galactosamine_Utilization	atgcgtaaaattccatcataccatagcatacgaaaggaaatcccgatttcaacaaaagttgggcaactgtttatgccagctgcgttcatcaatgataccgaagctgagatccaaaaattggaaaagcttattcaacaataccatattgggagtctctgttttttccatagtagggcaagtgcggccaccaattttgagggaaaaaaagaagtgatccataacgagaacagttatgaacgattactctatttaatacaacgctaccaaaaggtggcaacttttccattattgattgccattgatgcggaatggggattggccatgcgtatagaaaatacgccccagtacccctatgccattaccttgggtgccatgaaagatcaagaagcgttggtctat…
fig|49546.61.peg.178	peg	NODE_11_length_152003_cov_35.001402_39195_39872	39195	39872	+	Methyltransferase type 12				atgaaatcaaacattcttttctcttggaaaaaaaatgcggaagaatggaatttggtagttgaaaaagagcttatcccctcaaggaaatttaccaacaaagccatagtggatacccttgtatcatcccagttggggaaagtggccgatttgggttgtggtgaaggctggctcaccagggaaatgacaaaactgggcataacggcccatgggtttgacgccactgccgaactgattcaatttgctcaaaaaaaaggcccggaagcctatcatattttaagttttgagcgtatagcagaaggtgaacctttgccccactccccttatgacggggcggttttcaacttttcattgtacctcaaggaccataccgcccccctcttgcaacgaacattggaatgt…
fig|49546.61.peg.179	peg	NODE_11_length_152003_cov_35.001402_39859_40938	39859	40938	+	Anhydro-N-acetylmuramic acid kinase (EC 2.7.1.-)		FIG00002931	isu;Recycling_of_Peptidoglycan_Amino_Sugars	atgaaaacaattaaagttttgggtatgatgtccggcacttccctggatggattggatttggcctactgtcatttttgggggaacaatggaatatgggactttgaaattaggcaatgtaccacggtaccctatgaaccggagtggtacgaaaagttgaaaaatgccattcatttatccgaagaagaacatcaacaattgcatttggactatggcatttggttggggaaacaggcaaaggattttagtaaaggtagtgacctggacatagattttatcgccagtcatggacatacttcccaccacagacctgaagatgggattacctttcagttgggagacgggcaagaattggcaaacgcatcagggcaaaaagtggtttgtgatttcaggaccttggat…
fig|49546.61.peg.180	peg	NODE_11_length_152003_cov_35.001402_42166_40952	42166	40952	-	MFS family multidrug efflux protein, similarity to bicyclomycin resistance protein Bcr		FIG00017787	ff	atgcaaaatacccaagacaagcccagttttgaatttgtggcattgatggccgcgttgatgtccattgtggcattgagtatagacaccttactacccgcgatttcacacattggggaatccatcaatagccaggatgctacggataatcaaatgttggtgaccatgatttttcttggactgggagtggggcagctcttttttggaccactttcggattccattggtagaaagcccgtggtctatttgggcattttggtatttgtggttgccagtataatctgtttggcggcccctaatctggaatggatgattgcggggcgtatcctgcaagggataggcctatccacagctaggaccatctccatttccattattcgggatatgtacaaaggcgatctc…
fig|49546.61.peg.181	peg	NODE_11_length_152003_cov_35.001402_42421_42582	42421	42582	+	COG2827: putative endonuclease containing a URI domain				atgaatcccaatgcattcacatttaaaagaaggccggttcaactcatcttccaacaagaattcattgatgtgttgcaagccatatattttgaaaagaaaatcaagaaatggagcgccaaaaagaaactggcgttggcaaatggaaattttaatctcctctag
fig|49546.61.peg.182	peg	NODE_11_length_152003_cov_35.001402_44517_42976	44517	42976	-	Propionyl-CoA carboxylase beta chain (EC 6.4.1.3)		FIG01304918	isu;Serine-glyoxylate_cycle isu;CBSS-83332.1.peg.3803	atggacgataaattaaaaaagctggaagaacgagtgacccttgcccacttgggcggtggcgagaagcgtattgaaaagcaacatgccaaaaagaagttaactgccagggaacggatcaattatctgttggatgatggttcttttgaggaaatgggtgttttggtcacccaccgtaccacggattttgggatggacaaggaaatttattttggggatggcgtggttacaggttatggaacggtaaatgggcgattggtttacgtttatgcccaggattttaccgtcttcggaggtgcgttgtccgaaacccatgcagagaagatttgcaaggttatggacctggccatgaaggttggcgccccgatcattggacttaatgattctgggggagcccgtatt…
fig|49546.61.peg.183	peg	NODE_11_length_152003_cov_35.001402_45965_44523	45965	44523	-	Pyruvate carboxylase subunit A (EC 6.4.1.1)		FIG00002573	ff	atgaagaagatactagtagccaatcgtggtgaaattgccattagggtaatgagaaccgccaaaaaaatgggaataaaaaccgttgcggtcttctcggaagccgatagaaatgccccgcatgtgcgctttgcggacgaggcagtttgcctagggccgcccccttccaaccaatcctatttgttgggggataaaataattgaatatgccaaaaaactggaggtagacggtatccatcccggatatggttttttaagtgaaaatgcagattttgccgaagccgttgaaaagaacggactgattttcatcggtccaaaatcccatgccattcgggtgatgggaagtaagcttgctgccaaggaagccgttaaaaaatatgatattcccatggttccgggtata…
fig|49546.61.peg.184	peg	NODE_11_length_152003_cov_35.001402_46457_45972	46457	45972	-	Biotin carboxyl carrier protein of methylmalonyl-CoA decarboxylase; Biotin carboxyl carrier protein			isu;Fatty_Acid_Biosynthesis_FASII	atgaaaaaaaattttaaactcaaggtcaacgaccaatatgagtttcaatttacagcagatgaccttaaatccctggatttggtcaaaacaggaaccgactcctttcacttactggaaaacaaccaaacgtatcacatcgattttagttccaaggatttctacggaaaaagttatggcgtaaaggtgaacaatgccaattatgcggtggccattgcaaatcctttggatttattgattgatgaaatgggcttcgccctgggtgcttcggcacaggtgagcagtatagaagctcctatgcccggtttgatcttggaggtttccgtgtctgaaggacaggaggtaaaagagggtgatgcgcttcttattctggaggccatgaaaatggagaatgtaattacc…
fig|49546.61.peg.185	peg	NODE_11_length_152003_cov_35.001402_46658_47266	46658	47266	+	Uridine kinase (EC 2.7.1.48)		FIG00000995	isu;pyrimidine_conversions	atgcttatcataggaattgctggtgggacgggttgtggtaaaaccacggtggtaaaacagatcatagaacagctaccaaaggacgaagtagttgtgatatcacaggattcctattacaacgatttggggcatctcaccaaggaagaacgtagccaggtgaattttgaccatccaaattccattgattttgaattgctcattgaacatgttaaagagttaaaatcgggtaaaaccatagaaatacccatttattcttttgttgaggagacccgattgcaaggaaccgtaaagaccgagcccaaaaaagtggtcattgtagaaggaatattggtattgagcaatcccaggctaagggaactcttcgacatgaaaatttatgtgcatgcggattccgacgag…
fig|49546.61.peg.186	peg	NODE_11_length_152003_cov_35.001402_47268_47594	47268	47594	+	Cell division protein DivIC (FtsB), stabilizes FtsL against RasP cleavage			icw(1);Bacterial_Cell_Division idu(1);Cell_division-ribosomal_stress_proteins_cluster idu(1);Bacterial_Cytoskeleton idu(1);Stationary_phase_repair_cluster	atgggctggaaggaattaaggcagaaaaaatggttcaaggtatttaccaatacctatatattggtattgaccatttttgtgatttggatggcattttttgataccaattccttgttgatacatagggaactgcaacaagaaatcaataagttggagcaacaaaaggactttttgcaaaaagaaattgaaaaggacaaaaaactgctcaatgagctaaaggaccccaaagccctggaaaagtatgccagggaacactattacatgaaaaaggacaatgaagaagtctttttgatagaatatgaagacagtacaaaagtgggaaattaa
fig|49546.61.peg.187	peg	NODE_11_length_152003_cov_35.001402_47597_48988	47597	48988	+	Methylmalonyl-CoA mutase (EC 5.4.99.2)		FIG00000927	icw(2);Serine-glyoxylate_cycle icw(1);G3E_family_of_P-loop_GTPases_(metallocenter_biosynthesis)	atgaaaaacaattcgcttttttcggattttgaccctgttttagccaaacagtggaaacagaaaattcaaatggatttaagaggtgccgactataacgacaccttgatttgggaatctttggaaggcataaaggtaaaaccattttacaaccacgaagatgtggaggccaattccaattttcaatttaccggggagcatacctggcagataggtcagatcgtttatgggggcaaccccaatttggccaataaaaaggctttggacattttaaaaaggggggctggttccctaatttttgaaatctccgacgcggatatggattggtcagcattattgagtggcattcccctggaatccattccaattcatcttgactttcataccatggaaattggggcc…
fig|49546.61.peg.188	peg	NODE_11_length_152003_cov_35.001402_48981_51050	48981	51050	+	Methylmalonyl-CoA mutase (EC 5.4.99.2)		FIG01305173	icw(1);Serine-glyoxylate_cycle icw(1);G3E_family_of_P-loop_GTPases_(metallocenter_biosynthesis)	atgagtagaaaaaatatccaagagctaacgctcaaaacttcaaatcaaaaagaacaagcaaccaagctgggccatgaaaattttgtggccggtatccgtccatttctccgtggtccctactccacaatgtacgtacgccgaccatggaccatacggcaatatgcgggattctccactgcagaggagagcaacgctttctaccgcagaaatctggccgctggccagaagggactttccgttgcctttgatctgccaacgcaccggggctatgacagtgataacgaacgtgtggtaggcgatgtgggtaaagcgggcgtggccatagactccgtggaggacatgaaaattttgttcgatggaattccactcgacaaaatgtccgtttccatgaccatgaac…
fig|49546.61.peg.189	peg	NODE_11_length_152003_cov_35.001402_51199_51972	51199	51972	+	Septum site-determining protein MinD		FIG00000519	idu(1);Septum_site-determining_cluster_Min idu(1);Bacterial_cell_division_cluster idu(1);Bacterial_Cell_Division icw(2);Bacterial_Cytoskeleton	atgggcaaaattattgctgttgcgaatcaaaaaggtggggttggaaaaacgactactacggtaaatttagcggcctcattaggggttttggaaaagaaagtcctattaattgatgccgatccccaggccaatgccacatcagggctgggagttgacgtagatagtgtggaaaaaggcacctaccaattattggagcataccctaactgccaaaagcaccatagtgcagaccgcttccccaaatgttgatctcatccctgcccatattgatttggtggctattgagattgagttggttgacaaggatgacagggaatacatgatgaagcaggccattcaggaagttaggcaggattatgattttatattgattgattgtgccccttcccttgggttgttg…
fig|49546.61.peg.190	peg	NODE_11_length_152003_cov_35.001402_51973_52884	51973	52884	+	Chromosome (plasmid) partitioning protein ParB		FIG00021843	isu;RNA_modification_and_chromosome_partitioning_cluster isu;Cell_Division_Subsystem_including_YidCD icw(1);Bacterial_Cytoskeleton isu;Plasmid_replication	atggcaaaggcgaccaaaaaacaggcccttggaagagggctttctgctttattgaaagatcctgaaaacgatatacaatcggttggggacaaaaatgcggataaagtaattggtaatgttgtggaactggaactctcggccataggggtcaatccatttcaacccaggaccaatttcaatgacgagtcgcttcaagaactggccagttccataagggaattgggcattatccagcccataacggtcagaaaactggatttcaatacataccagctcgtttcgggagaacgaaggtttagggcctcaaagttggttggtctggaaaccattccagcgtatatccgcattgccaatgaccaggaatccctggaaatggcattggtggaaaacattcaacgc…
fig|49546.61.peg.191	peg	NODE_11_length_152003_cov_35.001402_52877_53521	52877	53521	+	FIG00649665: hypothetical protein		FIG00649660	ff	gtgaatagtacacccatattattatttttccttctatgtattgtttggatcggtgctgcacaagtcacccaggattccataccggtaatgaatcccgcggattcactgaaaacagatttgaagcaaaaagggattactgtagaggaggtaacctttgtacgaaaggaaatcaatcccctgggccccagtaaggccgctttttattctgccgtttttcccggattgggtcagatttacaataaacgctattggaaagcccccatagtttggggtgccctgggagttggcatttttaattttgtggacaggaacactcaatataatcaatttcgagacgcatttaagcaaagacgtgccggccttccaaatgacgagttcttcgacatcaacggtgatggg…
fig|49546.61.peg.192	peg	NODE_11_length_152003_cov_35.001402_53524_54231	53524	54231	+	4-hydroxy-tetrahydrodipicolinate reductase (EC 1.17.1.8)		FIG00000347	isu;Lysine_Biosynthesis_DAP_Pathway,_GJO_scratch isu;Lysine_Biosynthesis_DAP_Pathway	atgaacatagcactctttggatatggcaaaatgggaaaaatgctggaaaaacttggcacggaccgaggccattcctttcccttaaaaattgaatttgataccaaccttcaatccctgaatctttccgccattgatgttgccattgattttagtacgcccgatgctgctttcaacaacataaaatattgctttgaaaatggggttcccgtaatttctggaaccacgggttggttggatgcttatgacgaagccgtatccatttgcaatgctctgcaaggggcctttatctatgcttccaattttagtttgggggtgaatattttcttcgaattgaatgcaaaattggcaaagatgatgtcccaacgcaacgactatggggttgtcatggaagaaatccat…
fig|49546.61.peg.193	peg	NODE_11_length_152003_cov_35.001402_54277_55989	54277	55989	+	Signal peptidase I (EC 3.4.21.89)		FIG00000015	isu;Signal_peptidase	atgaacggtacgcagtggattctatttattttattggtgcaggtcatccattttttgggaacttggaagctttatgtcaaagcgggtagaaaagcctgggaagctgccataccaatttacaatgggattgttttaatgcaaatcatcaatagaccaaaatggtgggttttattgctctttatacccattatcaatttattgatgttcccggtggtctgggtagagaccattcgcagttttgggcagaacaagttatggcagacctgggcggtaattctttcccttggtttttatatctattatgtgaactacaccatggatgtggagcatattgcggaccgaagcttaaaaccggcaacaggattgggtgaatgggtgagttccatagtatttgctata…
fig|49546.61.peg.194	peg	NODE_11_length_152003_cov_35.001402_56038_56622	56038	56622	+	hypothetical protein				atggccgttttggtgcaaaatgacgttatctgggaggtacgtgataattttcagaagcagacctatcggaatcgttatcatatttgcacggaccaaggactgcacaaactgagcattcccataaaacacgttggcggaaaggacggacgccagcagtatagggacgtacaaattgaaaacaactatcgttggcagatccaacactggcgtaccttacagacagcctacagggcttccccattttttgagttctatgaggatgacctggccccattgttccaaaaagagtttaaattcctactggactttaattggcaaagtcttgattttttgacggatgcattccaaattgaccacaatccaaaacactcaaaagcgtatatgaaggatttcccggag…
fig|49546.61.peg.195	peg	NODE_11_length_152003_cov_35.001402_56616_56930	56616	56930	+	hypothetical protein				atgttaagacatcttctacattatggcattcactttctggtcccaatcctgattgccctgttttttttcaaaagggatagggtaaaagttgggttgatcttattggcgggtatcctattggatgtagaccaccttttggccaatcccatttttgatcccgatcgttgtagtattgggttccatccccttcactcgtatgtcctgatccctttttatctgggacttgccctatggaaaaggacacgtcttcttgggttggccctggtcattcacatcattgcggatgttacggattgtctatttctcaagttttag
fig|49546.61.peg.196	peg	NODE_11_length_152003_cov_35.001402_57938_56913	57938	56913	-	hypothetical protein				ttgggtttgggagttacggtaaaaagattgcttgtcaccatcaatttgattttagcgcttctttctttagtggtgcttatttcatattggtcaaataacaatgtatttggagctattgccatacttggatttctaacgccggtcttattgtttgcccattccatctttttgattttttggttgttcaaacgaagtaagtggttgttagcccctttattgatctgtattgtttctatgtactcgttcggacctttctataagatttttggctcaaatgtggttgaaggtccggatatatccataatgagctataatgcaatgagttttaacaggtggggaaatataccccttgaaaatgtagatggaaaaatcagggaattcattaaacaggagaatccc…
fig|49546.61.peg.197	peg	NODE_11_length_152003_cov_35.001402_58822_57941	58822	57941	-	GlpG protein (membrane protein of glp regulon)		FIG00001436	icw(1);Glycerol_and_Glycerol-3-phosphate_Uptake_and_Utilization	atggccaatggaggattacaatattattttgcacggttgaacattgcggaaaaactaattgtcattaaccttgccattttcattggtacgggtttggcaagtgctctttttggtgtttccattgatgctgttctgtactggtttgagctgccatccgactttttttccttcttggggaagccatggtcgttggtcacttattccttctttcattccggaataggacacatattttggaatatgctggtattgtactttacgggcaggatattcttaaatctttttaatagccaacgttttataaatgtttactttttaggtgttattttagggggattgttctttcttttgggttacaatattttccccaccttactgaatagtaatattccgcttatt…
fig|49546.61.peg.198	peg	NODE_11_length_152003_cov_35.001402_59571_58825	59571	58825	-	GlpG protein (membrane protein of glp regulon)		FIG00001436	icw(1);Glycerol_and_Glycerol-3-phosphate_Uptake_and_Utilization	atgggaggtttaacggatgcaataaagcacctgatcatcatcaatgtcatcttatttattgctgggattacaggccttggtgacacgctctatgagcactttgccctttggtttcccgagaaccccaattttaggatatggcaggtaatcagccatatgttcctgcacgatttcaccggattttttcatatcctcttcaatatgtatgccctttgggcttttggtaccccacttgagcgtgtatggggcaggaacaagtttctatttttttacttctccgcaggcataggaggggcccttttgcatattgcatccaattattatttctttaaccagggattggatgtcattacaggggcaggcctaaccgagcaacgtgttgtggaaatcctgtccaac…
fig|49546.61.peg.199	peg	NODE_11_length_152003_cov_35.001402_61410_59575	61410	59575	-	DNA mismatch repair protein MutL		FIG00000380	isu;DNA_repair,_bacterial_MutL-MutS_system	atggcagacatcattaaactattgcccgaccatgtggccaaccaaatcgcagcgggggaagtggtgcaacgtccgtcctccgtagtaaaggagttattggaaaatgccattgatgctggggccagagagatcaaacttatcgttaaggatgggggcaagaccctcattcaagtagtggataatggtgtgggtatgagccctacggatgcccgtttgtcctttgagcggcatgcaacctcaaagatttcctcagctgatgatctgttcaatctgcacaccaaaggctttaggggtgaggcattggcctccattgcggcaatagcccacgtggatttgcacacaaggacggaaaatgaagatgtgggtacacaccttaagatagaaggaagcacggttgtt…
fig|49546.61.peg.200	peg	NODE_11_length_152003_cov_35.001402_61694_61410	61694	61410	-	FIG00930249: hypothetical protein		FIG00930248	ff	atgcgtaattttttaaggcttaggaaaaatcgtgagtttgattataagccccgttattacaaaggcgagggaagtccctataaaattgaacataaacttgacaaattcagaacaacggcacatcaccaaagaggtttaaaaaacaagttttcaaacgcttttaatgatttgagaaatgaaggtgataggcatatgaaaatacgttttatcatcattcttgctgttttaattttggtatttctttatatcatcgattttgatttgtccatattctttggctcttaa
fig|49546.61.peg.201	peg	NODE_11_length_152003_cov_35.001402_61809_61687	61809	61687	-	hypothetical protein				ttggcaacgaaaccatcaatcaccgggcctcccttcctgttaacattttttgtgacccgccctttaaggcttgcagtctttttaagtacctttgattttaaggtaaaaggggattatgcgtaa
fig|49546.61.peg.202	peg	NODE_11_length_152003_cov_35.001402_62335_61856	62335	61856	-	6,7-dimethyl-8-ribityllumazine synthase (EC 2.5.1.78)		FIG00000231	isu;Riboflavin,_FMN_and_FAD_metabolism_in_plants isu;Riboflavin,_FMN_and_FAD_metabolism	atggccaccgaaacaaaaaatctttcccattacgacaagtcgaagattccggatgcttccgggctaagaattgggctggtcgtttccgagtggaaccatggcattacggaaaacctttttaagggggcccaggatgcccttctggattgtggggtggagcctaaaaaccttattcgttggaacgtccccggtagttttgagcttgcttttggatgtaaaaagatggtggccaccaaaaacgtggatgccattatcgccattggtagtgtaattaggggggaaaccagtcattttgattatgtatgtgccgctaccgcaaatgggattatggatttgaaccttcaaaccgaagttcccgttattttctgtgtacttacggacgatacgctacaacaggca…
fig|49546.61.peg.203	peg	NODE_11_length_152003_cov_35.001402_63104_62340	63104	62340	-	FIG170660: TPR domain protein		FIG00170660	isu;CBSS-226186.1.peg.4253	atggccacttataagaagcgtggatataaacctaagaacaaggctgaggaggctaaggcagaagttgatagcagtactactgcagaggtattcaccaccttggatcaaggtgcttccaagaccgaggcctggttctccaagaaccaaaatttcattctgggcgccataattgccgtggccgttggagttttagggtatttggcgtacaaccaatttgtggtggagccaagggataccaatgctgcgaacgagttttcttatccaatgcaaaacttcaatcaggctttgaccaatgacgaacaaaaagattctttgttggtacttgcattgaatggttctgagggtaagttcggatttttggatatcattgatgagtacagtgggaccccaacttccaat…
fig|49546.61.peg.204	peg	NODE_11_length_152003_cov_35.001402_63230_64309	63230	64309	+	DNA recombination and repair protein RecF		FIG00000412	isu;DNA_repair,_bacterial_RecFOR_pathway icw(1);DNA_replication_cluster_1 icw(1);CBSS-226186.1.peg.4253 isu;Cell_Division_Subsystem_including_YidCD	atgcacttaaaacgtttatcattagtcaattacaagagttttgagtcaaaaaccctggagtttaaccctgtcatcaattgtttggtaggggaaaacggggtgggcaaaaccaatatcctggatgccatttaccacctctcttttgggaagagttactttaatcctgtttccacacagaatattaagcacggaacggatttctttgtcattgagggggagtttgaaaaagaggacaaaaatgaaaaaatagtctgtagttttaaaaaaggtttaaaaaaggtcatcaaacgcaatggaaaggcctatgggcgattttccaatcacattggttttttacccctggtgatcatctcacctgccgatcgggatttaataattgaagggagtgataccagaaga…
fig|49546.61.peg.205	peg	NODE_11_length_152003_cov_35.001402_64347_64748	64347	64748	+	hypothetical protein				ttggtcggttgtaaaaaaaacattgaaaaagaaaaccttcaggaactgaatggctattgggaaataaccgaagtggaatttcccaatggacaaaaaaagacctataccataagtacaacgattgatttcatcgcttttgaaaatatgtccggatatcggaaaaaggtacagccaaaactggatggcacctatcaaacctcggacgatgctgaacgctttgaaatttccgaaagggatgatggtttttacctaacctacagcaatggaacggaacaatgggaagaaaagttgatttccatagcggaaaattccttttcggtccaaaaccaggataaaaaaatctatcggtatacaaaatacgaacctttaaacctgggtcctgatgccaaaacgccaaaa…
fig|49546.61.peg.206	peg	NODE_11_length_152003_cov_35.001402_64729_65025	64729	65025	+	Zn-ribbon-containing, possibly RNA-binding protein and truncated derivatives		FIG00403940	isu;DNA_replication_cluster_1	atgccaaaacgccaaaatgaacatctaaaactgggcgaagcactgcgcgagttcattaaggaaaacaagttgcaaaaaggcatggacaaggtcgatgcccgagaagcctggaaccgtttaatgggtaatggggtcaacaactatacccgaagtgtggagttgaaaggcgatacactttatgtctcactgacctcatcggtgcttcgtgaagaactctcctacggtaagggcaaaattattggtatgctgaatgaagaactgggaaaggaattgataaaaaagctcattttaagataa
fig|49546.61.peg.207	peg	NODE_11_length_152003_cov_35.001402_65496_65077	65496	65077	-	Nucleoside diphosphate kinase (EC 2.7.4.6)		FIG00000251	isu;Purine_conversions isu;pyrimidine_conversions	atgataggaaacaggacgtttaccatgattaaacccgatgccgtggagaagggttatataggtgccattttggagaaaatcagtggtgccgggtttaagattgtcgccatgaaatacacacaattgagtaggagggatgcagagacattttattcgatacacaaggaacgaccgttctttggggaattggtggattttatgacgaggggacctattgttgctgccatcttggaaaaggacaatgctgttgaagactttcgggcattgatcggtgccaccaacccagaacaagctgcggaggggactattcgtaaattatatgcctccaatgttgccgaaaatgcagtgcacggttccgatagtgatgaaaatgcttccatagaaggagctttccatttt…
fig|49546.61.peg.208	peg	NODE_11_length_152003_cov_35.001402_66595_65546	66595	65546	-	Phosphodiesterase/alkaline phosphatase D-like protein		FIG01361567	ff	atgaaaaaaatttcattgattacgttgctcccaatcttgttgataggatgtaagtcccaggaaaaagatagtacggaccaggcggccacgcctaagcttgaagacagtgattccaaggttctcattgcatttggttcgtgcaataaacatgatgaacagaatgtgttttgggacgatattctgttggcaaatcctgatgtttttatttggggaggggacaacatttatgccgatactgaggatatggcgaaaatggaatggatgtaccaacaacaaaaggccattcccgagtatgctgcattggatgaaaaagtccacattaccggaacttgggacgatcatgactacggagtgaacgatggaggtgtggaattccccaaaaagaaggaaagtcaacaa…
fig|49546.61.peg.209	peg	NODE_11_length_152003_cov_35.001402_66674_67690	66674	67690	+	FIG146085: 3'-to-5' oligoribonuclease A, Bacillus type		FIG00002194	isu;CBSS-138119.3.peg.2719 isu;RNA_processing_and_degradation,_bacterial	atgaattcagcagacgtagccaaggtatgggaactgctctcgcaatccaacaacatcctcattgtaccccataaaaatcccgatggcgacgctattggttccactttggggctgtttcatttcttaaaattattgggaaaaaccgctcaggtaatcgtgccaaatgactatcccaaattcctgaaatggatgcccggtactgatggcatcctaaattttgaaaagcataacacccaagcccaggagtatttggccaaaacggacttgattttcaccttggatttcaatcatctttcaagaacagggcaaatggagcaatttttggaagggtccaatgcaaaatttgtgatgatcgatcatcatcaacaacctgatgactatgccgtggtaacgtactcc…
fig|49546.61.peg.210	peg	NODE_11_length_152003_cov_35.001402_67687_68238	67687	68238	+	GldI				atgaaaagaataggcttttttctactcccaattgtattgtttttggcctgtggtgaacctgtaccaagaaaaccggtccaggtaaaatccggaagtttttttaaggaatccgtagcacgcagcaagaaggttttggagatggagaccgaagccatccaaaaccttatcaaaaaagacagttccaacacctatttttcaagtaatagtgggttttggtatcgttatgaacaaaaaaaggatggtaccggttatttgccaaagaccaatgatattgtcctgctaacctatagtacaatgtccttggcgggagataccatttaccctatggatgatatcggtcttgtggagcatgccgtggataaatcacaactgtttcccggactgcgaaatgcggtaaaa…
fig|49546.61.peg.211	peg	NODE_11_length_152003_cov_35.001402_68245_69351	68245	69351	+	Peptidyl-prolyl cis-trans isomerase (EC 5.2.1.8)		FIG01955868	idu(2);Queuosine-Archaeosine_Biosynthesis	atgaagaaaatactattcgggttaagtgccctagcattaattctaaccggttgtaaaacgggaaaatatgccgatttgggtgatggtatctttgccgatatcaaaaccaccaaaggtgatattatcgtaaaactatatcacgaggccaccccggttaccgttgccaattttgtttccctggcggagggaaacagtccttttgtagatgaaaagtttaaggacaagaactattatgacggccttatttttcatcgggtgatcaaggattttatgttacagggtggagatcccgaaggtaccggtaggggcaatcccggttataaattcaaggatgagtttgtggacacccttaaacattccaaaaaagggcttctttccatggcaaattccggaccaaaa…
fig|49546.61.peg.212	peg	NODE_11_length_152003_cov_35.001402_69454_69332	69454	69332	-	hypothetical protein				ttggtttttaggaccattagtatttcattatatcttcaaaaaaacatcccaaaaaagatagtcctttttgggatgtttcctgcaactggatacctcaaactttttatgggtagatatcggtaa
fig|49546.61.peg.213	peg	NODE_11_length_152003_cov_35.001402_69495_70505	69495	70505	+	FIG00930236: hypothetical protein		FIG00930234	ff	gtgaaggtcctgggaaacaatcccgagtgggtggaaacctattattcggagggaatctatccttacatttccaagtttttgagattcctgttcggttgggcccctttttcagtgggtgatctgttctacaccctgctcacctttgcggccctccgctacctatacttacacggaaagaccatttggcaacgccctaaacggtttctggtggatttaggaagtgttttggcggtagcttactttatttttcacctcttttgggggatgaactattatcgactgccccttgaggaaaaactgggaattggtcgggaatactccgttgcggaattggaaacctttacccagtcgttggtagaccagagtaatcactaccaacttttattgaccaaggacagt…
fig|49546.61.peg.214	peg	NODE_11_length_152003_cov_35.001402_70724_71317	70724	71317	+	hypothetical protein				atgaagtttaggattctaatgttacttttttctaccttttctgggtttagtcaggaaattaagttcaatctttttctaaaagactcttgttccgacgaaatagagaggagtagttactatcatcttgaaaaagatggaacaaaatataatataggggacttttacgggacaataattcttcagaccaaaggagaatataatcttatcgcatccgaaattggagaaacacgtaaaattgtaattgacggatttactaattctgacactttagtaaaacctagaattgaagagtttataaaaaagaccaatgtttcttttaaaaagggtacaagtaaagaacaacggaaaaaactcagaataatcccaagctacaagtttatgaattgcggagagacttgc…
fig|49546.61.peg.215	peg	NODE_11_length_152003_cov_35.001402_72522_72914	72522	72914	+	leucyl-tRNA synthetase( EC:6.1.1.4 )		FIG01730911	ff	atgaatccagaaataaaacattttaacaataaccaagttgatgaggaagtagtcatttgtgatttacttgcatccattattgataaatacttgcctgaagctgaaaacaaaatttggcacagacatcctgtttggtttttggatggaaaccctatcgttggttatagcaaactgaaagctggaattcgacttatgttttggagtggtgcgtcatttgaagaagacgaattaaaacccgggactggtaagtttaaagacgcctcaaagctttatacatctgcagatgaaatagatgaaactattttgaggcgttggataacaaaatcgaaagcaatccaatgggactataaaaatgtttataagcgcaaaggcaaattagaacgattaaaataa
fig|49546.61.peg.216	peg	NODE_11_length_152003_cov_35.001402_73211_73909	73211	73909	+	Cyclohexadienyl dehydratase (EC 4.2.1.51)(EC 4.2.1.91)		FIG00132808	isu;Phenylalanine_and_Tyrosine_Branches_from_Chorismate	gtgtcggatggtgttctaagagtagggactactggtgattataaacctttttcatatcgtaaaaaagaatccacagcattgcaaggaatggatattacaatggcgaatgaccttgccaacagccttgatgtaaaggtgaaattcgttacaaccagctggccaacattaatggacgatcttcagaacaataaattcgatattgcgatgagcggtatttccataagactcaaccgacaaaaatttggcttttatagtattcctttagtagaagggggtaaaataccaatatgtagggataacgatgctgaaagattcaaatcgttggattccataaaccaaaaaaaagttagggtgatttttaatcctggaggaaccaatgaggaattcgcaagatcaaat…
fig|49546.61.peg.217	peg	NODE_11_length_152003_cov_35.001402_74062_74613	74062	74613	+	hypothetical protein				atggaaaactggggcgaacaaatcgacaaaaacacgcaaggctttagcgaaattttcggtggattgaccaacgcgcaattgaattggaagcctaactcaaaaacatggagtgttgcacagaatattgaacatctaattgtagtcaacaaatgttattttccagtaatcgattccatacgaaaaggaacttataaaactccctttttagcaaagtcaggatttatggtttcgttctttgagagaatggttctgaaagcggttcaacctgacaggaaaaagaaaatgaaaacatttccgatttgggaacccgcaaaaagtgaaatcccaattgggattcttgatagatttaaagaacaccaatctgaattgaagaagatgattgaaaattccgaagatttg…
fig|49546.61.peg.218	peg	NODE_11_length_152003_cov_35.001402_74792_75679	74792	75679	+	hypothetical protein				atgatactggaaaaaagaattcctattacatattggttcaaaataattaaatgggacatcgttatggtatctctattttcgtcggctgtatatgttctttcaaagtattcgattgacttaaacatacctgtttcaattggagcatttttagggactgccattgcattattactatcatttaaactaagtcaatcttatgacagatggtgggaagccagaaaaatatggggatctattgtaaacgattccagaactttggtcattcagttaagggggttttcaagaaagcaaaacgaggaattgacaaatagaatggcctatagacaaatagcttggtgctatgcattggcaagaaatctaagaaatgatggaagacctaacaacgtcaatacctttatt…
fig|49546.61.peg.219	peg	NODE_11_length_152003_cov_35.001402_75949_77040	75949	77040	+	D-alanyl-D-alanine carboxypeptidase (EC 3.4.16.4)			idu(6);Murein_Hydrolases idu(6);CBSS-84588.1.peg.1247 idu(6);Metallocarboxypeptidases_(EC_3.4.17.-) idu(6);Peptidoglycan_Biosynthesis	atgaaaaaacaattggcaattctattggtaatcactggcttgacaggaaaattccatgcccaggaaaaggataaaagtgcttttagtaaaacggatgcctatttggaaagtaccatcgatagcctaaaaataattggtttaaactatgccatcctcatcgacaatgaagtcgtacacaaaaaatcattcggttcggcacatgcccaacttaaggtaccgatgactatggacaagtcctttcctgtagcttcaatatccaaattattcagttcagttgcgcttcataaattaataagcatccataaacgggaggtaagtgaaaccgttggggattttcttccaaatagaaacgacctaccggaatcttggagaaaattaaccctcgaacaactactatcc…
fig|49546.61.peg.220	peg	NODE_11_length_152003_cov_35.001402_77124_77675	77124	77675	+	unknown				atgaaaattttactttttggcgcatctggttccggaaccacaactttgggcaaggaaatcgagaaaaggaccgattttaagcacttggatgctgatgactattactggaaaaaaaccaatccgccctttcaggaaaaaatacccttggtagaacggaatgaaaatctgaaagcggacttcaaaaagtttagggatgttatagtcagtggttcaatggtaagttggggaaaggagtgggaaacggcatttgatctggccatttttatccgattggaaaacacggaacgaatggaacgactgaaaaaacgtgaaacagaacgttacggagaaaaactgttgaccaacaaaaaaatccaacggaactcaaaagcatttctggaatgggcaaaccaatacgaa…
fig|49546.61.peg.221	peg	NODE_11_length_152003_cov_35.001402_77825_78325	77825	78325	+	Conserved domain protein				atgagcaatcgacctaaaatagaaccaagtcttacgacgaccgataaaacgattgaatttttagggtggattgccctactaggaatttggatgttgacgttgttccattattctgcattaccggaaaccatcccaatccattacaacgcggctggggaagcggacggattcgggaataaaaaccatatgctgtccttaccaatcattgcgaccgcattatttatggggctgacctttctgaacaaatttccccacaaattcaattatccgaccaagacaacaacggaaaatgcacttcatcaatacaccaacgccactcgaatgatcagatttttaaaattggtcatcgtagtggtatttggactcattgtccttaaaaccattcaaaacgtgaacgga…
fig|49546.61.peg.222	peg	NODE_11_length_152003_cov_35.001402_78491_78850	78491	78850	+	hypothetical protein				atggaaaattttaatcaaatattcaaaagcgccaaagccaataaaatagggaataaattaaagggaatcatcgagtcctattttgataatgttgaaggaaacattgttggcggtgcaaaagtgaaattggttttatattcaaggaatgggaagaataacgtgttatgtggaattcaggaaggaaccaatgaatcctgtatgctttatgtacatcacattaatgagcttaaccatgatagactgaaattcagtggaaaaggtaaacacgccaaacgtatcacgttcaatagcactgaggatattatggaagaagatattaaatggctattatccaaagtaaatgagaatgccccattttga
fig|49546.61.peg.223	peg	NODE_11_length_152003_cov_35.001402_80028_79066	80028	79066	-	hypothetical protein				atgacagaccgtagaaaattcctccaaaatgcctccgcttttggcatggcaaccgtattgggagcctgcacctctcccgaacctaaagaagcaccaaaagttgaaaaacaggacaatatcagaagaaatcccattggggtttcgacctattcgttttggcagtttaacggtcccaaggaagacgtgccgatcgaaatgtgcattgataaggccgcagctatgggttttgacggcattgaactactgttggtacagatgacctccgaagagaacagctatctgcaaaacctcaagaagcgtgcctttcacgctggattggacctcatggggttcagcacacatcagggctatgtttaccccgaaaaggaaaaacgtgacgagaacattgccaaaacgatc…
fig|49546.61.peg.224	peg	NODE_11_length_152003_cov_35.001402_80573_81337	80573	81337	+	Creatinine amidohydrolase (EC 3.5.2.10)		FIG00008370	idu(1);Creatine_and_Creatinine_Degradation	atgataagaccttacgtactggcagataccaattggaaacatttaaagaatgaaaaatttgatttagccgtacttccctggggggccacagaagcccataattaccatttaccctactcgaccgatgtcattgagggaacggcaattgcggaagaagccggaaggattgcctgggagaaaggagccaaagtcatcatattgcctacaattccatttggggtcaataccggacagtccgacatctacctggatatgaatttgaacccaagtacccaattcgctattttaaaagacatcattggcgtattggaccgtcaaggaatccaaaaatttatgattttgaacagtcatgggggaaataactggaaatcaatcgttagagagcttggactgctattt…
fig|49546.61.peg.225	peg	NODE_11_length_152003_cov_35.001402_81387_81842	81387	81842	+	Putative acetyltransferase, (GNAT) family				atgaatattgagttactacataaggaaagtaagctattggaaaggggaattgaatacttctggaaacaatggggaaacgaatcaaattttgatttttataaaaattgtattgaaaattcaatcgctgataataaatccttgccaaagttttacctcatgctcgataaagagaaaattattggttcctatgcattattgacaaatgacctgataagcaggcaagatctatttccttggtttgcttgtctattcgttgatgaaagttatcggaaccagggtttggccaatgaattgatacaacatggtatcgacgaatcccgaaaaggagggtttgacaatctctatctttcaacagcattgaatgatttttatgaaaaaaaaggatggaaataccattcc…
fig|49546.61.peg.226	peg	NODE_11_length_152003_cov_35.001402_81864_82727	81864	82727	+	Transcriptional regulator, AraC family				atgattcatagcgacgctgcaaatcatagccgagactgctgtgtacaagccaaaaccatagatcatttgatgcaatacactccctcaccaaacctttcaaaatatatcaagcattatcttttgtttgagattagcaacagtgataagaaacggtatagacattttgcaaacggtcataatggattggtattcagtttcaatacaaaaggattcgtttcacttcactcggaaaacccattacctgaaacgttcttatttggtcaagtctcggaatatcaggacttttttattgaaggagctacatcagttgtcatcgtgctctttcaacctttgggtttatttgccctcaccggtatgcattcctccctatttacaaatcgaatggaagatgccccttcg…
fig|49546.61.peg.227	peg	NODE_11_length_152003_cov_35.001402_82804_83760	82804	83760	+	Glutamine amidotransferase chain of NAD synthetase		FIG01956110	idu(1);NAD_and_NADP_cofactor_biosynthesis_global	atggataatctgaatatttccgtagcccaatttcaacctaggaacggtgacaaagcctataacttatcggtaatcagaaaactctccgaaaaagccaaatccaacggagcggacgtaattagttttcacgagatgtcgattaccgcctacacctacaccaaggacttgagcttggaacagttaacggatttggcagaagaagttcccagcggaaaaagcacacaggaattgattgccatttccaaggcgtcggacattccggttttggccggtttagtggaaaaatcggatgggtcactgttcaatacgtatatctgtgttactggagagggattggtggcaaagtatcgaaaaatacatccttttatcagcaagcatatgtctccaggacaggaatat…
fig|49546.61.peg.228	peg	NODE_11_length_152003_cov_35.001402_83962_84375	83962	84375	+	hypothetical protein				atggaaaagcattttgaactttctgacgctgaatttgaacaaaaattcgttacatgcgaattaaacccttctcatttttcccatgaagcccatttacggttggcatggatacatattgacaactatggaataaaacaagcggaaaaaaacatcccctaccaattacagaagtttgtgaaccatgttggagcaaaaggtaaattcaatatgacgttgaccttggccgcggttaaagcggtttatcattttatgctcaaatcgaatgctgataatttcaaggactttattgctgaatttccccggttaaaatataatttcaaggagttgatgggttatcattacggatttgacatttaccattcgaatttggcaaaaacagcatttttagaaccggacttg…
fig|49546.61.peg.229	peg	NODE_11_length_152003_cov_35.001402_84411_84548	84411	84548	+	hypothetical protein				ttgttggattcccaaaaacggaattcatcccagatttgttatcttaatgacccaagggaccatttcctttggaaaattcggcaacacataaacattggccacaagttgggaatccctcaaaaccctatactgaaatga
fig|49546.61.peg.230	peg	NODE_11_length_152003_cov_35.001402_84644_85009	84644	85009	+	hypothetical protein				atgttttggttcacaaagtcaagtgggaaacttgaaaaaggtaaaaccgttacttgggaatgggaaatgtatggtgtagccgaccaaataaaagtggttgaacttgtacccgatgaaaaaataataatcgaatgggacaatccgaccacaactgtggaatttgagtttttggaattagccaacgaaacgacctatgttgtaatcaaaaattacggattccatcaaactggaaatgatttgattgaagcagttaaaaataacacgggtggatttacaacagttttggacggcttaaaagcgtaccttgagtttggaatcaaattgaatttggtgaaagacaaattcccgcaaattcaacagaaataa
fig|49546.61.peg.231	peg	NODE_11_length_152003_cov_35.001402_85189_85959	85189	85959	+	hypothetical protein				atgaaaagaactcaattcataattccaatcttactccttctagcctcttgttttcaagaagaagcatctaccttccatgaaggtaacctgtggaaaattacatcaaaaaacggaacggaatcctatatttttggcactgttcatttatatccgagaagtgaattgaaactatctgaaaatgcaattgccatacttacagaatgcagtacactagctttggaaagggacgtgaccaacacatttgaacagcaaaagttcatggattttgaaatgcccaaaatcctcacagaaagttataaggtaattatctctgagtatggaaacgaattggttacaatggagaaccaactcataaaaacagctaaggacaacggaattagaattactggacttgaaacg…
fig|49546.61.peg.232	peg	NODE_11_length_152003_cov_35.001402_86160_86510	86160	86510	+	hypothetical protein				atgatttgtacaattgacaaagaagtttcctatcgttgtggattgaaccatttgggagatggtaacttttatatcattattgccggaaaatacctcaagaagttgaacaaggaaataggtaatgaggtcagctataaaattgaggaagaccccgaccagcttggagtggagattcccgaggtgctgaccgtttttttgggacaggatttggaggccaaggctatttttgacagactcactgatggaaaaaagagaagtctgatctatagttttgccaagattaaggacattgacaagcaagtgaagatcattattgactttttgaataaggaaagacataaactgaaatga
fig|49546.61.peg.233	peg	NODE_11_length_152003_cov_35.001402_86933_87658	86933	87658	+	Possible membrane protein				atgattaaaactgatttaaaaaacgaaaattccaataaacaattaatacttgatttttattccaaagtgtttggacaaggaaatgagaaatttgccgatgccgtaattgcagctgattacatccaacacaatcctacggtaaagaccggaaaaactggatttatggaatttcttgccctgttaaaacagatgccgaaacctgagaatccaaagcaaccctttatgcgattcatttgtgaggacaattttgtagctgtccattcacaaattgaatttatgggaaaggaaaatgctacagttgatttttatcgcattgaaaacggattaatttccgaacactgggatgcggtacaggaaattgttggttccaaacccaaagtcatcgggaccgttgccatt…
fig|49546.61.peg.234	peg	NODE_11_length_152003_cov_35.001402_88127_88750	88127	88750	+	Chloramphenicol acetyltransferase (EC 2.3.1.28)		FIG01073532	ff	atgacaggaccaaataaagacataaaatttccacttgaaaattacgacagactttgttttttaaaaaatgtcattaaaaatcctgaaatcattgttggagattacacgtattatgatgatttcgaaaatgtggagaattttgaaaaaaacgtaaagtatcattttgactttataggtgacaaactaattatagggaagttttgcatgattgcatctgacgtaaaatttataatgaatggagcaaatcatttgacaaattcacttacaacttatccttttgcaatttttggacatgggtgggaaaatgcaatggaaggcaagacttatcctaagaagggagatattaatatcggtaatgacgtgtggatcggctacaacgcaacaataatggcaggagtg…
fig|49546.61.peg.235	peg	NODE_11_length_152003_cov_35.001402_89116_90117	89116	90117	+	hypothetical protein				atgaagacgctatttaccgcactcgttattactattttggtaagctgttccactaaaaacagcagaacaattgatagtattcttgattcctcgctactggtataccaaatatccggatacgacggccccaaaattgacatcaataaagatagtctggtccagtttcttacggcgttgcattacaatattccgctttctgacattgaaagtgcgctgaaatgggcccctgggacaacggagcggaacataggtgccctaattgaaaacaaactacttacaaaaaaaggggattactatcaacccaacctcgggatattaacgttggagcgagggaatctattgaaggaaaaaggccaaaaggtagccaacgaaattgcggacagtatcaacaactggtta…
fig|49546.61.peg.236	peg	NODE_11_length_152003_cov_35.001402_91143_90187	91143	90187	-	MoxR protein		FIG00654349	ff	atgtccgacgttactgccgtccaagaccttgtccaaaaacatagtgatttaaaacaggagattggtaaggtaatcattggccaagaacaggtcatagaacaaattcttttatccatttataccggggggcattccttgcttattggagttcccggtttggcaaaaaccttgatggtaaataccatagcccagacattgggcttggacttcaagagaatacagttcacgcccgacttaatgcccagtgatattttgggaagcgaggttttggaccaaaatcggaattttaagttcatcaaaggccccatttttgccaatatcattctggcagatgagatcaaccggaccccgcccaaaacacaggctgccctattggaagccatgcaggaaagggccgta…
fig|49546.61.peg.237	peg	NODE_11_length_152003_cov_35.001402_92530_91145	92530	91145	-	Survival protein SurA precursor (Peptidyl-prolyl cis-trans isomerase SurA) (EC 5.2.1.8)		FIG00036406	isu;Periplasmic_Stress_Response isu;Peptidyl-prolyl_cis-trans_isomerase	atgtggggcttcttattggcagggagtatggtttttgcacaagaaggggaaggattgaatgaagccagtgtagccacggataccacggtttcccggaacatggcaaaactggacggtattgcggcagtggttggggattatgtgattctggattccgatattgagaaaaccttgatcgacttaaaaagccaaggggcttctacggaagatgtgaccaattgccagttattgggtaagttaatggaggataggttgtatgcccaccaagcggtgcaggacagtctcttggtatccgatgaccaggtgaacgctacctccgatcggcagatacaacagttgacctctcaaataggcagtgttgataaaatgctgaaatattacaaaaagacagacttggaa…
fig|49546.61.peg.238	peg	NODE_11_length_152003_cov_35.001402_93359_92538	93359	92538	-	hypothetical protein				ttgtcatgtggcgactattttaatgggaatgaagatcaggtggctttggcccgagtaggggacagttatttgtataaggacgatttaaggtccttgattacccgggacatgtccccacaggacagtgcggcccttgtggtgaactatatcaacaattgggcttccaagcagttgttgttgtccaaatccaaaataaacctccccgaggaaaaacttgccgaatttgaccaattggttgcggactatagggcggacctgtacaccaaagcctatttggaagcattggtgcgacaatcccaggacactacaattaccgcccaacagttacaggagttttatgaaacacaaaaagaaaactttaaactggatgagaagttggtccagctccgttttgcagtg…
fig|49546.61.peg.239	peg	NODE_11_length_152003_cov_35.001402_93533_93985	93533	93985	+	FIG00652590: hypothetical protein		FIG00652587	ff	atgaaatacactactgaagtcctggttgacctgccaagggacgaattcatcacaaagttggacaacccggacaatatgaagcactggatgcgtggattgcttgcctatgacgtaatttccggggaaacagggcaagagggtgcccaaatgaacatgaaatttaaaatgggcaaacgcgatatggaaatggtggaaaccatcatcaaacgaaatatgcccgaggaatttcacgccacctacgataccaagggagtacataacatccaaaagaacttctttaaagaagaaaatggaaagacccgatggatttcggaaagtgaattccaatttgagggctttggcatgaaacttatggcttttcttatgcccggtgcctttaaaaaacagtccaaaaaatac…
fig|49546.61.peg.240	peg	NODE_11_length_152003_cov_35.001402_93992_94255	93992	94255	+	hypothetical protein				atgaaagcatcccttcttgatagaaagataaaattactctgggattttaaaggtctcgcctccgaaaagacggccgaacattatgccaagcaccttaaggaatatgtttttaatgaggaattgaaatacaatattgttggccatcagaagataaacggaacgcacagcatcgtatttttggtagttgccgaatttgagatgccccaagtgcgggacgatttaaaaccgcatcgcggagaactgtatttggataaaaacctttag
fig|49546.61.peg.241	peg	NODE_11_length_152003_cov_35.001402_94261_95400	94261	95400	+	hypothetical protein				gtgcccatgaacaaaggcctgtttcttttaggttccctattggttttttcgtgttccaaaaagatgacctatgataatgcgttggacgcggcattggcatcccaggatgaacgtattcgtagggttttggatagtattgggccctatgaggtccaaatcaggtatacccaaatagaccgggatggggacagcctgattttaaccgattacgatttccagatagatgatggaaactacttctatccggccagtaccgttaaatttcccgccgcagtggccacattggaaaagttgaacgaattggataccttacatctggattctcgattctacatcgaaggggattcggtagaaacctcatttcgggaggccatcaaggaaatttttgcagtcagtgat…
fig|49546.61.peg.242	peg	NODE_11_length_152003_cov_35.001402_95400_95915	95400	95915	+	hypothetical protein				atggaattcagttttgaccagtttacaaagaaaatccacattaacgcctccattgaaaaaatatatgaatgctggaccaccataaagggtatcaaaagttggtttttgagtgatgcaagctacaccgatgtcaatggaattgaacgaaatgatgaagaaaccatacagaaaggcgatagttacgtttggaaatggcacaattggaatggaaaggaagaaggtaccattctggaagccaatgggaaggatttcatcgattttacttttgccaatgatggctgcaaagtttccgttgaactggaagaagtcaataatgccgttttagttactttgaaacaatatgaaatggcaaccgacgacaaaaccaaaatgaacctttataacggctgcagttgtggt…
fig|49546.61.peg.243	peg	NODE_11_length_152003_cov_35.001402_96496_95978	96496	95978	-	Secreted and surface protein containing fasciclin-like repeats				atgaaaaaattagtttttattcttacgacccttgcattgatggccgccgtactaacgacacaagcacaaaaagggcaggacattgtggacatcgccgtatccgttgatgatttttcaactttggtaacagccttaaaagcggccgatttggtggatgccttaaagggtgatggtccatttaccgtttttgcccctgtaaactcgggctttgccaaaattgattccaataccttgaattctttgttggagcccgcaaacaagggcaagttatccgcgattttgacctatcatgtggtttccggaaaattggctgcttcggatgtcgctgcagcccttaaaagtggaaatggtaaagccgaattgacaacgctgcaaggtggaaagcttaccgcagtaagt…
fig|49546.61.peg.244	peg	NODE_11_length_152003_cov_35.001402_96536_97183	96536	97183	+	RNA polymerase sigma-70 factor			icw(1);CBSS-313593.3.peg.2729 idu(3);Transcription_initiation,_bacterial_sigma_factors	atgcgcgcttctgttcgtaaatacacagggtttttaggcttggatgaagaagaacccctttttatcatatctttaacatcaatggaaccaccacccttggaagacaccgaagtcatacagcgaatcatcaacaaggataaggatgccctatacctactatatgacaagtactcaggggctttgttcggagtcattttaaggatttgtcaaaaccaggtgctggcagaggacgtacttcaggaaacttttgtaaagatttgggaaaaaatgggttcttataatccggataagggacgattttacacctgggcgtaccgaatagccaaaaatacggccttaaatgccgtacgaaagtctgataagctcatccaaaatgaggatttaggtgtacttaaggat…
fig|49546.61.peg.245	peg	NODE_11_length_152003_cov_35.001402_97180_97935	97180	97935	+	FIG111991: hypothetical protein			idu(1);CBSS-313593.3.peg.2729	atgatggataaggactacatagtaaaagagggattgcttgaaaagtatttgttggatgaactggatactgatgaaaccaaagcggtagaacgtgccatcagtgaacatgccgatttaagacaaaagctccagcaacttgaagcggattttgaacgtatggcctttgaaaatgccataaatcccccttcccatgtaaaggatagtttaaaagttcaaatggaaggaacgaaaataaagcagcttcccacccattggctttggacagcagcaagtttgaccattctgtttatgctgaccacattttggatgtacaccaaatggcaagcgacaaaaaaagaattgaattcccttcaaaatcaatccgtagaattggaagagcgattggacctgttggaagaa…
fig|49546.61.peg.246	peg	NODE_11_length_152003_cov_35.001402_99557_97941	99557	97941	-	conserved hypothetical protein-putative oxidoreductase		FIG01142777	ff	atgaaatggactaggagggatttattaaaaggactgggcggactacccattttgggagctgtatggtgggcaggagcctcaaataccgtgggaaaaagacgggaacgctccgttatattggaacagttgaatattcaaccttcgttgccccctgcggtacccggaatatcgggtgaacccataagtgtcggtatcattggttttgggattcgaggggaacaattgtgtcggtcattgggttttgctaccaatgaatggatcgaggatatgaaagttgaggtacaggaaaatccaaacaataaaggtttggaggattttatgaaccaggaaaaactcaatatccaactggccggagtatgtgatatttttgattaccgtgcagagcgggcactgaactcg…
fig|49546.61.peg.247	peg	NODE_11_length_152003_cov_35.001402_100024_99554	100024	99554	-	hypothetical protein				atggaaaaaaagtctaaaattgaaataagtgtcatcattttgcgtgtgctgatcggatggcattttttgtatgagggtatagtgaaattgtataatccggattggacggcctttggctatttggcatcggcacagggaccttttaagtcagtattttccgctttggccaatgaatccgttattggatgggtagataccctgaacatggcggcattgatggtggtgggcattacactgcttttgggcatttttgaaaaaatgggagcgatagtggggattggtcttttggccatgtattatctgtcacatcctccttttccaggattgacacaattgaacgttgaggggaactattggttggtaaacaagaatctcattgagatggctgctttgttgcta…
fig|49546.61.peg.248	peg	NODE_11_length_152003_cov_35.001402_100194_99997	100194	99997	-	hypothetical protein				atgaagtcacccgttgccgtgatcatcggaaatggggaggcatcatttggacctgataattgtcattttgtgtacgtttggaaagaaatagctttatgggacgtatgcctttttattggggattgggatgctaaaaaaatcggcgttattggtaaccaaatactttttgtatggaaaaaaagtctaaaattgaaataa
fig|49546.61.peg.249	peg	NODE_11_length_152003_cov_35.001402_101611_100307	101611	100307	-	Ribosomal protein S12p Asp88 (E. coli) methylthiotransferase		FIG01266244	isu;Ribosomal_protein_S12p_Asp_methylthiotransferase isu;Methylthiotransferases	atgcgcacaaaatcccttaaaaagaacaaaatcaatgtagtaaccttgggttgcagtaaaaatgtctacgactcagaggtgttgatggggcaacttcgtgccaacaataaagaagtggcccatgaggaagagggcaacgtagtcgtcatcaatacctgtggtttcattgccaatgccaaggaggaaagtgtaaataccatattggagtatgtacagaaaaaggaagagggaagtgtggataaggtctttgtgaccggttgtttgagtgaacggtataagcccgatttggaaaaagaaatcccaaatgtggacgcatactttggcaccagtgatttgcccaatctcttaaaggccctgggagccgattataaacatgaacttttgggggaacgcctaacg…
fig|49546.61.peg.250	peg	NODE_11_length_152003_cov_35.001402_101733_102836	101733	102836	+	Beta-lactamase		FIG00021206	idu(3);Beta-lactamase	atgaaacgtcctttactgctcttattcccggtgttgcttctttttgaaagttgttccacggaacctattcaaaacaataatggaaatgaagctttacccaatggtcctgaaagcaccgacctgtattttccatcttcgacttctggagaatgggaaacgctgtccacagctgaattgggatggaacccaaatgcggaactagcgctacgggactttttggatgaaaaggacaccaaggcattcattatcctaaaagatggcaaaatggccgtggaatggtactttgatgaccatacccagaacaccagttggtactgggcttccgcgggcaaaaccttaacagcatttactgtaggtttggcccaagaggaagggatattgaccatttctgataaaact…
fig|49546.61.peg.251	peg	NODE_11_length_152003_cov_35.001402_104512_102833	104512	102833	-	Amidase family protein		FIG01315741	ff	atgaaaaaatcaatactggttattcttgtactccttgcctttgcggcctgtaaaaatgaaaacacctccaaatcagcatcagatgtcacagcagcggaggtcgtcctctggacgccttacaacgattcgacggaagtagcggccaatgccgaccacgaaaaggagcggatgcgctacaagttcatccaaagcaaggtgttggacaaaaacaaggtgtttttgccactttatgatgaggtttcccgatttccggaatcgaaatataaagcgatgaaaccgttggtgttggagcaggacattcccatgatccaatcacggatttctgaaggaagtttcacctatgaggatttggtgctgttctatttgcaccgtatttacaaatacgaattacccaatgaa…
fig|49546.61.peg.252	peg	NODE_11_length_152003_cov_35.001402_105183_104599	105183	104599	-	hypothetical protein				atgaaaagaatagcaacacttaccattacattggtttttacgacgctctcattttctcaggtccctgataatacggattcaagagcggaaatcaataaaaaaattgccagggatttttacaatgatctttggtttaacaataacacggacaaatatgcgaaatatgtggcagaggaatatgtagtgcatgatattggtgaccgcaaaggggttacggaacctgccgttgagcagaagaatattgccgatttcttttgggaaaatggaaggtttaaaggtaaaattgattttcaggtcgccgaaggggatttggtcgctacccgctggacagcatcttttgatgcggatacctttttaggaaagatggcgcttgagaccaaagatcccatcagcatcatc…
fig|49546.61.peg.253	peg	NODE_11_length_152003_cov_35.001402_106204_105266	106204	105266	-	Transcriptional regulator, AraC family				atgaaacacatacagcttgatatttcaaaaaaactttacccccaatttatcgcccaatttgaaatgaaaccacatggtgtggagtatgtcattcatccaagatttagcgatggggccatggaatttatcgagttcccctcaaaattggacttttaccattttaaaagcgccgttttccgcacccctgtgctcatgcgctccataaaccccattgatacggaacgctatgtttttcatatcaatctttcccatgtaaagcaactcaaaaaagttgatggtaacatcattgagtttcaaaaacacctgcccatgggcattttggtctatggtccaggaattgacattgaaacgttctttgaagccaatgtgaatgcggaggtagtgacttttcatatacat…
fig|49546.61.peg.254	peg	NODE_11_length_152003_cov_35.001402_107081_106209	107081	106209	-	FIG00652940: hypothetical protein		FIG00652936	ff	atgggatttagggttttagcggtgttctttctttttccgatggttttggtgaacgcgcagatcacccatcccaaacccagtccgttttccacggtggaacaggatattggcctttcaaaggtccgtattgcgtattcaaggccggcggttcggaataggcatgtgttcggtccccaacaagatgggcaaaaaggtttggtgccctatggccgaatttggcgggtaggggcaaacgagagtacaaagatttcggtaactacggatatgagcgttatgggaaatccattgccccaaggcacgtacgccttatatgcctttccggaagcggatgtgtgggaaattgcattccatacccatacggaacattggggcgacggtcgtaaaaactataaccctaaa…
fig|49546.61.peg.255	peg	NODE_11_length_152003_cov_35.001402_107856_107083	107856	107083	-	hypothetical protein				atgggtcgtctccacttatttgaatttgaggaccaaaagtggtttcccagctttttacgcaattacggtaccgattttctccagtttttatccaataaaaccaaattgtacaaacccattattcccgttttggaaaaaggtttggccgccaatggcaaaaacgttatggtggatttggcttcgggtgggggaggtggccttttgtggttaaattccgaattgctccaaaagtatcccgatttgaagattgtattaacggattactatcccaatcgttctgcttttgagtacacaaaacaacaggctcccaattttgaattcattgccacttccatcgatgcaagaaaggttccggaaagtttggaaggcctacggacccaatttctgtccctacatcat…
fig|49546.61.peg.256	peg	NODE_11_length_152003_cov_35.001402_108312_107983	108312	107983	-	hypothetical protein				atgtatggaacttctgaagtttttagcctttttgatgaagtttcaaatacgcttagagtcttttcttttgtgcttatttttttagtttatgaccccttttttaccagtgcattcggtggtacaatcggacattcctacagcaatataagggtaaagagggaaaaggatttagaccgaaacatttcatttcctatggcagtcattcgttacgtgctaaaagcattcctaggctggatttcactcttaacagttaccggaaatgacaaaagaaaggcgattcatgattttgtggtaaattctgtagtgattgaagttgacaagaccaattaa
fig|49546.61.peg.257	peg	NODE_11_length_152003_cov_35.001402_109340_108384	109340	108384	-	Signal recognition particle receptor protein FtsY (=alpha subunit) (TC 3.A.5.1.1)		FIG00000095	isu;Universal_GTPases isu;Bacterial_signal_recognition_particle_(SRP) isu;Bacterial_Cell_Division	atgagtctctttaaaaatatattctccaaggacaaaaaggaaaccttggacaaaggactggaaaagagcaaatccagtttttttgggaagctgtccaaagccgtagccggaaaatccaaagtggatgatgaggtgctggataacctggaagaggtattggtcacctcggatgttggggtaaataccaccttaaaggtcattgagcgtattgaagaacgggtttcccgtgataaatacctcggcaccgatgaactcaatcagattttgagggaggaaattgccggattgttgtccgaaacccatgtgggggaagcggaggagttcttggtccccgaagacaaaaagccctatgtggttatggtggtaggggtcaatggcgtaggaaagaccacgaccatt…
fig|49546.61.peg.258	peg	NODE_11_length_152003_cov_35.001402_109542_109327	109542	109327	-	hypothetical protein				atggattatttccatggactaaagtattggtttgggccatggctttccagaaattgttgtcaattgaccaaaagcaggggtaaagtgttgaattatagcgcctttttctctttgaaatcgatttttgaccatgaaaccgagtcaagctttcaacaaaaactgcgttcacttttttatctttgccgtcttactaaagtcaaccatgagtctctttaa
fig|49546.61.peg.259	peg	NODE_11_length_152003_cov_35.001402_109558_111450	109558	111450	+	internalin, putative		FIG01287332	idu(9);Listeria_surface_proteins:_Internalin-like_proteins	atggttttgtacaggatccttttcatattcacactgcttttggggttcaatggttacacccagaacacattttcggatgcctttagttcagtttcctattcgaataatgatggtacacaaaacttttcgggaaattggactgaaatcaatgatggaaactcaccttcaaccggaaggataagggtttcgggaaatagattgcagtttaatgatatcagtcgatccgaccatggtatttatagacaagccaatttatccggttggaccattgccaccctaagttttgattggcaaacctcggggcttgatggagggacggattccaccagtgaaaaccttagcatacaagcgtcaagcgatggtgtcaactttactaccattggcacgttttatggatct…
fig|49546.61.peg.260	peg	NODE_11_length_152003_cov_35.001402_111675_111523	111675	111523	-	hypothetical protein				atggcaaagaagacagtagcaacgctgcagagcagctcaaaaagattgaccaaagccattaaaatggtaaagtcacccaagactggtgcttacacttttgtagaatcggttatgccaccagaactggtaaacgattggttggcgaagaaataa
fig|49546.61.peg.261	peg	NODE_11_length_152003_cov_35.001402_111866_111684	111866	111684	-	LSU ribosomal protein L33p @ LSU ribosomal protein L33p, zinc-independent			isu;Ribosome_LSU_bacterial icw(1);Ribosome_LSU_bacterial	atggcaaagaaagggaatagaattcaggttattttagagtgtactgagcataaggaatctggtatgccaggtacttcacgatatattacgaccaaaaacaaaaagaatacgccagatcggttgcaaatcaaaaaatttaatccgatcctcaagcgcatgaccattcataaagaaataaagtag
fig|49546.61.peg.262	peg	NODE_11_length_152003_cov_35.001402_112115_111879	112115	111879	-	LSU ribosomal protein L28p		FIG01970833	icw(1);Ribosome_LSU_bacterial	atgtccaaagtttgtgaagttacaggaaaaaaggtgatgtttggaaacaatgtttccttctctataaataagaccaagcgtaggtttgatgtcaatattttcaagaaaaagttctacgttcccgaagaggacaagtgggtgaccatgaacgtttcctccaaaggcatcaaaatcatcaataaaaaaggaatctccgcagttcttaaggaatcacgtgccaagggttacgtaaagtaa
fig|49546.61.peg.263	peg	NODE_11_length_152003_cov_35.001402_113435_112188	113435	112188	-	Molybdopterin binding motif, CinA N-terminal domain / C-terminal domain of CinA type S			isu;NAD_and_NADP_cofactor_biosynthesis_global isu;Riboflavin,_FMN_and_FAD_metabolism_in_plants isu;Riboflavin,_FMN_and_FAD_metabolism_in_plants	atgcaagcagaaatcattaccattggtgatgaaatccttataggtcagatagtggattccaactccgctttcattgccaaggagctcaataaaatcggggtttccgtgtatcagattacttcggtgcaagatgacaggaagcacattttggaaacgttgacggaagtcaattcccgctctcaaataattattataacgggtgggttgggacctaccaaagacgatgttaccaagcatacattgtgcgaatattttgaggatagcttggttaggaatgaggaggtactgaaatatgttgagtttcttttcgagaattatatcaacaccccaatttccgatttaaatcgacaacaggctatggtaccttcgaaagcggaagtattgcataaccagtttggt…
fig|49546.61.peg.264	peg	NODE_11_length_152003_cov_35.001402_113843_113505	113843	113505	-	FIG00652000: hypothetical protein		FIG00651997	ff	atgatttatacattggataagatcaatgaaatggccgaaggcgatgaggatttcgttatttcagtcatttcagtttttttggaagaggtgccggaagatatggccgctttggaaagtgccatagcttcggagaattttgaacagattggcaaaatggcccataaaataaagcccaatgtggacttattgggcatggagcagaccagggccaacgcttatgaattggaaaagctgggaaagagttccggtagtctggatgaaatcaaagccaaatttccgttgctaaagcgggatgtggaacaggtcgttgcagaacttcgaaaggactttgacctttaa
fig|49546.61.peg.265	peg	NODE_11_length_152003_cov_35.001402_114454_113843	114454	113843	-	Fumarylacetoacetate hydrolase family protein		FIG00007658	idu(1);Gentisate_degradation idu(1);Pterin_carbinolamine_dehydratase idu(1);Salicylate_and_gentisate_catabolism	atgaaattaatttgcatcggccgtaattatgcggcccatattgacgaactccaaaatgaacgtccaacggaacccgtagtgttcattaaaccggattctgctattctacccaaagagcaggacttctacattccggatttttcacaggacatccattatgaggtcgagattttggtgaaaattaaaaaggtgggaaaacacattgcccaacagtttgcccataaatattatgatgaaattggattgggaatcgattttacggcaagggacttgcaatcccagctaaaggctaagggattgccctgggaaaaagccaagggttttgatggagcagcattgataggtaagtggaatcctaaagaaaagtacgaaaatttggataatctgaggttttcattg…
fig|49546.61.peg.266	peg	NODE_11_length_152003_cov_35.001402_115240_114461	115240	114461	-	DNA Pol III Epsilon Chain		FIG01651258	ff	atgatgcaattgaacttaacaaaacccatatgtttttttgatctggaaaccacgggcaccaatgtggccaaggaccggattgttgaggtctccattttaaaggtttttccaaatggaaacaaggaaagtaaaacatggttggtgaacccggaaatggaaatacccgacgaagttgtcgccgtgcatggtatttccaacgaaaaggtggccaatgaacctacctttaaacaattatcgaaggagatctatgcgatgataagggacagtgatttggccggatttaattcagaccgatttgatattcccttattggccgaagaaatgctaagggccgaagtggattttgatatgaaacacatggtatccgtggatatccaaaccattttccataaaatggaa…
fig|49546.61.peg.267	peg	NODE_11_length_152003_cov_35.001402_116019_115237	116019	115237	-	FIG00653406: hypothetical protein		FIG00653400	ff	atgtttcgtattggatatatcctatttttacttttaatgggcacttcaatttgtgcacaggatttttcagcttacgaaaagaaattgtttacccagggaagtggtgttttgccctaccgtattttactgcccaaaaactttgatgcttcaaaaaaatatcccctgatcttgtttttgcacggctccggggaacgggggaacgacaatgaaaaacagcttacccatggcggggagttatttctcagggactccataagggagcaatatccggctattgtagttttccctcaatgtgccaaaaagagtacatgggtcaaaattgacgtgagtggtgaatggggaaacagaacgttcagtttctacgaaaaagctccgcccacccaagacatgttactattg…
fig|49546.61.peg.268	peg	NODE_11_length_152003_cov_35.001402_117415_116081	117415	116081	-	Dihydrolipoamide acyltransferase component of branched-chain alpha-keto acid dehydrogenase complex (EC 2.3.1.168)		FIG01304883	isu;Isoleucine_degradation isu;Leucine_Degradation_and_HMG-CoA_Metabolism isu;Valine_degradation isu;Dehydrogenase_complexes	atgggagagagtgttgccgaagctacgttgaccacatggttaaaggaagtgggtgacaccattgaaatggatgaagccgtctttgaaattgctacggacaaagtggattctgaagtacctagtgaagtggaaggaaagctcttggaaaaacgatttgaggtggacgatgtgatcaaagtaggtgaggtggttgccgttattgagatggaaggtagagccaatggggccacaatacaggaagccgaaccggttccggaagtgatatctgaagttgaggaacccgttgtacagttggaaaatgaaatcaaggccgtaagggaaacggtcaccggtcccgtacaggatatgggcaataccgaacgcttctattcccctttggtcaagaatattgcaaaacag…
fig|49546.61.peg.269	peg	NODE_11_length_152003_cov_35.001402_118156_117536	118156	117536	-	Recombination protein RecR		FIG00000190	isu;DNA_processing_cluster isu;DNA_repair,_bacterial_RecFOR_pathway	atggaattctcttctaaactattggaaaatgcggtgtatgagatgtcccaattaccgggtattgggaagcgtaccgcattgcgtttggtattgcatctgctcaaacaaccaaatgaacggacccaacacctggcggcgtcactatccaagctaagggaagaggtcaactattgccgcagttgttacaatatttcggatactgagatttgtgaaatctgttccaatcccaagcgggataaaagtgttatttgtgtggtggaggacatccgggatgttatggccatagagaatacggcacaatttcaagggctatatcatgttttaggaggtaaaatctctcccatagaaggagttggtccacaggatttgaatattgtgcctttggtgaatagggtaaaa…
fig|49546.61.peg.270	peg	NODE_11_length_152003_cov_35.001402_118302_119768	118302	119768	+	Sodium/iodide co-transporter				atgtccgcctttcagatacttttgcttgttggagcctattttcttgtcctattgctcatatcctactttacgggacggaacgactccaacactgatttctttaaagcgggacggcaatccccctggtatttggtggcctttggaatggttggggcatcgctctccggagttacctttatttccgtacccggttgggtggaaacgtcccaattcagttatatgcaggtggtattgggttacctcgtaggatattttgtagttgcatttgtattgttgcccatctactataggctgaacctgacatccatttacgaatacttaaaaggacggtttggacctaccagtcataagaccggggcttttttcttttttatttccagggtccttggtgccgctttt…
fig|49546.61.peg.271	peg	NODE_11_length_152003_cov_35.001402_119829_119999	119829	119999	+	hypothetical protein				gtggccctgcaaattgacaatcaaaccaaattggtcccaataagctttgaccacgcgacagaaatccataaaaacttttctgttgacatcatcgaattcctgcccatggagaacctctcgaaaaaaatagaacataccagagcgttcattaccctttgtattgacccgtag
fig|49546.61.peg.272	peg	NODE_11_length_152003_cov_35.001402_120342_119977	120342	119977	-	hypothetical protein				atgcaaaataccctagtttttggagcctccttaaaaccaaacagatacagtttccttgccgttcagcgtctccgggagaatggggaaaacacattcgcctttgggctgaagtctggttttgtaagcgacgtgcaaattaaaaccaatttggatgaattaccaaaaattgacattgtaacgttgtatttgaaccctgaacggcaaaggggatattatgaggacatcctaggcctacagcccaataaggtgatttttaaccccgggacggagaatccagagttctaccaattgctcaaaaggaatactattaaagtggaagtggcctgcacccttgtactattggctacgggtcaatacaaagggtaa
fig|49546.61.peg.273	peg	NODE_11_length_152003_cov_35.001402_121698_120691	121698	120691	-	3-oxoacyl-[acyl-carrier-protein] synthase, KASIII (EC 2.3.1.180)		FIG00015100	ff	atgtataattctaaaataaccggactgggatattatgttcctgaccatgtggtgaccaatgatgatctttccaaggtaatggacacaactgatgaatggatacaggagcgaacgggaatcaaggagagaaggcatgtaaatgacccttcggagacgactacttccatgggtgtcaaggctgccaagattgcaattgagcgagcaggacttgacaaaagcgatatcgattttatcatttttgccacattaagccccgactattattttcctggtccgggcgtattggtgcaaagggatttggaaatggacacggttggtgccctggatgtaaggaaccaatgttccggatttgtatatggggtatctgttgccgatcaatatgtaaagagtgggatgtac…
fig|49546.61.peg.274	peg	NODE_11_length_152003_cov_35.001402_121771_121884	121771	121884	+	hypothetical protein				ttgcagattggtaaaaattttcaaaaaacaattcctgcacatcccaaattaagtggtcaatcctcttgggcgatgccttggagacttccctcaaaacagacagaaaatgaatga
fig|49546.61.peg.275	peg	NODE_11_length_152003_cov_35.001402_121940_124387	121940	124387	+	FIG01093517: hypothetical protein		FIG01786095	ff	atgaaaaaaattgggctaattcttcttttattgataggcacaataggcctagcgcaagaaaaacttacctaccaaaaaccctccaaggaaatactggaacttgttgatgccccccttgctccccgggttctactaacggacgacggcaaatacatggttttgctgtatcgaaattactacaagagcattgcggaactatccgagaccgaacttcggttggctggattacgaataaatcccaaaaccaatattggcagtcgcaccaattattacaacaacattaaaatcaaggaagttggcagctcggaggccattcaagtggcgaatatgcccaataatcccagattggcaaattttaactggtcaccggaccagtccatgattgcagtaaccaacacc…
fig|49546.61.peg.276	peg	NODE_11_length_152003_cov_35.001402_125701_124391	125701	124391	-	Ubiquinone biosynthesis monooxygenase UbiB		FIG00000320	ff	atgaagacacttgataagattccgacagggaaaattgaacgtgcgggaaaactggtgaaaaccggtgtaaaaattggtgggaactacgtaaagtactacggaaaacgcttggtaaacccagaattggggagggaagaacttgatgagaacaatgcaacggacatttatgacggtttaaaaagtcttaagggaagtgcacttaaagttgcccaaatgttgagcatggaaaaaaatcttttgcccagcgcctacgtggaaaagttttccttgtcccaattttcggtcccgcccctttccgctcccttggtcaggaaaacgtttaaaaagtatttgggcaaataccccgaggatatctttgactcttttgaaagggactccatcaatgcagccagtattggt…
fig|49546.61.peg.277	peg	NODE_11_length_152003_cov_35.001402_126370_125711	126370	125711	-	FIG01019338: hypothetical protein		FIG00656420	ff	atgactgcaaaaggaaacgcaactaaggtcactgatgacaagctcattggctattatatggattatgtgctggagaatgaggttattccacaatccgtttataagttttgcaaggaaaagaaagttaaggaagaggagttctatgcccattttggctcttttgattccttgagaacccatatttggaacaaattcttttccaacaccataaaattgctggaaagcaatgaggaatacgaagccttctccaataaggacaagatgttgactttcttctttaccttttttgaacttctgaccctgaacaggagttatgtgctgttttctttggaaggccaacgcaacgcaatggacaagttaaaggaattaagaggcttgagaagccacatcaagaatttt…
fig|49546.61.peg.278	peg	NODE_11_length_152003_cov_35.001402_126707_128596	126707	128596	+	Chaperone protein HtpG		FIG00000594	isu;Protein_chaperones	atggcaacaggtaaaatcaatgtttccgtagagaatatctttcccctaatcaaaaagtttttatacagcgaccatgaaatctttctaagggaattgatttccaacgctactgatgcaacattaaagctgaaacacttaacttccattggagaggcaaaagtggaatatggcaatccaatgatcgaagttaaagtggataaggagaacaaaagaatccacattattgatcaaggcattgggatgacaggggaagaagtcaaaaaatacatcaatgaggtggctttttcgggtgccgaggaattcttggacaagtataaggatgcaggtaaggatgcgggcatcataggtcattttggtctaggtttttattcggcctttatggttgcggacaaagttgaa…
fig|49546.61.peg.279	peg	NODE_11_length_152003_cov_35.001402_128741_130084	128741	130084	+	hypothetical protein				atgagtacagactacaaaagccccggttttaaaaaactattggattccctccaacagcaaagttgggaattggaactcattatttccggtttcgccatttttggactttttaccgcctatgaacccctgcgcataggtgccgaaaatgcacagaatgaccagcagatctataagttcgtcatctatgtggtggcctttattgcctgtagcatattactgttcaacttgttgttgcatgtggtactacgggggctctggatcggggctttgggactacggtacgtatccggggacattgagttcgataagctaaagtatagcgaccggttcaaaaactacctcaagaaaaaaatcatttcctttgatcgctacatcgccaatctcgaaaactattgcagt…
fig|49546.61.peg.280	peg	NODE_11_length_152003_cov_35.001402_130207_130443	130207	130443	+	hypothetical protein				ttggtactttggagcgggatagcagaaatagccgcgggaattgccctttgttttccaacaacaaaaaatttgtccatatgggggattattgtaatgctgacccttttcctaaccgtgcatttttatatgctccaaggtgaaaaagaggctgcaggggtccccaaatggatacttatccttagaattccactacaatttggcctaatatattgggcctattgctatttacaattttag
fig|49546.61.peg.281	peg	NODE_11_length_152003_cov_35.001402_130844_130440	130844	130440	-	hypothetical protein				atggatgagcaaaaagatttggaaaaactaatggataaaatttttgatgtggaccaattggaagccccatctgctgattttactacaaacgttttggaaaaaattgaaacccaaaaaaaggttcggttggcctatgctccccttttgccgggatgggtgttcatcgtcatagccgttttggtcgttttatttgtgctgtatgtttttagcgctacggaaccggtggccttacaaaccaactattttgaatccgtggatttttccaccacctggctctccgaacggatgtcacaattccgtttttccaagtcactgggctattccgtacttgtagtcggggtattgatctgtttacaagcacgactgctcaacagatttttgtacaggacaaattctcta…
fig|49546.61.peg.282	peg	NODE_11_length_152003_cov_35.001402_131409_130837	131409	130837	-	RNA polymerase ECF-type sigma factor				atgaaggaaaaccaacccaatataccggcaattcttgcaggggattccaaggaattttctgttttggtggacagctataaaaatgtggtgttcactgttgccctgcgtatgttgaagagtagggaagaagcggaagaggtggcacaggataccttcattaaggtttttaagtccctaaagaagttcaaaggggattccaagctatcgacatggatatacaggatagcgtacaatacctgcttggatagattgaaaagaaaaggacgggaccaaaaaaacattgccattgacgaaattgaaggatttgaaatcaagaatgtggacaatgccctggacggcatagtgaaatctgaacgattggagctggttcgtaattgtatacaaaagcttgctcctaaa…
fig|49546.61.peg.283	peg	NODE_11_length_152003_cov_35.001402_131545_131898	131545	131898	+	hypothetical protein				atggcatcagcaatacttgtaccaacgggattttttctaacagtttttggaatagtttacctgttcctttccaccaggaacaaagaacgattggcccttatagaaaaaggcgtggacgccaatgtttttgttaggacaaagaacaatggatatattccaggttggaaaatatttttgatcaatttcgccattctcttgatcagtgtgggcgtcgcaatctttttagcggcaacattgatagaggttttgggggtttatgaagaggtggcgtatacgggaaccatctttgccatggccggtattggccttttggttggctttaacatgaccaaaaaactggagaaggaaaactaa
fig|49546.61.peg.284	peg	NODE_11_length_152003_cov_35.001402_131963_132595	131963	132595	+	Uncharacterized protein conserved in bacteria		FIG01311050	ff	atgaaaatcatcagcaccaacattgccgaaccaaagaccgttttatggaggggaaggaaaatccaaacggggatatataaaaaacctattgatgaagccattttcctgggaaaagaggatgtggccaaggatgccgtcattgatcgaaaacaccacgggggggagaacaaggcctgttacctctttggagccgattattacgaagattggaaagagaagtacccccaattggattgggaatggggcatgttcggagaaaaccttaccgtagaggcgttggacgaaaacaacctgcaaattggagcaatttacaaactgggaaaagcagtggtgcagattacggaacccagacaaccctgttacaagcttggaataaaatttggtacccaaaaggtgatt…
fig|49546.61.peg.285	peg	NODE_11_length_152003_cov_35.001402_133016_132657	133016	132657	-	hypothetical protein				atgaaaaacacagtagtagtagccttaatgtttgttacagtagcgagcatggctaatggacctaaaggaacttttggaaaaaaggccagtgaagtggaaaaaaatctaatttctgtggaattggatcctgttttcaaaaagaaggggggtaaattatttatgaatttattgaaccttgacctggaaaaggtgaccatcaaagttatcgacagtgaaggaagagtattgtacagagagtcttacgagggtgatttggtcatagaaaaagcattcaactttgagaatgcctttagaaatgagtataccgtccttgttgtggacaacgacaagaccttcaaagaaaaaatagaagtaaagtag
fig|49546.61.peg.286	peg	NODE_11_length_152003_cov_35.001402_133229_134119	133229	134119	+	transcriptional regulator		FIG00629921	ff	atggatagtatgatggaagtaaaaaaacaaaaaccgacttttgaggccatagaacccaactttggtaattctttcacctataataagtacgatgaaagtagttccaagaaccataccatatggcattaccatccggaaatagaattggtctatgtgaacagtggcgcgggaaaacgccaaatagggagtcatgtttcctactttagggacggagatctaatattgatcggctccaacttgccccactgtggttttatggaaaagaacaccggcaataaaagtcagactgttatacatatgaagaaaaactttttgggaaacgatttctttggtattccggaaatggcgaaaatccagaagcttttggatattgctaaaagtggtattgccttcacaggg…
fig|49546.61.peg.287	peg	NODE_11_length_152003_cov_35.001402_134120_134716	134120	134716	+	Alkylated DNA repair protein AlkB		FIG00001574	isu;DNA_repair,_bacterial	atggggctttttcaggaaaagatcagtttagggctccctaattcggatattacatactttcctgattttttatcccccataaaggcacaaacgtattttaaagcgctaaaaaacaacgttgcctggcaacaggacgatattaaggtatttggcaaaacctatgcacaacccaggttgaccgcactttatgcaaacaacaaaaaagcgtacacctattccaatatcaccatgcatccccacatgttctctggggaattgctggaaataaagcagaaattggaaagggatgttggaattgtgttcactacttgtttagtaaaccgttatcgtgatggcaaggatagcaatggatggcatgccgacgatgagaaagaactgggacaaaaccccattattgct…
fig|49546.61.peg.288	peg	NODE_11_length_152003_cov_35.001402_135524_134751	135524	134751	-	Endonuclease		FIG01310191	ff	atgaagaacattgttttagtcgtgtttttacttccctttttatcttttggaagccttgtttggggtcctaaaggacatcgggtcacaggatatattgccgaaaaacatttaaccggaaaggcaaaaaaagcattggacgacctgttggaggggcatagtttggccttcgtatccacgtatgcggatgaaataaagtccgacacgaaatatgctgggtataccccttggcattatgtgaattatcctttagataggacatataaagattccgagaagagtggggcaggtgatattgttacgggtattgccaagtgcaaaacagttctaaaggacgggaacagtagtcgcgcggacaaaatattccacttaaaactcctgatccattttctgggcgatctg…
fig|49546.61.peg.289	peg	NODE_11_length_152003_cov_35.001402_135656_136516	135656	136516	+	Membrane protease family protein BA0301		FIG00013835	ff	atgacaaatgaaagatcaatacgtccaatcaacggttattttatgctgtttatgtgcctgctgttatccattggcggcatcgcaatgattgttaacaccaaatccccctggtatgggttggccatattcattgggtctattctggccattggccttgttttagtgaaccccaacagttccagggtgctcctattgtttggaaaatatgtgggtaccataaaaaggaatggattgttttgggtgaaccccctttattcaaaacgaaaaatatccctgagggcgagtaactttgacagtgaacggttaaaggtgaatgataagttgggaaatccagtaatgataagcaccattttggtctggagggtaaccgatacctataaagctgcatttgatgtggac…
fig|49546.61.peg.290	peg	NODE_11_length_152003_cov_35.001402_136529_137026	136529	137026	+	hypothetical protein				atgcgaatatttgaagaaaaacaatggtttgaccaatggtggttatgggccctgttcctattttgtttcggcgcattgtttattcgcccggtaaaactcttcttatcgggagaatccttctcattggatactatggagccgggcttctggattggacttaccgtgatgtctttggtcatcccggtatttagattgttactattgcataccgaaattgatgatagcgggattacctatcaattttctcctttccatcgttcaaaaaaacggattcgttggaatgaagtgaaaaaatgctatactcgaaaataccaaccgatcctggaatatggaggctggggattacgaatgggacccaaaggcaatgcttacaacgtaaaaggtaattttggggttcaa…
fig|49546.61.peg.291	peg	NODE_11_length_152003_cov_35.001402_137013_137171	137013	137171	+	hypothetical protein				atgaaggagtataaagtagttagctggaaaatgaagctttccggcaacaatcagcatttggaggataccttaaacaactatgcaaagcaaggttgggtggtaaaggatgtggcagaaaacaccatgaggatcatttttgaacgtgacaaaaatagatga
fig|49546.61.peg.292	peg	NODE_11_length_152003_cov_35.001402_137168_137338	137168	137338	+	hypothetical protein				atgaaacctttgatgatcatttcaactcctgtggggttatgtaggatgagccacttgcctttacttttggaaaaaacagcagaaaatagtgattcgtattccaatcgggattttccactatccgtggaattgattaaaaaacgtgttgaatttatatcatccaatggctaa
fig|49546.61.peg.293	peg	NODE_11_length_152003_cov_35.001402_137331_137504	137331	137504	+	FIG00930212: hypothetical protein		FIG00930206	ff	atggctaagaaaaaagcatttgcccttcgtttaaatgaagatatgttcaaggccattgaaaaatgggctgccgatgaatttaggagtaccaatggccaaattgaatggatgctgatgaaaagcttgaaagaagcgaaaagggcaccgaaaagcaaaggggaaaaaggtgactaa
fig|49546.61.peg.294	peg	NODE_11_length_152003_cov_35.001402_137569_139767	137569	139767	+	FIG01019798: hypothetical protein		FIG01019797	ff	atggcaaaagtttacgtcgtactgctttccttactttccttctccctggtccattcccaagattcaaaaaaatcctttaccgtaaaattcatcgatcaagaaatcagaatagacggtgtattggatgaacccatatggaaaaccgcggaaagcgcccataattttcaacaatacttccctacggattccatcttggccgaacaacaaacggatattaaaatgttgtacagcagcactaccctatatattggcattatattggatacggagggtaacgattatgtgatcccctcgctggaacgtgactttagggccggtggcaatgataacatcagccttttgttcgatacgttcaatgatgggaccaatgcctttttgtttggcatgaacccttatggc…
fig|49546.61.peg.295	peg	NODE_11_length_152003_cov_35.001402_139895_139764	139895	139764	-	hypothetical protein				ttgattggatttgaattagcggtggctaatttaataggttgtactgttaaaaaaatgccaataaacccaatggtctttcttaccatagataaaagggcggaaccgaggctttcaggcgcttcggccaattag
fig|49546.61.peg.296	peg	NODE_11_length_152003_cov_35.001402_139895_142093	139895	142093	+	FIG01019798: hypothetical protein		FIG01019797	ff	atggccaagttttacacagccatacctttattgttcctatttctaaccgtccattcccaaaatagtctcaaatcctttacggttaaattcgtggatgccaccattaaaccagatggtgtcctggatgaggccatatgggataccgcgaacagctcccaggattttcatcaatactttccgttggattcggtcatggcaataaaacagaccgaaataaaaatgctctacaacgccaccaccttgttcattgggatcaaggccaacgcggatggtcccaactacaatacgcgttccctccaacgtgatttccggggaggaggaattgaccagatcaccctggtatttgataccttcaatgatggcaataccgccttcttgttcggaatcaatccattcggg…
fig|49546.61.peg.297	peg	NODE_11_length_152003_cov_35.001402_142100_143401	142100	143401	+	DUF819 domain-containing protein		FIG01325574	ff	ttggtttcctatatttgggtcaaatccaaaccaattgcgatgaaccaacttcccttgaccgatgatacggttatttttggccttttggcactatgcctgggctttgttttttatacctcttcaataaaaaaaggtttttggaaaaagttttataccattatcccaacggtattgatgtgttatttactcccctctatttttaccagcacgggcttggtggatgaggaaagctccaatctgtattatgtggccagccgctacttattgcccgctgcgctgatcctaatgaccttgagtattgatctaaaggctatcgccaatctgggttcaaaggcgttgatcatgtttttaacgggtactgttggtattattataggagggcccatcgctattctaatc…
fig|49546.61.peg.298	peg	NODE_11_length_152003_cov_35.001402_143438_144124	143438	144124	+	FIG00649378: hypothetical protein		FIG00649374	ff	atgaaaagaattttactcgtagttttttccattttaatcctggtctcctgcacccgaagtgaaaacacgatgctggtttcaggaaatatccagggcttaaaaaagggatggctctatcttcaaaagacggaagattccctattgataaatgtagattccctggaaattaggggagacggtgctttttcattccaatatgaaatggaacatccggaattgttttatctctatttggataaagcggacaataatgatgttaacgatcgtatttccttttttggggaaaaaggaaacatatggatcagcacaagttggaaccaattcgaaaaacaagccaaaatcacgggatccaagcatcacgatgattttgcagagtacaaggaaatgatgtccaatttt…
fig|49546.61.peg.299	peg	NODE_11_length_152003_cov_35.001402_144397_144128	144397	144128	-	FIG00652275: hypothetical protein		FIG00652271	ff	atggccaatatacgggaccttaaaaaagacatcaattttgttttgggcgatattattgaagcagtatatcaatgggaatccgctacaaacaatatggactccaatgaaggctcagcaataatcgataggtccattcaggtttttgatgaattaatgggcaaagtacatcaaaaggacgtgagtgataaaaaaggccatttcaagtccattaggagcgagttggaggaaaaagcaaccgctttaatcgaggatttggacaaactggcttag
fig|49546.61.peg.300	peg	NODE_11_length_152003_cov_35.001402_145359_144424	145359	144424	-	Mannose-6-phosphate isomerase (EC 5.3.1.8)		FIG00598409	isu;Mannose_Metabolism	atgaaagaccgtctctggggcggtgataaactaaaacagcttttcaataaacccagtgaaactgaaacaacgggagaaagctgggagctttccggtgttaaaggcgatgtttccattgttggcaatgggccactggctggcacctccctcaatgaattgatcgaaaaataccccgtggaattaatgggcaatggcgttattgaacgttttggtcacgactttcccatactcattaagttcattgatgccaaacaagatctttcaattcaactgcatccaaatgatgaactggccaaaaaacgtcatgactcctttggaaaaacggaaatgtggcatgtgatggacgccgatcctggtgccaaattgatagtcggattcaataaagatgtggacaaggag…
fig|49546.61.peg.301	peg	NODE_11_length_152003_cov_35.001402_145801_145394	145801	145394	-	6-pyruvoyl tetrahydrobiopterin synthase (EC 4.2.3.12)		FIG00006784	idu(1);Pterin_synthesis_related_cluster	atgaaagttaaggtcagtagaaaagcacattttaatgccgcacatcgtttgtttaggccagattggagctttgaaaaaaatgaggcaacgtttggtaagtgcaataatccccgctatcatggacataactacgacttaattgtcagcgttaccggtgagatcgacaaggaaacgggttatgttatggatatgaaggaattgaaggatttgataaaggcggaggttgaggatgccatggaccacaagaatttaaacgttgaggtccctgaattcaaggaattgaatcctacggccgaaaatatagccgttgttatttttaacaaactacgtccttatatcgattccagtaaggaattggaaattacgttgtacgagaccccaagaaattttgtcacctat…
fig|49546.61.peg.302	peg	NODE_11_length_152003_cov_35.001402_146325_145801	146325	145801	-	Isopentenyl-diphosphate delta-isomerase (EC 5.3.3.2)		FIG00001616	isu;Archaeal_lipids isu;Isoprenoid_Biosynthesis isu;Isoprenoid_Biosynthesis:_Interconversions	atggaagagaaagttattttggtcaatccaaatgatgagcaaattggattgatgcccaaaatggaagctcatgaaaaagcggtgctccatagggcattttctgtttttatcatgaattccaatggggagattatgcttcaacaacgggcggcccaaaagtaccattcgcctttgctatggaccaatacctgttgtagtcatcaaagggatggagagaccaatattgaagcagggaaaaggcgtttgatggaagaaatgggttttgtcaccgagttaaaagaggtgttttcctttatttataaggcgccgttcgataatggactgacagaacacgaattggaccatgttatggtgggcaactataatggcgatccaaaaattaacccggaagaggtggcg…
fig|49546.61.peg.303	peg	NODE_11_length_152003_cov_35.001402_147346_146399	147346	146399	-	FIG00650586: hypothetical protein		FIG00650585	ff	gtggagagaataaatttagcggtattccagaaagggttggtattggtcagtctattggtacttgggttttggtctcacgcccaacaagatgcccaatatacacagtatatgtacaatacggtcagtgtaaacccggcatatgcgggctcaagggggcacttgagcatagccgccttgtacaggtcgcaatgggtaggtctggatggtgcaccggaaacacaaacacttaatctacatacaccaatgggctataggggtgtaggtctgggggtttccattgtcaacgatgttattggacctacttctgaaacgtattttgatgttgatttctcttacaccattcagacgggcattgatggaaaactgagttttgggttaaaagccagtgcccatttattg…
fig|49546.61.peg.304	peg	NODE_11_length_152003_cov_35.001402_149378_147357	149378	147357	-	VCBS precursor		FIG01426746	ff	ttgagatatttcatagcacataaaagcctttttataagtattgtccttacgatcttgggagtatcaattaccaatgcccaatttctgctccaagcgccaaatagtggcgatgaaggtaattatcgttggtatgaagcctctgatacggctaccgttttgggaaccgactctttttatgaagtaacccaaccaggggtctattttgcgacctatgatggtacgctttgcggttccaatgctactggatattttatcataaccaactgcaacgctccttccaatgaggtgaccttggatgtttccgccaatgttcagggaagtgcaaccgttagttggaacgatgcctccctgacaggaacccaaccaactgttatagctaccgaaactgtggaacgttat…
fig|49546.61.peg.305	peg	NODE_11_length_152003_cov_35.001402_150051_149404	150051	149404	-	T1SS secreted agglutinin RTX		FIG00509816	ff	atgaagaaagcaatcttaacattggcatttacaagtacagtgcttaccataaatgcacaaattgatgcgaattcattaatgggacttcctacggcgacaacagcagaaatgtctggaatttccggggcttccataggacagtgtttatacaataccgatgacaatgtgatatactattacaacggatcgtcatgggcaagggccaccgatgaccaagctgcttctgaggtgaactcggacacgccaattgatgtggacggggatggcaatactgaatcttcggttgaggatgttatccaagatatagcaccgatcacctcggcgtcagggcggattttctatcccccctccatagccattgatgcctcgtcaaacgggacgaatagaacggttaatcta…
fig|49546.61.peg.306	peg	NODE_11_length_152003_cov_35.001402_151970_150087	151970	150087	-	Flagellar hook-length control protein FliK			isu;Flagellum	ttggaaattgccgatgacgcggtaaacgcagcaacgataaacgccgatgtggcaggtagtggcctgacccagaacggtacgacgggagctttggaagtggacgtggcctctatcacgggcgatggttccattacctcaagtgacctaacagtgacgggtggtgcaaactcgacctttgagaacgttactttggaaattgccgatgacgcggtaaacgcagcaacgataaacgcggacgttgcgggcagcggcctgacccagaacggcacgacgggcgccttggaagtagatgtggcctcgatcacgggtgacggttccattacctcgagcgacctaacggtgacgggaggagcgaactccactttggagaacgtgaccctggagatagccgccggcgca…
fig|49546.61.peg.307	peg	NODE_12_length_149090_cov_33.551006_1_1665	1	1665	+	Chitinase (EC 3.2.1.14)				gtgaccggagtttcggacaactgcacggccaacccaacggtcgctttcctaagtgatgtgagcgatgggcaaagcaatccagaagtaattacccggacctacagggtggacgatttggcggggaacagtaccaccgtcacccaaacgattacggtcaacgatacccaggcacccacggcgaacgatctggcaccaatcactacacagtgcagtgcaccggcgccggacatcacggtggtgaccggtgaagcggacaactgtgggacaccgacggttacgtttgtcaatgatacaagcgatgggaaacaaaacccggaaacaattacccggacctatcgggtgaacgatttggcggggaacagtaccatggtcacccagaccataacggtaagggatacc…
fig|49546.61.peg.308	peg	NODE_12_length_149090_cov_33.551006_1711_1893	1711	1893	+	hypothetical protein				ttgggaagattcgtaagggtatcatcccagcagggcattagaagggcatcccaacaaaaagggacggcccaacaaaaaatcgggagaaggtgcaggtatttccaatgggatagacaagccggaaaattgcctgccacaaacaacggtttacgttatgcatgggaggcatgtccccttttttga
fig|49546.61.peg.309	peg	NODE_12_length_149090_cov_33.551006_2063_2413	2063	2413	+	hypothetical protein				atgccaaaaaccgaataccgtatctatgttattgaactttcaaaaaaggtatttacggaacatcgcagatttcgggaagccaacccccaatttaatggggttttggaatgtctatatgttggaatgacgagcaaaaccccaaaagaacgctttttacaacataaaacaggttttatcaataaaagagggcacagtctttcctccagtatcgtcaaaaaatatggcagctacctacgacccagtctctataaccatatagccccattaaccaacagggaagaggctttacgaatggaagagcgtttggccttggaactgcgaaggaaaaggtacgccgtttggtacaactga
fig|49546.61.peg.310	peg	NODE_12_length_149090_cov_33.551006_3135_2434	3135	2434	-	Two-component system response regulator		FIG00003808	idu(23);Two-component_regulatory_systems_in_Campylobacter	atgattaagtgcattgttgtagatgacgaacccttggcgcgttcccttttggaaggacacattgcggaagttccctttttggagcacttgggatctttcaaggatggagtggaggcgattgattttttacgggccaccgcagtggacgttatttttttggacattcaaatgcccaagcttacaggtattgatgtcttaaagaccattacaagtcctcccaaggtgatattcaccacggcctatcgggaatatgcccttgaaagttatgaatacgaggcggtggattatcttttaaaacccgtcacctttgcccgtttttttaaggcggtgaacaagcttcttcccgtttccgaggatgttggatctcggacacacggactgccccccgaacatatttat…
fig|49546.61.peg.311	peg	NODE_12_length_149090_cov_33.551006_4060_3128	4060	3128	-	Autolysin sensor kinase (EC 2.7.3.-)				atgtttgttgcggcctatgtattcaattttgtttggattcccaggttttggaaaaagaagcagtatttggtttttatggtcatgtcgggtctgcttttctatttcactggtgccttagatcgaatggtgaatgtttacctctacgaacccatttttagggaaggaacattttcgcaagaacccgtatcggagatttttagtgatataccccatctgatcaccagttacctaccgcccttgttaacggcaacattggccatgaccttgaccaatatagtctatgaaagtaacgagacaaaacgacacgcattggagttacaacgggataaaaacagggcggaactcaatgcacttaaagcgcagatccacccgcattttttgttcaataccttgaacaac…
fig|49546.61.peg.312	peg	NODE_12_length_149090_cov_33.551006_4325_4122	4325	4122	-	hypothetical protein				atgggcagttacgccgtatccgtcatcgcctggcgcggtttcgtccacaaacaccatctgagcaggggtatttccctatttttaaggattcgaaacaatgaaaagggagtcgtacaacagtacaaatacgggattgggccccaaaagatatttgattttttggtgcctgcttttgatctgttttaccctgatccagttctttaa
fig|49546.61.peg.313	peg	NODE_12_length_149090_cov_33.551006_4425_5723	4425	5723	+	Serine beta-lactamase-like protein LACTB				atgaaaaagatacgattggacaaacctaaaagacgactattgcgcagtataggctttgttttttgcatatggcttggttggaacatttatgatcataccacatgggttttgtttcctaaggacgactatccgtttaccacaatgatagccaacaatgcatatgtctcccaaattcaaaaggcggaaaaatggatgaaaggagtggccaaaagacttgatgtcccttccttttccattgccgttggccatcaaggcaacataatttggtccgccgccgagggatatgcccatatgaaatccttgcgccctgccaccccccggacccaataccgtataggaagcacttcaaaggccataaccgctactggaattgctttgttggtaaatgcggggagcatc…
fig|49546.61.peg.314	peg	NODE_12_length_149090_cov_33.551006_7052_5790	7052	5790	-	hypothetical protein				atgaaaaagcaggatttacgtatgaaaaagcatttggttacttgtatcgaatcccatttgggttggggtactggagattcctggaccaacaaggacttcaaggatcttagtgatcaaatctttaaggttaccggtaaaaggttaagcgtcactaccctaaaacgcatttgggggagggcagaagttgtggccaatcccagcgttactacttttgatatcctttcggaatttgtaggctatgaaagctggagggattttcagcaagcccattccaatggccggagcacaggtaaattatccaaaatcccctatggattttggaaatggggaatagggagtacggtgatactacttttggccctgttttttttacgaggagggaaaaatccaaatgaggcc…
fig|49546.61.peg.315	peg	NODE_12_length_149090_cov_33.551006_7175_8332	7175	8332	+	hypothetical protein				atgacaaaagttaacagcattatcaaaaagcttattcacctattcttcatttttcttaccgttactttatatggacagcgaaaagaaattaggattccaatgaccgctgcggcttggaagcacaatactgaaacagtggagtttgtgacccatagatcggttgcagcaatacgtccaaaagctggagagaaccttaatattcaattaaaggatcaccaatttaccaatggtaccatcgaatatgatgtggagtttacgggaagagggtttccgggtattggatttcgatcgtccaacgatcaaaaatatgctgagcttttttatatacgctactttggtacggtagatccactgagtcgatacgccacgcaatacgctacggtaatcgatggtgtgaac…
fig|49546.61.peg.316	peg	NODE_12_length_149090_cov_33.551006_11217_8365	11217	8365	-	Carbamoyl-phosphate synthase large chain (EC 6.3.5.5)		FIG00000111	isu;Macromolecular_synthesis_operon isu;De_Novo_Pyrimidine_Synthesis	atgcctaaaagagacgacttaaaatcaattttaattattggttcaggacccattatcattggtcaagcatgtgaatttgactattcaggctcgcaggccttacgttccttacgggaagatggtattgaaaccattttgatcaatagcaatccggccaccataatgacggatccctcaatggccgaccatgtttatttaaagccgttaaatacaaaatcgattattgagattctcaaaaaacatccgcagattgatgccgtgttacctacaatgggaggacaaaccgctttaaatctatgtattgaagcggatgaaaaaggtatttgggaagattttggagtggaaatcataggggtggacatagatgccatcaacatcacggaagaccgggaaaagttc…
fig|49546.61.peg.317	peg	NODE_12_length_149090_cov_33.551006_11534_11421	11534	11421	-	hypothetical protein				ttgtatatttgcgcccagaattttcagggccttttggtctttataaatacctttaactatgaaaagaacatttcagccatccaagaggaaaagaagaaacaaacatggttttag
fig|49546.61.peg.318	peg	NODE_12_length_149090_cov_33.551006_11642_12184	11642	12184	+	FIG00652115: hypothetical protein		FIG00652114	ff	atgttccataagaatataaaattggtgattgccgtattgatcaacgcgtatgccgtgtatcaatttgttgaagggtatataggtaatggaatattcctgatactgctctccttaatctttatttttttgtatttcaggaatgaaatcattcttttggcgttcctacgaatgcgaaaacaggatatggaaggcaccgaaaaatggttgtcaaaaattaagaacccagaagcggccctggtgaagaaacaacagggttactataattatctgcatggcattatttactcacaaaaaaacctgacccaagctgaaaaatactttagaaaggctttgcgattggggttgaacatgggctatgatgaggccatggccaaaatgagcttggcgggtattgccatg…
fig|49546.61.peg.319	peg	NODE_12_length_149090_cov_33.551006_13138_12188	13138	12188	-	Membrane-bound lytic murein transglycosylase D precursor (EC 3.2.1.-)		FIG00008294	idu(1);CBSS-228410.1.peg.134 idu(1);Murein_Hydrolases idu(1);CBSS-342610.3.peg.1536	atgaaacatcttaagaacattttggcgggaattgggtttttgttcgttttggcaagtttgatttatgcggtacaactgcagaccgaagagcccaagacaatggaaaaagaggtaagtatcgataaaaatgtggccgatagttaccaaataaccgctattgccattccgtccgatcttaattttgcgggagaacccgtccctttggaagatcctgaaattatggaacgggtagatcgtgaatttttggtcaatacctactggcaatccaatgcagttcttctaatgaaacgggccaataagtatttccccattattgagcctatccttgccaaaaatggcataccggacgattttaagtatttggcggttgccgaaagtggattgttggatgtgccatct…
fig|49546.61.peg.320	peg	NODE_12_length_149090_cov_33.551006_13848_13183	13848	13183	-	Conserved hyperthetical protein		FIG01475344	ff	ttgttggatacctcaaaaatacatatctacctcatgcccggtatggctgccagtccggccatttttgatggcctaaaattggatggttttctttttgaattgcatagattggattggtttccaccaaaaaagggaatttccctctcggaatatgcgcgggaaatgtgcaaaaaaatcaaacacccaaaacccgttttgcttggggtttcctttggaggcatgttggtccaggagatggcccggcacatggaaaccaaaaaagtgattgctgtttcctgtgtcaagacaaagcatgaacttcccaaacggatgctatttgcgaaatacaccaagatccataagctattgccaaccggattggtcaataatgttgaacttctggccaaatatgcctttggt…
fig|49546.61.peg.321	peg	NODE_12_length_149090_cov_33.551006_14015_14308	14015	14308	+	FIG00653217: hypothetical protein		FIG00653203	ff	atgagagaaatggaaatcaaagacaacagtttccttcgtcagttcgagactaaaatcaatggtcatttggcaaagattgagtattcttcgcaagagcgtaaagtctttttgaccaagttggtcatccctgaggaaattaaccaggaaggatttaaagaagacttcattaaagaagttttacaccacctacaagagcaaaatgttcgggtagtgcctacgagcccacatattgctggttttcttagaaaaaataggcagtataaagaaatgcttcccgtaggaatccgtatctaa
fig|49546.61.peg.322	peg	NODE_12_length_149090_cov_33.551006_15710_14358	15710	14358	-	tRNA-t(6)A37 methylthiotransferase		FIG00002029	isu;Heat_shock_dnaK_gene_cluster_extended isu;Methylthiotransferases	ttgcaggccgattttcaattggttatgaacaaaaaagtggccttttatacccttgggtgcaaactgaatttctcagaaacctcgaccatagcccgaaattttcaaaatgaaggttttgaccgtgtggactttgctgaaaaagcggacatctatgtcatcaatacctgttcggtcaccgagaatgcggataaacgttttaaaaccatcgtaagacaggcccagaaagggaatccagaggcttttgtggctgctgtgggctgttatgcccagttaaaacccgaggagttggccgcagttgatggagttgatttggttttaggggcaaccgaaaaatttaaattgacggattacctgaacgacctatccaaaaacgataaaggcgaagtgcattcctgcgaa…
fig|49546.61.peg.323	peg	NODE_12_length_149090_cov_33.551006_15872_16015	15872	16015	+	hypothetical protein				atgaaaaataaagttgaaaaatccatcatggggtcaaacctgataccttggaaaagaacattaagggaaaccttcctaaaaaatctggggtgttttgtactcctcgaaacaaaatttatggttcaacgcatttatgtttcgtag
fig|49546.61.peg.324	peg	NODE_12_length_149090_cov_33.551006_16052_17101	16052	17101	+	hypothetical protein				atgcgtaaacccctatacctcctgtttgccattttagtattatgcagccatgatctgtatgtaaaaatggacacctatttcctgcagcccaatcaaaaagcgacgttgagcctgtacaatgggacttttgaaaagagcgaaaatatcattgcccgggaccgcatgctggacgcttctgttatcgcccaaggcgagagaacatttatcgaaccagatcaatggaaagatcaagacagcacaattacccaattaacttttaatacgggtaaagcaggaacttatgtggcaggtgtttctacgagggcaaggaacattgaactcacggctgaaaaatttaacgactacctgaaacacgatggtgttttggatatgctccaacaacgtaccaatgatagcgta…
fig|49546.61.peg.325	peg	NODE_12_length_149090_cov_33.551006_17104_17781	17104	17781	+	FIG00933777: hypothetical protein		FIG01874669	ff	atgcctatcaagttaagacgggcactgccgctgattttgctgttcgttccacttttgggatttgcccacgacgttaccagtgccgatcaggagcttttgcgcaatggcggtttgtgggcctatattcgagtaggtgcaacccacatgctcactggttatgatcacctgcttttcctgaccggtgttatattttacttgaatagcttcaaggacatcttgaagttcattacggtatttacaatagggcattgtattaccttaatagctgccacatatactggaatcaccgcaaatgagcacctggtcgatgcggttatcgccctaagcgttttgtacaagggatttgagaatttgggtggttttgaaaaactaaaggtaaaatcgcccaatttattgctc…
fig|49546.61.peg.326	peg	NODE_12_length_149090_cov_33.551006_19064_17892	19064	17892	-	Glucose-1-phosphate thymidylyltransferase (EC 2.7.7.24)		FIG00000187	idu(3);dTDP-rhamnose_synthesis idu(3);Rhamnose_containing_glycans	atgaactatatccttgccgatggggacacaagaaattccctactgccctttacctttacccgacctgtggctgaaatacgcgtgggcattttgaccattgcggaaaaatgggaaaaacaccttggtgttgaaatcagttattggacagaagattatctggcccaaaggtttcctttggtcacagcagccgataatgtggtcattaatgcagcgtatttgccgaattccactttaaaggccaagattgggaccctgaagaccaagcaggcattggtatttggtgatgatatcattgcttaccgaacagataaactgggggaacgtttcgctgctgaggcctatgattccattgcctacgaggacgaatgtatgaccataaaaaatacatgggacatattt…
fig|49546.61.peg.327	peg	NODE_12_length_149090_cov_33.551006_19413_19153	19413	19153	-	LSU ribosomal protein L31p		FIG01969625	isu;Ribosome_LSU_bacterial	atgaaagcaggaattcacccggataattatagattggtagcttttaaggacatgtccaatgatgacgtttttatcaccaagtctaccgcagaggctaaggagaccattaccgtagatggtgtggaatacccattggtaaagttggaaatttccaggacctcccatccttactatactggtaaaaccaaattggtggataccgctggtaggattgacaaattcaagaacaaatacaaaaaatttcaaaaagaggaaaagtaa
fig|49546.61.peg.328	peg	NODE_12_length_149090_cov_33.551006_19549_19418	19549	19418	-	hypothetical protein				ttgattaccggttatttgttgaaattaccctgtttttgttacaatttaaaagtacaatttttgttttttgcccaaacccacttgtttgtaaaaggaatttatctaaatttgcagtccgaaaaatcgatgtaa
fig|49546.61.peg.329	peg	NODE_12_length_149090_cov_33.551006_19565_20086	19565	20086	+	hypothetical protein				atggaaggacaagatttaaaaacacaaaagcctattctcacttatggggcactggccggcctggtgggtgtagtttttggcttcatgctgtacacccaaggcctgcattacgaacgtagctttacaattcaagcgatacagtacggcattttggctgttttcattgttattggtattgtccaatacaaaaaatccaatgaaaactacttaaaaattggacaggcaattaaaattggtgccggtattggtgtaattgcgacaataatcggtatcatctggttttatttcatgtccggggtcctggaaccggactatatggacaaagcaatggaaattgccaaggttgacgcatttgaagcaaatcctaatatgacacaggaacaatgggaccagggcgtt…
fig|49546.61.peg.330	peg	NODE_12_length_149090_cov_33.551006_20127_21080	20127	21080	+	Glycosyl transferase, group 2 family protein		FIG00003788	ff	atgcaattatcccttgtaatccccttacttaacgaagaagagtccatacaggaattgtacgattggattgcatccgtgatgcaatccaatcgctttttgtacgagattatttttattgatgatgggagtacggacagatcatgggaaaccatcttgaccatagccaaaaacgatagcgacgttagaggtatacgcttttcgaaaaattttggtaaatcccaggcattgcatgctggttttaaggaagcccaaggcgatgtagtcatcaccatggatgccgatcttcaggacaatcccgaggaaattccggagttgtatcatttgatttcaaaccagggcttcgatattatctctggatggaaaaagaaacgttacgattccattctaacaaaaaatctg…
fig|49546.61.peg.331	peg	NODE_12_length_149090_cov_33.551006_21132_22841	21132	22841	+	Phosphomannomutase (EC 5.4.2.8)		FIG00001022	idu(1);Mannose_Metabolism	atggatacttttctgaccactgccaaatcttggctttccgatttttttgaccccgaagtacgacaagaagtccaaaatttaatggattccaatcacgacgagctcaaagaacgtttttacaaaaacctggaatttggtaccggtggtatgcgtggcgtaatgggcgtggggaccaatcgcatcaataagtataccctagggaaaagtacccagggcctgagcaattatttaaagaaaacctatcccggcgaagctattaaagtggtcattgcctatgattgtaggcacaatagtgacacactttcccaaacggtcgcagaagtactatccgccaatggaataagggtatttcggttctccgcgctacggaccactcctgagctttcctttgccgttagg…
fig|49546.61.peg.332	peg	NODE_12_length_149090_cov_33.551006_22841_24673	22841	24673	+	Lipid A export ATP-binding/permease protein MsbA		FIG00017059	ff	atgaacaacatccttaaaaaactgttgcggttcgctaaaccgtacaaactttatggcatactgaacattatatccaatgtattgtatgccttttttaatgtgctctccattatcattttcattcctacattggggatactgttcgataatcaagaggaagtttttgaaaaacccgtttatcaggggttttcgaacctaaaaggatatgccgaagattccctgaactattttttgacacagaaagtcaccgatgatgggcccatggccgctttggtattcatttgcctggccagtattgtgattttcttccttaagaacttatttcgctatatggccatgtactttttggccttcttacgtaccggaatggtgaaggacatacaggattccctgtatcat…
fig|49546.61.peg.333	peg	NODE_12_length_149090_cov_33.551006_25870_24665	25870	24665	-	Serine protease inhibitor (serpin family)				atgaaagcaaaggcgtttctttttgtattgggttttgttcttgcgttgggttgcgataaatcagaagatatccccccttttgaaaatgttgaattggaaaccgcagaggctaaagcattggtgtcgcaaaacaaccagtttgcgattgaattttttcgaaaagttgttgagaatgagactgaagaaaattatatggtgtcacctctgagtctttccatggccttgggaatggtgcacaatggtgcccatggtgatacaaaagttgctttcgacaatctgttgggcatgggcgcacctttggaccaattgaaccagtttaatgaaaacctgcgaaagtcgcttaccacaaaagttgaaggcaccgatatgaatctagcaaatgctatttggatccaagaa…
fig|49546.61.peg.334	peg	NODE_12_length_149090_cov_33.551006_26079_26219	26079	26219	+	Lipid A export ATP-binding/permease protein MsbA				ttgttattgcccaccattcgaaatgtggattccattgtagtcatgagcaagggcaaaattgtggagcaaagtaccccccaagaactgatgaagtcaaaaaagggatacaagaagctggtggaaatgcagaccatggcataa
fig|49546.61.peg.335	peg	NODE_12_length_149090_cov_33.551006_28622_26259	28622	26259	-	Cyclic beta-1,2-glucan synthase (EC 2.4.1.-)		FIG00031723	isu;Synthesis_of_osmoregulated_periplasmic_glucans	atgatcagatctgttgaaaatggaagccgattggagcttgactcccctgtaaaacttcccaacgcatcatcttttttatggaataaaaaaatgatgattcatgtcaattgtagaggttatgcagttgcgcagttcatgcagccagaaccggccaaatatgcccatgcaccaaacttggaggcgaaaacatttatgcagccggagcaaccctattatgcgcaccaccctgggcgttttttttatattaaggatgaggaaagtgaggcaatatggtccctgccttatgctccggtaaaatccaaaatggattcttataccttttccgttggaaaaagtgatattctttggaagatggtacatcaaggtttgtacatggagatgcgtttggaacttacggca…
fig|49546.61.peg.336	peg	NODE_12_length_149090_cov_33.551006_29999_28626	29999	28626	-	sodium:galactoside family symporter		FIG01209666	ff	atgaaagaattgacctcaagtgataatggcattctgaccccagttaaattaggtgaaaaaattgggtatggtttaggggacctcggtttcaatttttactgggccaatatctcaggttttcttttgtacttctatacggatgtttttggaatttctgcggcagcagcgggtaccatgtttttggtcaccaaaatagtggatgcttttaccgacccagtaatggggggcattgccgacagaaccaggtcaaaatggggaaaatacaggccttatctattattgggagggctgcctatggcgggggctgcggtattgacctataccaccccggatttggaaggtgggggaaaattgttctgggcctatgggacctactcttttatgatgctgatgtatacc…
fig|49546.61.peg.337	peg	NODE_12_length_149090_cov_33.551006_30195_30740	30195	30740	+	RNA polymerase ECF-type sigma factor		FIG00937790	ff	ttgtctgctgaggaaaccttggtattggaattaaaggacaaagctacacagtccaaggcctttgaagtgttggtgaacacctacaaggaacgactgtattggcatataaggcgcattgtccttgatcatgacgatgccgacgatgtacttcagaatacgtttataaaagtttatcgaagtattgacggttttaaaggggaaagtaaactgtactcctggatgtaccgaattggaaccaatgaagccttgacatttttaaagcaaaaatcaagaaaattgggggtgtccaatgaagaactacagcaatccctggtagaaaacctagagtcggatgtctattttgaaggcgatgccattcagttaaagctccaaaaggcactcgccaccctaccggaaaaa…
fig|49546.61.peg.338	peg	NODE_12_length_149090_cov_33.551006_30774_31307	30774	31307	+	hypothetical protein				atgaaaaagaaccacaaaaataaattcaaaaccccggaaggctactttgacaatttcaatgaacgtttgtttgaacgtttggccgttgaagaaacctcccaggaaagtaccctaattccgaaatccgacggatttacggcacccgaaggttattttgattcgatttatgactccactattgaaagaatgaagggaaaatccccaaaagtgatttctttagtgggatatcgagcggtgtactatgctgcggcagcagtggtcattatttttgtattggccctggcatgggattggaaccaaagtcctgacctgaattttgaggatttggccagtatggatattgaaacctattttgaggacactgattacggcctttcttcttatgagattgcagaagcc…
fig|49546.61.peg.339	peg	NODE_12_length_149090_cov_33.551006_31291_31731	31291	31731	+	hypothetical protein				atgaactacagtactaaaatattggttctactgctcgtattgctgaccatgggtgttcatgcccagcggccggcacaggagcggataaaaaccctgaaggtagcttttatcacagagcgtttgggacttacaccatccgaagcacaggatttttggcccgtttacaatgcccatgatgaagcactgcgcaggctcaggagaaaagaacgccaacgctttggaagccaactaccttacctcgatgatttgaccgatgatgaagttgcaaaattgttatcggagtttcagatcttacaaaatgagaaacacggtctggaacaagaatttctacagaacctggaaaaggtacttccggcaaggaaaattgtactgttgttaaaggcagaggaagactttaaa…
fig|49546.61.peg.340	peg	NODE_12_length_149090_cov_33.551006_31834_32775	31834	32775	+	conserved hypothetical protein-putative phospholipid-binding protein		FIG01919392	ff	atgcgtattctaaaaaactttttgcttttatacctgtttctactggcctcttgttccacctcggatgattcggaggttgttttaatggacaatggttccaatttggattgttccgatttttcaagcgttttcaccattaaccttgatgcctccggctgtactgtggacattgcatccgaattgggcagtacctccttatattccgaatccatttccggcaatacaaggaccattaccataaatggggtggccaatcatttggtgggccaattcccgaatagtggtaatccaaacaccattgccacggtatccgaaacctacagtatgactacagccccacaattggccgatggaaccacagatggggctggttatactacgggggtgttattttccggg…
fig|49546.61.peg.341	peg	NODE_12_length_149090_cov_33.551006_32780_33397	32780	33397	+	hypothetical protein				atgggaaaatacatatccatcgtattactatgcttttttgggacaattcaagtcaaggcacaccatccaaatgatatcagttacttttttaagttggatgaaaaacagttggtcattcatttgaccccaagatcagcaattgaccttttggaacataggcatccccaactgaggaacgaaagtcgattttcgttgcagtcgtatactctggattttcaatcctattttgaagggcatgttctgttgaccattgacaacataccaatttccatgacgttggtcgaaacccaattggacaaacacgatgcacgattgatctttgaactggtcaatgtgcccaatacgccaaagggctttgaactcaccatatccagttttctcggtctctacaaaaaggtc…
fig|49546.61.peg.342	peg	NODE_12_length_149090_cov_33.551006_33431_33781	33431	33781	+	hypothetical protein				atgaaaaatcttaatcgtatccttttgattgtggcatttgttggtggattattggcttcccaggcgcaaagaactgtggtccgcgtatacccaaaacatggaactgtggttactaccctggccaaacccaaggtctttgtccataggaataccaacttttatttcgctgatggggtgtggtatcgtgccagagggcgcaactatgttgtggttggtgcccctgttggaattagagtaaggacgcttcccagaggaaataaggtggtcgtggtgaacggcagaaaattgtacaaatacagaggtatctggtacaaaaaatcgggccgaaggtatgtggtagtgaacgtatag
fig|49546.61.peg.343	peg	NODE_12_length_149090_cov_33.551006_33851_34903	33851	34903	+	Muramoyltetrapeptide carboxypeptidase (EC 3.4.17.13)		FIG00004788	isu;Murein_Hydrolases isu;Recycling_of_Peptidoglycan_Amino_Acids isu;Metallocarboxypeptidases_(EC_3.4.17.-)	atgataaagcgtagggattttatccaaaacagttcggccgctttgttggccataggtctgcccgtgagggcttcagttaagtctcaagaaaccacccatcctccaaaaatcaataaacccaaacgtttaagaaagggtgacgtcgtgggtctgatcgcacccggttatgccattacagaggaacaattggaacgttccgttaaggccatcaaggccatgggcatggaaccctaccatacctcacggatttttggcaaccatggctatttaagcaataccgacgcagaacgggccgaagatctgatgcatatgttccgcaacccaaaagttgatgccattttctgcattcgcggtggttatggctgcacgcggatactggatttgttggatttttcactt…
fig|49546.61.peg.344	peg	NODE_12_length_149090_cov_33.551006_35938_34904	35938	34904	-	Probable oxidoreductase		FIG00870291	ff	atgggaaaattaggttgtttggtatgtgctattgcgataatctttggttgctcggaacaaaaaaaatcgcatagctataattcgattcaaatagaaacggtttttgaagactccttgagtgttagggccattgaatttttggatgaaaacacgctggcctttgccggaagtaatggaacatatggtacggtagacgtgaaaaccggtaaactgaggtccaatatacaagtttacgactccatagttccggaattccgtgccatagcacatacccaaacggatttttttatgctttcagcaggaaatcctgccctgctttataaaactgggaataacggtactatggaactggtctatacggagcgtggtaagggtgttttttacgatgcgatgaagttt…
fig|49546.61.peg.345	peg	NODE_12_length_149090_cov_33.551006_36331_36465	36331	36465	+	hypothetical protein				atgaaagcgcgattggccgatgaaagaaattgcacaagctgccttcgttttgaaagggaggattgtgccaacccacaaaaagcggctccaggaatgatgtgtgctgtttgggcaccccgaagcatgagtgcctaa
fig|49546.61.peg.346	peg	NODE_12_length_149090_cov_33.551006_36429_37028	36429	37028	+	Ferric uptake regulation protein FUR		FIG00132630	idu(2);Oxidative_stress idu(2);Bacterial_RNA-metabolizing_Zn-dependent_hydrolases	gtgtgctgtttgggcaccccgaagcatgagtgcctaaaaacggggcttgaacgtattggggtcggtatttccctatcggccccattttttccttctcatgctttacgtaaaaaatacaattgccaatccccaaaaatggacatcgaatccaaaatagaagtggtcaaaaaggtattcactgagtacctacagagtaatgggcaccgaaagactcccgaaaggtttgccattctagaggagatttattccaacaacgaacattttgatgtggatgaactctacttccaaatgaagaaaaagaactaccgggtgagccgggccacaatctacaacaatatcgaattgatgatagcctgtggtttggttagaaaacacatgttcggggacgccaaggcacga…
fig|49546.61.peg.347	peg	NODE_12_length_149090_cov_33.551006_37222_38436	37222	38436	+	TRNA and rRNA cytosine-C5-methylase		FIG00553093	ff	atgcgtctccacaggaatttggtctttgccgttattgatgccctgaaccttatcttcaatgaaaatggctatgccgataaggtaattgaaaaagtccttaaatatgacaaacgatggggtgcaagggatcgtggttttattgcggaaacaacctacgaaattgtccgttataaacgtttgtactcagaaatcgcggaggtaaatgcaccctacttccgggccaatttatttcgtttgtttgccgtatgggccgtattgcgggggattccactacccgattggaaacaattggaggatacgcccgttaggcgcatcaagggacgctttgatgaactgtccaaaattagaaaactacgggaatccttcccggattggttggacgagcgttgcgaaaaagca…
fig|49546.61.peg.348	peg	NODE_12_length_149090_cov_33.551006_38463_39371	38463	39371	+	Transcriptional regulator, AraC family				atgcaaaaaaaagtatcgatagaagacttttacgaatctacccatcactatgtcccagaaagtgtaaaatccggtattggtcattttaatgtattcaaactcgatgaatttgccggccccaaaccaaaaccaatgcctttcaatagaagggattattataaaataagtttggtaaagggcaaaagcagggtccactatgccgataaggtggtcactattgaaaaacaggtgatggttttttccaatccccagataccctataactgggagcggattgatgagcaattgaccggttacttttgtgttttcacggataccttttttcaccaatttggggatttgacccagtatcccgtttttcaacccaatggaaatcccgtccttgaactttcggatgaa…
fig|49546.61.peg.349	peg	NODE_12_length_149090_cov_33.551006_39460_40221	39460	40221	+	Reductase		FIG01329194	ff	atggattctagaaaaatagcattggttacagggggtagccggggactgggcagggatatggcggttaacctggccaaaaaaggattggatgtggtcatcacctacaattccaacagtgaagctgcccaacgaacccttgaattgattggcactgaaggtgcccagggcatcgcactacaattggatgcccgaaacagtaccgcttttgaggcttttaaaaccaatttggtagcagaattaaataagcaatggaacaggtcaaaaattgattatttggtcaataacgcaggttttggccacgaaggttcggttttcgatacctcggaagaagcttttgatgacctcatgaacgtccatttcaaaggcgtgtatttccttacccaaaagctacttggcgcc…
fig|49546.61.peg.350	peg	NODE_12_length_149090_cov_33.551006_40439_41152	40439	41152	+	hypothetical protein				atgatcaaagtccataaactccttggtattttctccattttgattcccttcatatctgcctgtgcccaagagggtccctacgcatacaaaaaagatgaccccaacggaattggcaaatggtatatgggtagggaaattgcccatgtaatggggtttcagggtatgtactggttggaacgcccagagcgtgaaaaggaggagaaagcaaccaaactattggaaaatatgcaactatccgaaactgatgtcattgcggatatcggtgcaggttcaggataccatgttttcaaaatggcggaaaaagcccctaaaggaattatctatgccgtggatattcaagaggagatgttggaagtactaaaattgcgaaaacgggaattcaaggcgagtaatgtccaa…
fig|49546.61.peg.351	peg	NODE_12_length_149090_cov_33.551006_41201_41695	41201	41695	+	hypothetical protein				atgaaagctcaaaccctttttgatgccagtacccatccaaattccaaaaactggtacatcattgatgatgttgttatgggtggtcgttcctccggtgaatttggaatgaccaaagaggggtatgccaaattctcgggaacggtttccctggaaaacaatggaggattttcttcggtacgatataccttggaaacccaaaaagtgactcccgaaaataaagttcgaatccacctaaagggggatggaagcaactatcaattccgggttaggcaccaaaggggaagctattacagttatatcaccaaatttgaaacgaacggaaactggcaaacgctggaatttcaacttaaagacctctatcccacttttcgggggcgacgattggaccttccgaatttc…
fig|49546.61.peg.352	peg	NODE_12_length_149090_cov_33.551006_41847_43997	41847	43997	+	hypothetical protein				ttggcattcatcctgttgctcagttttatggagtttggttttgctcaaaccgttgagcgacccgaatttgcctccggaaagttgaccgaatccttggattttgacggagctttaaatgaagaagattggaaaaacgcccaggtgctcaccaaccttaagaccactgttcccgaagaagggggaacgccatcacagactaccttggttcaggtcatagctgatgccagaacggtagtgattggcattacctgcaacgatagcaatcccgatggcattattcgattctccaaacttcgggatgcggatatttctgaagaagaccatgtgaaggtggtcatcgatccgtttttggacgggcaatcgggctacatttttgccgtaaattcattggccgcacgt…
fig|49546.61.peg.353	peg	NODE_12_length_149090_cov_33.551006_44008_44163	44008	44163	+	hypothetical protein				gtgaccattaaaccagtaggattttttgaacacaccatgaaccctcaaattcccacctttttgatatcaacagacttcgttaacaactcccctttcccaccatttaaaatcctttacattttggtaaatttgcattttccaaataaatggcaatga
fig|49546.61.peg.354	peg	NODE_12_length_149090_cov_33.551006_44160_47858	44160	47858	+	Phosphoribosylformylglycinamidine synthase, synthetase subunit (EC 6.3.5.3) / Phosphoribosylformylglycinamidine synthase, glutamine amidotransferase subunit (EC 6.3.5.3)		FIG00000820	isu;De_Novo_Purine_Biosynthesis isu;De_Novo_Purine_Biosynthesis	atgattcactttttcggggatgcaaaaaccaaggttttcgccctgcagaccaatcaagacctaagctcccaggaccaagaaaagttactatggttgttcggcaaccaacccaagatagaagcggcgtcacttgacgccttttttgttggtccgcgggccaccatgttgaccccttggagtaccaacgccaccgagattacccaaaacatggggattaccggtgttatacgaattgaggagttttatgcggtagaagaaaatgaaagctattatgaccctatgcttttccaaaaataccatggtttggaccaggatatcttcaccatcaatatcagtccagaaccgattttggaaattgaagatatagcgacatacaaccaaaaagaaggcttggcgttg…
fig|49546.61.peg.355	peg	NODE_12_length_149090_cov_33.551006_47863_48315	47863	48315	+	transcriptional regulator		FIG00629921	ff	atgaaaatccgtgaagctacagaagaggatatcccagggatcgttgaaatgcttgccaatgatgaactgggtaaaaaacgtgaaaattataaacttcccatccccagggactatcttttggcatatgaacaaatagccaatgatgccaatcaagaactgctggttatggaacacgattccacaaaggttattggtactttgcagctttcattcctgcaatatttaacctaccaaggtggcctaagggtacaaatagaacaggtacgaatccaccacgcgcatcgcggaaaagggttgggcaagcttctttttcaatacgccatcaatcgcgccaaggaaaggggggcacatatgattcaattgacaactgataaaaaaagaccggaagcccttgagttt…
fig|49546.61.peg.356	peg	NODE_12_length_149090_cov_33.551006_49619_48357	49619	48357	-	Major facilitator:Oxalate:Formate Antiporter		FIG01323850	ff	atgaacacaagaaagcttaaaaaccgttggctaattgccgcctccgctgtaggtatccatatttccattggttcggtttatgcctattccgtaatgaccaatcctgtgaaggatatttttgatgtggaggggagtgttatcaaatgggccttcaaaatagccattttgttattgggcctttcagcggcctttttaggacgctgggtagaaaaggtaggtcccaagcgcagtggaactgcggcaggtttattctacggtattggtatcttaggttcgggactggccgtgcaattggaatcattgccactgttttacctctgctatggggtaattgggggtattggattgggccttggctatatcaccccggtgagtacattggtcaaatggttccccgat…
fig|49546.61.peg.357	peg	NODE_12_length_149090_cov_33.551006_50489_49671	50489	49671	-	Pyruvate formate-lyase activating enzyme (EC 1.97.1.4)		FIG00000721	icw(1);Fermentations:_Mixed_acid	atgatgacggcacctgagaaaaataatattggtttttttcaggtgccttatggtactggaactactatggaagaattggtcacacctaccttaagggtacactccatcgaatcttttggcacccatgacggcccggggataagaaccataatctttttacagggatgtaaactgaaatgtgtgtattgtcacaaccccgataccattgctatggagggcggtcaggaatatgaggtaacggaattggtggagcggatccttaagatgaagccttattttggtaaaaagggcggggtaacggtctctggtggtgagcccctgttacaagccaaggcattgataccgttctttaaaagattgaaagaagagggaatccataccaatttggataccaatggt…
fig|49546.61.peg.358	peg	NODE_12_length_149090_cov_33.551006_52727_50502	52727	50502	-	Pyruvate formate-lyase (EC 2.3.1.54)		FIG00002541	isu;Fermentations:_Mixed_acid isu;Butanol_Biosynthesis	gtggtaaaagaccaaattaaagaaggagtgtggaccaaagaagtcaatgtcagggacttcatcatcaacaacattaaaccctatcatggcacagcggattttttgatcggcccaagtgaaaaaaccaaaaaggtttgggaagcttgtaagctcgcgatgaaagaagaacgtgaaaacaacggggtacgggcagtggatacggaaacgatatccagtgtaagtgcctttgatgcaggatatattgataaggaaaatgaagtcatcgtagggttgcagaccgatgagcttttaaaaaggaccatgaagccttttggtggctttcaagtggtgcaaaaagcgctttcggaacaaggattggaacccaatccgcatttgaccgatttgttctccaaacatgtt…
fig|49546.61.peg.359	peg	NODE_12_length_149090_cov_33.551006_52989_54758	52989	54758	+	Long-chain-fatty-acid--CoA ligase (EC 6.2.1.3)			isu;n-Phenylalkanoic_acid_degradation isu;Fatty_acid_metabolism_cluster isu;Biotin_synthesis_cluster isu;Biotin_biosynthesis	atgcaaaccgtaaccagactattcgattttccgtactatcaacaacagaattataaactcccagcagcttttgccatgaaagttggaggtacatgggaatccatcaccactgacgaatacattgataaggccaatgccataagtagggggctgctccgtatgggcgttaaaccggacgataagattgccgtaatttcaatgaccaatagaacggaatggaacattatggatattggaatacttcaaataggggcacaaaacgttcctatttatcctaccatttcagaagaggactatgaatatgtccttaaccattcaggggcaaaatactgttttgtttcctgtgatgaggtgctccaaaagatattggccataagtggaaatgtaaaaaaactggag…
fig|49546.61.peg.360	peg	NODE_12_length_149090_cov_33.551006_55120_55569	55120	55569	+	Transcriptional regulator, MarR family		FIG00554610	ff	atgaaggatttgacaatagattgggccctaagggcaacttggcaagccgtcacccgcctttacaatgaagaggccaagaattacgggctaaccatggccattgggtttacgcttttaagcatcgattccaaaaaggggaccccaagcacggcattgggacccagaatgggtatggaatccacaagtctgtcaagaatcctaaaatccatagaggaaaggggctatatagaacgtaggccgaaccccaatgacggtcggggcgtcctcatccatttaaccgcgctgggattggaaaaaagaaaagaatccaaggaagtggtccttcggtttaatgaagtggtaaaggaacatgtaaatgaaaaggatttggaaggtttctacaggacatccgaaatcatc…
fig|49546.61.peg.361	peg	NODE_12_length_149090_cov_33.551006_55584_57989	55584	57989	+	Enoyl-CoA hydratase [isoleucine degradation] (EC 4.2.1.17) / 3-hydroxyacyl-CoA dehydrogenase (EC 1.1.1.35)		FIG00002522	icw(2);n-Phenylalkanoic_acid_degradation icw(1);Polyhydroxybutyrate_metabolism isu;Isoleucine_degradation icw(1);Isoleucine_degradation icw(2);Fatty_acid_metabolism_cluster isu;Acetyl-CoA_fermentation_to_Butyrate isu;Valine_degradation isu;Butyrate_metabolism_cluster	atgaaaaggcatatcaataaagttgccgtaatcggttctggtattatgggtagtggcatcgcctgtcactttgccaatattggggtcgaagtattgctcttggatattgttccaagggaagtgaatgacaaggaacaggcaaaggggttgaccctgaaggataaagtcgttcgcaatcgtttggtaaatgaagcattgaccaaagcattaaaatcgaaaccctcccccatctaccatcaaaaatttgccaataggatcaccaccggaaaccttgaggacgatatcgccatggtagcccatgtggattggatcattgaagtggtcgtggaacgtttggatatcaagaaacaggtttttgaaaatctggaaaaacatagaacgcccggtacattaattaca…
fig|49546.61.peg.362	peg	NODE_12_length_149090_cov_33.551006_58151_59341	58151	59341	+	3-ketoacyl-CoA thiolase (EC 2.3.1.16) @ Acetyl-CoA acetyltransferase (EC 2.3.1.9)		FIG01318775	isu;CBSS-246196.1.peg.364 idu(1);Serine-glyoxylate_cycle isu;Serine-glyoxylate_cycle icw(1);n-Phenylalkanoic_acid_degradation idu(1);Ethylmalonyl-CoA_pathway_of_C2_assimilation,_GJO idu(1);Archaeal_lipids isu;Polyhydroxybutyrate_metabolism icw(1);Polyhydroxybutyrate_metabolism idu(1);Mevalonate_Branch_of_Isoprenoid_Biosynthesis icw(1);Isoleucine_degradation icw(1);Fatty_acid_metabolism_cluster ic…	atgagaacagcatatatagttaaaggatatagaaccgcagttggcaaatcaaaaaaaggggggttccgttttaaaagggccgatgaattggctgcggaaaccatcgagcatttggttggtcaattgcctgaatttgataaaaaacgaattgatgatgtcattgtgggaaatgcaatgccggaaggttcacagggattgaacatggcacgattgatttccttaatgggcttggatatagtggatgttccaggggtaacggtaaatcgtttttgctcttccggtttggaaaccataggtattgccacggcaaagatacaggcaggaatggccgattgcatcatcgccgggggcgtggagagcatgagttccgttcccatgacgggtttcaaaaccgaattg…
fig|49546.61.peg.363	peg	NODE_12_length_149090_cov_33.551006_59366_61177	59366	61177	+	Butyryl-CoA dehydrogenase (EC 1.3.99.2)		FIG00009149	ff	atgagcatagaaacattgagtaaagaaatccttcgtggaggccaatttttggtcaaggaagtggattgtgaagatgttttcacattggaagatttaagtgaggaacagcaaatgatgcgggagagtaccaaagaatttgttgaccgtaagatatgggcgaattgggaacgatttgagcaaaaggattatgcctttacagaagagtgcatgcgcgaagcaggagagcttggccttctgagtgttgctgttcctgaggcctatggtggtatgggcatgggatttgtttccactatgttggtctgcgactacatttccggggcaacgggctcctttagtacggcttttggtgcccacaccggtattgggacaatgccgatcaccctctatggaaccgaagaa…
fig|49546.61.peg.364	peg	NODE_12_length_149090_cov_33.551006_63373_61253	63373	61253	-	Dipeptidyl-peptidase III (EC 3.4.14.4)		FIG00937050	ff	ttgtggatccaaatgaaacatggcaaaagtcatcttctgtttttcccagtatccttacttttggaggtttgcaattttaaacctttgaaaatgagaataaagcatttttttgtgattaccctatttttagggatcataaccgcttgtaacgaagctcctaaggaatcaccaggggtatcaaaacaggaagagtcatttgagttccttgtagatcaatttgccgatctacgtattttacgatatgaagtgcctggatttgatggacttactttaaaggagaaacaattggtctattatctggcccaagccggtcttgcgggtagggatattatgtgggaccaaaactatcgccataatttggtcatcagaagggcattggaatccatttacacaaaattt…
fig|49546.61.peg.365	peg	NODE_12_length_149090_cov_33.551006_63410_64840	63410	64840	+	L-2,4-diaminobutyrate decarboxylase		FIG01373435	ff	atggagaaatcaatatttcaaaaactctattccccaaaggatttcaagtccctggggaatgctgcagtccaagcacttggggaccacattgcatccacgacctcagggaaaaatgaaaaaaccattaattggaatgtccctaaaaaagagctggaattttggaaggacttccttaaaaatgggaataaggaagattttatccccgaagtcctaaaacacaccatacatacccataacccgacatatatgggacatcaggtggcggcgcccgcgccaattacagctttgaccgctatggtcagttccattttaaacaatggcatggcggtctttgaaatgggcatggccccttccgctattgagcaggttgtgattgaaagcatttgtaaaaaaataggt…
fig|49546.61.peg.366	peg	NODE_12_length_149090_cov_33.551006_66644_64833	66644	64833	-	Glucoamylase (EC 3.2.1.3)		FIG00012589	icw(1);Trehalose_Biosynthesis isu;Maltose_and_Maltodextrin_Utilization	ttgtatatggataacctaaattacggaattattggtaactgtagaagtgcggcattaatctcggataccggttcgttggactggtgttgtttgccccaatttgattcttcttcagtctttgcgaaacttttggatgaaaaaaatggaggaagttttgaattgattacaaagtacaattacgaaattacacagcaatactatccaaaaacggccattttggtcacacgcttttccgatggggagaacatatttgaactacacgattttatgccacggtattataaacccaatggcaaatacaatgcacctcccgaaattatccgatatgtaaaacatatctccggggctccaaaatttaaggtgcaatacgaccctaaattggaatacgccaagggggag…
fig|49546.61.peg.367	peg	NODE_12_length_149090_cov_33.551006_66738_68951	66738	68951	+	Alpha,alpha-trehalose-phosphate synthase [UDP-forming] (EC 2.4.1.15) / Trehalose-6-phosphate phosphatase (EC 3.1.3.12)		FIG00059025	isu;Trehalose_Biosynthesis isu;Trehalose_Biosynthesis	atgggtaaaactataattatttccaatagactcccagttcaattgcaaataagtgatggggggctatccgcgatacctagcgttggaggtcttgccacgggaatgaaatccgtgcaccatggcggggaaagtttatggataggctggtcaggtttgaccaaagaggacacacccaaagaattggaagccgatatcgattgtgccttaaaggaacacggctgctccaaagtggttctctcgcagaaggagatcgatggtttttattttggctttagcaaccgtaccatttggcccctgttccattatttcttggaatacacggagtttgaactgggtttttgggaaatatacaaagccgtgaaccaaaaatttgccgatgccatattggaaaaagccgaa…
fig|49546.61.peg.368	peg	NODE_12_length_149090_cov_33.551006_68971_70137	68971	70137	+	hypothetical protein				ttgatttttggcctggtcatttcccaattttcggttgcccagcccaataccgaagtatacctgtttgatttggatcggacagatggaaaaatcaacctgtccaaccccaagaatatttccaacaatgaagggtatgacaaccaaccctctttcctggatgacaataccgtattgttttccgcaatacgggccgaccaaactgatatcataaagtttgacattaccaagggaagcgtaaaaacatggataaccgacacgcctaccggaagcgaatattccccgcttaaaataccgaataaaccagctatttcggcaattcgtttggatttggacggcctccaaagactatatgcctatgatctggaaaccggggactccaaagttttactcaaagaccta…
fig|49546.61.peg.369	peg	NODE_12_length_149090_cov_33.551006_70237_70770	70237	70770	+	Integral membrane protein				atggacagcaacctgtccataacaaaatcctcggcaacgggtttcctcagtttttttgtgagcttttttgttttggccgcactgtggtgggtacattataattttttcagaaggaccaattatatggacaatggcatcattgccctaaattcagtactcctttttgtggtcttgtattatgtttttcccttaaaggacttggtgcaatcttggatgggtgaaggggtcacgaccaaagaggaactggcgaacctgttcgtcatgtatggaattggatttctgttgattttcctctgtttttcgttgatgtattacagggcctttaaacgatcgcgttcaacagaaacagttacccttttgtacttctatgcaaggcatttttttattttcgtccttgtg…
fig|49546.61.peg.370	peg	NODE_12_length_149090_cov_33.551006_70772_72100	70772	72100	+	Leucine aminopeptidase-related protein		FIG00649874	ff	atgaaaaaaatcgttttaggtgtattcctcgtttccgtactgggtttttcccaaacggacacccgagtgtatgatattatcaatgcggtttcagcggaacgcatagaaaaggatattaccactttggccaattttggtacacgccacacccttagtgataccatttccaataccaggggaattggagcagcaagacgatggataaaatcggaacttgataacatctcttctgaatgtgataactgtttggaggtattctatcaaaaggacttggtcaaacaggggatcaatcctcgaattgcaaaagatgtttgggtagttaatgtagtcgccattaagcgaggtacaaaacatcccaaccgttttattataatgagtggtgatatagattcaagggta…
fig|49546.61.peg.371	peg	NODE_12_length_149090_cov_33.551006_72117_73751	72117	73751	+	Peptidase M1 family protein		FIG01019465	ff	atgagagtatcgcttttaacctgttttgttcttttaacatccctggtgtgtgcccaagaaaacttgagcttcactcaggacgaatttttaagggggagtattacccccgaaagggaatggtgggatcttaccttttaccatttggatattgaagtacggcccaatgagaaattcattcagggcaaaaacactattcgttataaggtgttaaaaagcaaggacatcatgcaaattgacttgcaaccacctttgaaaattgagaaaatcacccaaaacgacaaaaccttaagttataaaaaggaaggggaaaatgtgtatagggtgcttttgagcgaaccacaaaaaaagggggatgaaaacgaaattgtggtccattattcaggaaatcccaaagaggcg…
fig|49546.61.peg.372	peg	NODE_12_length_149090_cov_33.551006_73748_74554	73748	74554	+	Arginase (EC 3.5.3.1)		FIG00003810	ff	atgaaagtctactttccccaatggcaaggttccggtaatgggatttccatagaatatggggcaaaagctatcctcaactatctgaacaacgattccattgtccaaattccgctttctaaaatcccagctggggaatccggtgaacaaaagtatcacatcaataattttgaagcgattaccgaacaattgggtcgttttaaacaattgatttcaggggccaagccatccaaattacaaatcatagggggagactgtggccttgaaattgttccggtatcctatctcaatacaatatatcccaacttaggggtgatttggtttgatgcccatgcggacatcaacagaccttgcgattccgcaagttgtaattttcatggtatgcccttaaggaccctcttg…
fig|49546.61.peg.373	peg	NODE_12_length_149090_cov_33.551006_74637_75563	74637	75563	+	Plant-induced nitrilase (EC 3.5.5.1), hydrolyses beta-cyano-L-alanine			isu;Nitrilase	atgaaagttaccgttggtgttgtacaggataatcccgtttttttcaataaggggaagaccttggataaactggaaaacatcgtagcggagtacgccgcaaaaggatgtcagcttttgatctttcccgaatcctttgtgcccggttaccccaggggatttgattttggtgccaaaattggccgtaggacaccggaaggcaaagcactttatgcggactatcataccaatagtctttccttggaaagcaaggatttagaacgtttggtcgaactctccaggaagcatgaaacctatttggttgtgggcataaccgaaaaacaggaacaccatgggagcttgtattgcagtatggtgtatctatcccctaccgatggatacctgggggtgcaccgaaaaata…
fig|49546.61.peg.374	peg	NODE_12_length_149090_cov_33.551006_75568_76089	75568	76089	+	GCN5-related N-acetyltransferase				atggtgaacctacaacccactttggagaatgatttggtcgtggtacggccgcttcaagtatcggattttgaggcattgtatcaggtcgcaagcgaccctaaaatatgggaattgcaccaaaaccccgaccgatgggagttggaagtctttaaagatttcttcaagggagctttggattccaagggtgcttttgtcatcatcgataaggcaacacaaaccattattggaagttcccgctttaaacgaccggacaattccgatgaagtcgtcgaaattgggtggaccttcctttccagggactattggggagggatatacaatagatcctttaaatcattgatgataggttatgcctttgaacaatttgaatatattttgttccatgtggacaagcacaac…
fig|49546.61.peg.375	peg	NODE_12_length_149090_cov_33.551006_76130_77167	76130	77167	+	Alcohol dehydrogenase (EC 1.1.1.1)		FIG01007502	idu(1);Glycerolipid_and_Glycerophospholipid_Metabolism_in_Bacteria idu(1);Fermentations:_Mixed_acid idu(1);Butanol_Biosynthesis idu(1);5-FCL-like_protein	atgagagcggccatttttgaagaattccggggagctatttcggttaaaaatgttcccgatccaaaacccaaggacgatggtgtagtcctccaggttaccgcaaccgggttatgccgaagtgattggcacggttggatggggcacgatccggacattgccctgccccatgtaccaggacatgaattggcaggcatcattgtggaaaagggaaagaaagtcaaaaacttttcgattggtgatcgggtgaccgttccctttgtttctggctgcggcacctgtgaacaatgccgtacccaaaatcatcaggtttgtgattaccaatcacagccaggttttacccattgggggtcatttgcagaatatgttgccctggattatgcggatatcaatttggttagg…
fig|49546.61.peg.376	peg	NODE_12_length_149090_cov_33.551006_77288_78760	77288	78760	+	Catalyzes the cleavage of p-aminobenzoyl-glutamate to p-aminobenzoate and glutamate, subunit A		FIG00001384	ff	atggccgcattcggtcaaaagcttgaccagaaacaattggaagccgcagcagggaaatacgcgacccgttcttttccattattgaaggaattgctgagtattcccaatgatgctttttatcccgaggatattgaaaagaatgtccaatggtgcgaaaaagaattttcgaaaaggggctttgcaaccactagaattgaaaccaaaacggttcccctgttattggctgagcgaaaacatccaaaggcaaaaaagacagtccttatttatttgcaaattgacgggcaaccggtggattccacgcgttggttccaagaaactccctacacccctacccttaaaaaaccgggcaaatccgtgggttgggaagcgcttccatggggttccatcgtggattatcaa…
fig|49546.61.peg.377	peg	NODE_12_length_149090_cov_33.551006_78769_79344	78769	79344	+	hypothetical protein				atgcctgaacttaaggaaatttactttgaagacgacatagcctggcgcaactggcttcataaaaaccatgcaaatcccgaagggatctatcttattttctatgcggttgatcatgaaatgcctagcatgcgatgggaagaagcggttcgagtagctttgtgctatggttggatcgatagtaccgttaaaagcctgggcaatggtaaaaggcgacagtatttttgcccaagaaaaccaaaaagtgtttggagcaaggtaaataaagatcacatcaaggaattgacaaaagaaggccttatgcatgaaagtggatttaaggccatagcaacagccaaggaaaatggttcttggacggccttggatgatgtggaaaatggaataatccccgatgatcttcaa…
fig|49546.61.peg.378	peg	NODE_12_length_149090_cov_33.551006_82586_79347	82586	79347	-	tolB protein precursor, periplasmic protein involved in the tonb-independent uptake of group A colicins		FIG00000654	idu(2);Ton_and_Tol_transport_systems	atgaaacgtctcacacttgttttttccttattcctcactatggcctcatttggacagatcaatccaaaatgggctcgctatccggccatttcaccagatggttctgccattgttttcacctataagggagatttgttccgagtggcttcggatgggggagtggcaacgcaactaacttttcataaagcacatgattataaggcggtttggagcaaagatggaaaacggattgcctttgcatccgatcggtatgggaattttgacatttttgtgatggacgccttaggtggagcggccacacgtcttacattccacagtaatgatgaaaccccctatacgttttcccatgacgacacctacgtcttttttggagcggtgcgacaagatgccgtaaaacac…
fig|49546.61.peg.379	peg	NODE_12_length_149090_cov_33.551006_84077_82830	84077	82830	-	Transporter, MFS superfamily		FIG00799788	ff	atgaacaaacctgcctggtattatcttgtacttctgattttggccggagaggccgtttttatcctcccctttgtattgccccgcatttttaggcctaccgtactggatgtttttgaaatgaccaatttggactataacctgggagtggccatttatggtatcattgctatggtctcatacccttttggtggccccctggccgataggtttccgccaagaaaactaatagcggtagccctatggcttacagccctgggaggtatactgtatgcccgttatcctgatttggataccctaaaagtcctatatggatattggggttttaccaccatatttttgttttgggcacccatgataaaagccactcgcgtttggggcggtgatacctcacagggaaag…
fig|49546.61.peg.380	peg	NODE_12_length_149090_cov_33.551006_84263_84078	84263	84078	-	hypothetical protein				gtggaacacctattggaaaatgtatgtcccaactgcggtggtggttttgaaaaaaggccggtgcgtcccaaagcacagttgagcaactaccctgcttcttccactcatgttcataagcccattgattttaaggcttttcaaatattgaaggataaaaattcatcaatacctcccaataagagataa
fig|49546.61.peg.381	peg	NODE_12_length_149090_cov_33.551006_84509_84384	84509	84384	-	hypothetical protein				atgaaaatcaaaataacacaacttcgttttttcgtttctaccatcctttggcatcttaaagatgatcaaaagctcaacacgattttgaggtttttcccaaaacgaattgggaatcgttacctttag
fig|49546.61.peg.382	peg	NODE_12_length_149090_cov_33.551006_84514_84681	84514	84681	+	hypothetical protein				atgtactttaaaaaggaagtcattcatgcatataccttgacaacaacctataatctggccatatctccggaaaatgatgcaattgatatcacttcaatattggtgttcaagggtagaattgaacacctctacactatttatgaaaggttgttccaacaggacccataa
fig|49546.61.peg.383	peg	NODE_12_length_149090_cov_33.551006_85113_84718	85113	84718	-	hypothetical protein				ttgggttccgtagcaccggtggagcaggtaaaaagtcaggtcaaagcttttcatacggcggacacatccatgaatgccgagggagtgatggatttattgtggcctgaatttaccatgttggtagatggcaattacattacgtacgaggaggtggaaacgggcacaaaaacttttatggaatccttggaagcctttcatacggaatggaaggatttaaacattattccggccggagaccaccatgcgatttcctcatttatatttattgactccatagttgcaaaagatggaacaattacccaatccaggggacccaatacgtttgtatgggaaaaacgtaatggacaatggaaggtgctgtacggagatgccgatcattatccaatatcgaattga
fig|49546.61.peg.384	peg	NODE_12_length_149090_cov_33.551006_86743_85679	86743	85679	-	Membrane dipeptidase (EC 3.4.13.19)		FIG00897873	ff	atgttcctattcgatgcgcatttggatttggcgatgaacgctttggagtggaatcgcgatttacgatggtcggtggaggagattcgaaaaagtgagcttggaatggtcgataaacccgataggggtttgaataccgtttccttacccgagatgcgcaaagggaacatcggactttgtgtggctacgcaaatagcacgctacgtgaaaaaaggcagtcatttgccaggttggaactctccgtatcaagcatgggcacagacccagggccaactggcttggtaccaaagtatggaagctattggtgaaatggtacagatcaacgatttgaaatccttaaatacacatttgaaactgtggcaggacaatgttcccgaaaaaccaataggctatatcctaagc…
fig|49546.61.peg.385	peg	NODE_12_length_149090_cov_33.551006_87879_86752	87879	86752	-	low-specificity D-threonine aldolase		FIG01966914	isu;Serine-glyoxylate_cycle isu;Threonine_degradation	ttgaactatattgaaatggaaaaagaaaactggtaccacataaaggatacggaacaactaatctcaccttccctgttggtgtttcctgacaggattgaaaagaacattgggaccatgcttaaaattgccggaggcccccagcgtttacggccccacatcaagacccataaaattgctgaaattattgaaatgcaattgaggcatggtatccacaagttcaaatgtgcaacgattgcggaggccgagcttctggcgacaacaggggccaaggatgttttgttggccatacaaccttccggaccaaacatcacccgtttttttgatttgatggacacctatccggagacgcatttttcaacaattgtggataatgccaaaaccatggatgaagtcgctaag…
fig|49546.61.peg.386	peg	NODE_12_length_149090_cov_33.551006_88297_87866	88297	87866	-	Endoribonuclease L-PSP		FIG01962185	isu;CBSS-176299.4.peg.1996A	ttgaatttggaatttccaccggcgccaaaacccgcaggggtatatcgccctatcttggtagtggataacttcctgtatgtctctgggcaaggccctgtacaattggatggttctttgatgattggaagggtaggggatgatttggatgtggatcaaggcaaattggcggcccgccaggtgggcttgaccatgctctctaccattcaaacgcattttggtagtttggacaacattaaacgggtaatcaaagttttgggaatggtaaattccacgcccgattttggacaacatcccctggtcatcaatgggtttagtgagttaatggcagacgtctttggaaaagagaagggtatcggggtgcgtagcgctgtcggtatgatgctgccgggcaatattgcc…
fig|49546.61.peg.387	peg	NODE_12_length_149090_cov_33.551006_89654_88341	89654	88341	-	Gluconate permease, Bsu4004 homolog		FIG00009417	isu;D-gluconate_and_ketogluconates_metabolism	atgccacttctaattgtagctctgggaatattgatattgtttattctcattgctaaggtcaaactcaatgcttttttgtgctttattctcgtatccctttttgtaggtatttttcaaggaatggaacttgaaaccctggtgaaatccattcaggccggtattggcaatacgcttggctttttggtgctgatcttggggcttggggccatgttgggcaaattggttgccgatagtggtgctgcccaacagattacgacgaaattggtttccgcctttggtataaaatacgtacaatgggccgtagtattgaccggttttatcgtaggggtacctatgttttactccgtgggttttgtcatacttattccgctcgtgtttaccattgccatttccacaaaa…
fig|49546.61.peg.388	peg	NODE_12_length_149090_cov_33.551006_89827_90432	89827	90432	+	Thiopurine S-methyltransferase (EC 2.1.1.67)		FIG01403583	ff	atgcatacggataaagaggaggattactggacacaacgctatgatggaaaagaaaccggctgggacattggctatccatcaataccacttaaaacctacatagaccaacttacggataaaaccataaaaattctaattcccggcgcagggaatgcttatgaggcggaatacctttggcagcaaggttttgccaatgtgtacgttttggatatttcgccggtgcccttagggatgttccaaaggcgtaatcccgattttccccaaacgcaattgttgttggaaaacttttttgagcatcagggtcaatacgatttgattttggaacaaacctttttctgttcctttgtccctaccgataaaaaccgttttgcctacgctgaacaaatacaaaagttgctc…
fig|49546.61.peg.389	peg	NODE_12_length_149090_cov_33.551006_90962_90429	90962	90429	-	hypothetical protein				atggcccagaagttttccaaaaaacaacgaacgctccttacattcttggttgccctattggtttgggggcatgtgacctgggattatttccatggagggattcctacccattatctctttcataacaaggatatgccaggaattcctaactgggtaggtgcattgatactaccatttttcacctggtttttgctgtatcgaatacataaaagattgaatggctacaacaccaaagagaccctaacaaaagtcggatggcggtttttggcgggtttgctctttgctgtaacgatttccatttgttttctgaatggaattcaaattgtggattatatcatgggtaccattctcctattggcctttgttttcccattgtataaatcagagtatttattgggt…
fig|49546.61.peg.390	peg	NODE_12_length_149090_cov_33.551006_90936_91061	90936	91061	+	hypothetical protein				ttgttttttggaaaacttctgggccataattggttaggttttatggttacaacagttggacgcggcgaattggaatttgttaccaaaaaagggatttatttggtcactgccgataaggcccattaa
fig|49546.61.peg.391	peg	NODE_12_length_149090_cov_33.551006_91124_94345	91124	94345	+	FIG00930253: hypothetical protein		FIG00930252	ff	atgaaaagattactctctgtggccatctttttggcaaccactttgctttgcgcgcaggatttcaccatggatttggtccaggacatgaaaccaagaaacattggtcccgctggaatgagcggccgtgttacggccattgatgtgcaactttccaatcccgatgtcatgtatgttggcacagcctcgggaggactttggaaatccacgtccgggggaatcaaatgggaacccatttttgataaggaatccacaggctccataggcgccttggccatacagcaatccaacccgtccgttatttgggtgggaaccggtgagggcaatcccagaaatagcctaaacggaggttatggcgtttacaaatccttggatgggggaaaatcctggaaaaatatgggc…
fig|49546.61.peg.392	peg	NODE_12_length_149090_cov_33.551006_94492_95226	94492	95226	+	FIG01019913: hypothetical protein		FIG01019912	ff	atgaaaaaacttctcatttcaatagcggtagtgttggttcaactgcactgctttgcccaagaatcttcaccagaacctttgggcgaagatgaaatgggtatatggtacatgtattttggtatgaaccgagtctcggaaaaatggagcatacatacagaagcgcagttccggtactatgagacctctggtaacttcaatcaattactattgcgaacaggcgccaattaccatatcaatcaaaatgcaattgcaactttgggatacgcattcattgataccgatccttcctttttggggtttccatttgcagatgcttccttttctggcaatgaaatcttggaacatcggatttttgaacaattcattctaaccaacaaggtgtgggagctcctctttgag…
fig|49546.61.peg.393	peg	NODE_12_length_149090_cov_33.551006_95292_96512	95292	96512	+	Bll2902 protein		FIG00853441	ff	atgaataccataaaagttgaatttgagaatacggaaggacaaaagcttatggggcgtttggagtttcctgtagatcgtcatccacataattttgcattgttcgcccattgttttacctgtaccaaaaatctgtccgcggtacggaacatcagtaaatcccttactgcaaaagggtttgccgtactacgtttcgattttaccggtcttggggaaagtgaaggggattttgccgataccaacttttcgggaaatgtggccgatttggttgctgccgctgattttttatccaaaaactacgactccccaagtttgctcattggccattccttgggtggagcggccgttattttcgctgctgccgaaattgaatccgtaaatgcaattgccaccataggggca…
fig|49546.61.peg.394	peg	NODE_12_length_149090_cov_33.551006_96723_96514	96723	96514	-	hypothetical protein				atgcccatttaccgaccgaccaagtatatcaattttattgcctattgcaataagcgcaaagtatgttgcaaggattatcgcaatgcaaaaaccaaactctttaatggggatttaagccagcacgaatatttaaaaaaactgtggagcattcgaaaatcggcaattgagctggaaattaagtattttgatgttttgcacatgcgactttag
fig|49546.61.peg.395	peg	NODE_12_length_149090_cov_33.551006_96906_97388	96906	97388	+	hypothetical protein				atggaaagtccaccatttgaaattgctattaggggaatgcacagtattgttgttcccgatccaatggccctaccttttattgaaaaagggcattccagggtaaaggtcaaagccacttttcaagataaatccattgagtttcacgccgctttgcgaaagtatcacggtcaatacaccatgatgttcagtaaaaacaaacaaaaggaactgggactattgcccaatgatcactttaccctacaattgtttgaggatatctccaagtacggggtagaggttcccgaggaatttgaagcggtaatgctcagtgatcacgatgcccatcaaatctttgaatcctttaccaaggggaaacaacgcggaattatatatatgattaccagattcaaggattcccaa…
fig|49546.61.peg.396	peg	NODE_12_length_149090_cov_33.551006_97443_98174	97443	98174	+	Manganese superoxide dismutase (EC 1.15.1.1)		FIG00000848	idu(1);Oxidative_stress idu(1);Nitric_oxide_synthase idu(1);Protection_from_Reactive_Oxygen_Species	atgaataagcgcaagtttttaaaaaatacggtagtagcaaccactggactgacggtggcccctactattttattgtcctcttgtaaaaccgatcccaaaaaagaagaaaaaatggaagctacccctgcaactgcggttacaacatttaccttaccggagattccctatggctataatgccttcccggacaccattgatgcgatgaccatggagattcaccattccaaacatcaccagggctataccaataaattgaatgctgcattggaagaagcaaacatttcaggaaagaccatagcggaaatcctttccatggataatttaccgaccggtattcggaacaatgggggcggctattataaccacagcctttattgggatattttgacccccggaaat…
fig|49546.61.peg.397	peg	NODE_12_length_149090_cov_33.551006_100734_98233	100734	98233	-	ABC transporter, permease protein, putative		FIG01024467	ff	atggcctggcgggacagcagggccagtgggaaacgattgttgctttttatgggctcaataatcctgggaattgcagctgtggtgtccatacaatccttcagtgccaacctcaaggagaacattaccttgcaatccaaggccttaatgggggcggactttctaattgacagtaaccaacctgccaatgaaagggtcctggccattatggattccctgggtggggcgcaggcaaaggccattaattttccctctatgggacttttcccaaaaacaggggatgcccgattaattggggtaaaaggtgtgcaaggcgcctatcctttttacggggaattggagacacagcccatctcggcggctacatcctatcaggaaaaagaaggggccctcgtggatgcc…
fig|49546.61.peg.398	peg	NODE_12_length_149090_cov_33.551006_101456_100785	101456	100785	-	ABC transporter				gtgagtcatcttgggaagagctataccagtggttccaaagaattaaccgttcttgaggatgtctcctttagcataaatgaaggggaaacctttgccattgtgggaccttccggaagcggaaagaccacgttactgggcctttgtgccggattggaccgaccggataccggtaccgttgaactttgcggtcgggatttagggggtttgactgaggacggattggccctattgcggaatcaagaagtagggttcattttccaaaactttcagttgttacctactctaagtgcccttgaaaatgtagtggttcccttggaattacagggtattaaaaaccctggctccattggaatggaacttttggacaaggtgggtcttaagaatcgattccatcactat…
fig|49546.61.peg.399	peg	NODE_12_length_149090_cov_33.551006_101545_102234	101545	102234	+	Arylesterase precursor (EC 3.1.1.2)		FIG01219954	ff	atgcgtagcctcttaaaatttcgttatttttttctgcttcttctctttgtgcactgcaaggaagcaccaaagtcaattcagggttcccccgtatccgaaagtgatggggaaaatgctgaaataccagggaatgaaggtgaacaggttatcttgttttttggggatagcctcacggcaggttatggcattgaactggaggaagcgtttccggcacttatccaacaacgtttggattcccttaatttggcctacaccgtaatcaattcgggattgagtggggagaccacttcgggggggttgaatagaatcaattgggtcatcaaccaaaaagtagatgtatttgtactggaattaggagcaaatgatgggctaaggggtatcccccttgcccaaaccagg…
fig|49546.61.peg.400	peg	NODE_12_length_149090_cov_33.551006_102269_102829	102269	102829	+	Isochorismatase (EC 3.3.2.1)		FIG00009017	isu;Chorismate:_Intermediate_for_synthesis_of_Tryptophan,_PAPA_antibiotics,_PABA,_3-hydroxyanthranilate_and_more.	atggatcatactaccggacttcttctagttgacattcaaaagggactggacgattgggaattctatggcggaaacaggaacaatttgaccgcagaggaaaatgcatcaaagattttgcaagcctggcgtgaaagggcttggcccgtctttcatgttcaacatagttccatgaacccagaatcccctttacacgcctcaaaacccggttttcaaatcaaggaagaggtgatgcccctggccaatgagccggtaatcacaaaaaatgtaaacagcgcctttattggaacggatttggaacaacgcctgaaggaaatgggaatcaataccttgattatagttggtctaaccaccaatcattgtatttctacaaccaccagaatggcctcaaatctcgggttc…
fig|49546.61.peg.401	peg	NODE_12_length_149090_cov_33.551006_103530_102883	103530	102883	-	Outer membrane protein W precursor		FIG00905622	ff	atgaaaagagtagttatttttttgttgccagcactattggtcttttcaagccttactgcccaggataccagtacggacggggatttcagtaaatggcagtttagactaaggggaatcgtggttaccccggatgagagtgcggatatcgaagccattggtggtgacgtgtccatttccactgcggttgttccggaatttgacattacgtatttctttgataagaattggtcggtggagcttattttggccactgccaaacatgacgttgaagctgttggtacgaatgcaggtgatattgatctaggaagtgtatggttattacccccaacattgactgcacaataccatttcacgggagggaactttgtcccttatgtaggagccggaccaaatctaacc…
fig|49546.61.peg.402	peg	NODE_12_length_149090_cov_33.551006_103677_103862	103677	103862	+	hypothetical protein				ttggccggtcaggctgggaatagcaataccatttccaacaactttttgaacagggaaggttttgaatgttggtattcagtttggatgaaagtccaaaggcaaagcatcgacaaagttgaagaaccaaaggtcaagaagtgggaagaggcatcaaaaatacagtttcaggattccctattttactaa
fig|49546.61.peg.403	peg	NODE_12_length_149090_cov_33.551006_103862_104629	103862	104629	+	hypothetical protein				atggtctcggtattgttgttcggttgccatgaagttaaagaggtgcgttcagggcatttttcaagtccccaaacggattttgcggaactttcgatggagttcttacagcagatcaaagcagggaaggatacacaatcaatacaggaccgattggcaaaaacctccatagtgtccctcaaaaacaatctcaaaacggatgcacaacggttcgccttttggatcaatgtttataatgcctatattctcgtcatattgcgggaacatcccgaatactacgatgaccgaagcgattttttttccagggagcagattccaatcgcaggggaaaaagtgtcctttgctaccattgaacacggcattctcagaagatcccaatgggataagggtttggggtatgta…
fig|49546.61.peg.404	peg	NODE_12_length_149090_cov_33.551006_104706_105893	104706	105893	+	hypothetical protein				gtgaatccttcggcctcagggtggatcaacaagtttgggcacatcagtaccagcggtaacgccaagtataccagttacgaagcactttaccatgatttactgaaaaacggatttatttatggcgtccacctatccgtccccgcattcatagagaccgagcatccttataccgaggacgaggtggccaaaaccaacctgttgacagccctatatttttcctatgtttttgaaactgggaaagatgattttaacacttttgttgaaacggtctttgaatattatacctccttggaggtgggcaagatttctttcttgaacaaaatcctgagcggaaaaaaaaccgaatcccaactggaaaaattactggattcacgaatttacctcaacggaagtgccttt…
fig|49546.61.peg.405	peg	NODE_12_length_149090_cov_33.551006_106732_105977	106732	105977	-	Two-component system response regulator		FIG00003808	idu(23);Two-component_regulatory_systems_in_Campylobacter	atgaaggccatcatcatagaagacgaaaaaccggcagcaagacgattaaaccgattgttggaagaactggacgtggaagtatccaccttattgcattccgttgaagaatccattgaatggtttcagaacaacgagcatcccgatctcatttttttggatatccaactttcggacggactttcgtttgagatttttgatatggtgaacattaagagcgccattatttttaccaccgcctatgatgaatatgcactccaggcattcaagttaaatagcattgattatctgttgaaacccattgatgatgaagagcttgaaaaagccgtaaaacaataccgggaattcaggcccgaaaaagagaaaatttccgttgattttgaggacattaaaaagctgttg…
fig|49546.61.peg.406	peg	NODE_12_length_149090_cov_33.551006_107088_106762	107088	106762	-	hypothetical protein				atgaaaaaccaaaataacgaaatcacaagattggccagggcaaaaagcagggtcaatgccctaaagggcttttaccagcacctgacggtctatatcattgtaaatgcggtgttgttgctgttttccggcagcatacggtttgtccttttaagtgaggaagcccttggaaatacagattttttggaatggatcaattggaatgtgctgggaactcccattatttggggaattgcgttgggcatccatgccctatccgttttttgcaataccccttttaggaaatgggaggaacgacagattcaaaaaatactgaacgaggacaagtaa
fig|49546.61.peg.407	peg	NODE_12_length_149090_cov_33.551006_107423_107091	107423	107091	-	hypothetical protein				atggaatattttgaaaacagacgggaacgtgcagaaaagcgggtcaaggaactcaaggggttttataggcatattaaggtgtttatcatcattaatggactattttatttgttgaaaagtggtgttttgtattcggtccttcccaatggattccctacggaagcctattattttagttgggtaaatgtccatgtagttatttggctgttgattcttggggtgcataccctgtatatttttagggcgaagctccctttcctgaaaaaatgggaagaacgacaaatccaaaagtacttggacaaggaaaataacgaaaccaaaaaataccgataa
fig|49546.61.peg.408	peg	NODE_12_length_149090_cov_33.551006_107736_107431	107736	107431	-	hypothetical protein				atggacagtttggaacaagaaaagttaaaaagggcaaaaaagcgtgtggatgagatcaaagggttttacatacacttttccatatacctgatcatcaatacttttattctgataaatctgtcccaacataccgataacttttggcagcttcatcatttttttaccccctttttatggggtttgggcctaggttttcacgctataaaaacctttaattggaatctattgttttccaaatcctgggaagagcgccaaattaaaaagtatatggataaagatagggatgaggcggataggttcttataa
fig|49546.61.peg.409	peg	NODE_12_length_149090_cov_33.551006_108044_107739	108044	107739	-	FIG01019200: hypothetical protein		FIG01019191	ff	atgatggactatcgaaaagatgaaaacaaatacctaagggccaaagagcgggtggatgaactcaaaaagttctatggcaaccttacatcctatgtactggtcatcacgggactggccattttaaactattacaccaatggctggagttatatgtggttcctatgggccgcttttggctggggaattggattgattttccatgccataggcacgtttaacctgaatcccttctttggaaaggactgggaaaagcgaaaaatcaaggaattgatggataaagacgaaaatcaaagaaaatggcaataa
fig|49546.61.peg.410	peg	NODE_12_length_149090_cov_33.551006_108365_108072	108365	108072	-	hypothetical protein				atggaagagcccaacaacattaatgacagtaaatatttgcgagcaaaccaacgtgtgacggaactaaaaaggttctatggccgttgcctacggggcctattggccatagtggtggtcgctataattaactattatttgaatgaatggagccatccctggtttttatgggtggtacttggtgttgggctgggcattgcactaaaagccattaaactcttcggcattgggggccttttcggaagggactgggaaaggcgcaagatcagggaattgatggataaggatgagtggtaa
fig|49546.61.peg.411	peg	NODE_12_length_149090_cov_33.551006_108668_108390	108668	108390	-	putative two-component system sensor protein histidine kinase		FIG00898357	ff	atggaaactacaaacgagtacagatatcaaaaggccaaggcccgggtaaaggaaatcaaagagttttatacccatgcaacggtgtatgttggcataatttcattattggcaatactaaattattttaccaccagcttcccctgggtcatttttccagctttgggctggggcataggcctggtagcccatggtttttgtgcctttggatacaatccaatattgggtaaaaactgggaggaacgcaagatcagggaattgatggacagcgatactttttaa
fig|49546.61.peg.412	peg	NODE_12_length_149090_cov_33.551006_108876_108742	108876	108742	-	hypothetical protein				ttgatttatttaataggattacaaggatttcagcaaaggaatcaatgtaaaatcccaagtgcggaagccacccaacagcccatccctcaaaaaatacagttcggtcagtccttttttctttcatgcccttcctaa
fig|49546.61.peg.413	peg	NODE_12_length_149090_cov_33.551006_109535_109924	109535	109924	+	hypothetical protein				atgacactcaatggtgatgatggatttgtcggtataggaacgatatctcccgatatgaaactaacagtaaacggaaacattcacgccaaagaagtgaaaattgaccttaatattcctgttcctgattatgtttttaaggaaagttatgagttaaaaagtttggaagaggtagagaaatttatagcgaaaaacaaccatctccctgaaattccctcggcaatggaatttgaaaaaaatgggataatgcaagccgaaatggatatgaacctccttaaaaaaattgaggaactaacactctacacaatccaacaagaaaaacaattgcataagcaatcgaaagaaatcgaggaattaaaaagacttgtccaaaaattactcgaattggaataa
fig|49546.61.peg.414	peg	NODE_12_length_149090_cov_33.551006_110145_110858	110145	110858	+	hypothetical protein				atgtacaatgaaacaagtgtggactatggggatggaaacgatttttccatattcacctatgataatcgtgacgtcaccattaggaccggaacaggaaactttattcttttcccaagtgcgggcggaaaaatgggcataggggtgacaagccctagggaattattggatattaatggaaccggcatgcgcataggttcaagaggttttaacttggttgcccaaagttatatcaatctttacgaaggtgaagatcatcacggagcaaggctttttttaaatggtaattcgaataggtttataattaagacacgattacaaaataccgatagtgatgttcttgtaattccctatgccggtgaatttgcaggaaacgtgggaatagggaccttaaatcccagg…
fig|49546.61.peg.415	peg	NODE_12_length_149090_cov_33.551006_112306_110984	112306	110984	-	putative two-component system sensor protein histidine kinase		FIG00898357	ff	atgaacaccctcgtaaaagtcataaagatttcactggtcatcacggttgtggtcgtcttcttcgatattatcgtttatggcgatggtgattattcctgggagaacattggtccacaaatacttgtggactttatcttttccttctcacttaccgcagtgaactcttactattacgatgggctgaacttgcgttttaactgggaaacggaccctaaaaaaagactctggctgggtgctcttgggtcttttgtcttttcagttttgaccatagttgtcctgcgttaccttatctatttttattacacggggaacggtattgtcaagttttttgaaaaggaagaaccggagaattatgtctttacggtggtcattaccatcatagccattttatttttccat…
fig|49546.61.peg.416	peg	NODE_12_length_149090_cov_33.551006_112951_112310	112951	112310	-	hypothetical protein				atgaaaaacaaaagatcaatcagaacagttgtaacagtatgcgccttattgattgcggttgccctaacggcacaggatcaatataccaagggaatgtccaaggccatggatttatggggccaggggaagattacggaagcctccaatctatttgaacgtattgccatggcggagcacgataattggattccctattactacgtggcacaggtcaataccacctctgcatttggactaaaagatgaagcactgttgcggcagcgtttggataaggcgaaggaatttgttgatattgccaagagaattgctccggacaatgccgaaattgtggttcaggaggcaatgatcaatacggcctggatggcttttgacggtgctacctatggtccaatgttatcg…
fig|49546.61.peg.417	peg	NODE_12_length_149090_cov_33.551006_113372_113794	113372	113794	+	hypothetical protein				atgggaactattaaaaaactgaataagtgggccaatgcccacacctactatcccttggacctggttaggataaccttgggaggctttcttttctataagggtgttgagtttatgaacaatcagggtagaatgctggaattaatgcaacccttcgacggaatggcattggagatggtaatccttcactacattgccccggcacactttctcggtggcattttgatcgtcctgggattgttgacacgttgggtaaccattgcccagctccctattttgattggagccgtactgaccaattttttgggcactatggacattaccaaccttattctttccctggtcacgttgttactttgtattttcttttccatctatggttccggaaaacactcagccgac…
fig|49546.61.peg.418	peg	NODE_12_length_149090_cov_33.551006_116172_114010	116172	114010	-	Probable outer membrane receptor protein		FIG01327018	ff	atgaaaaacctagccgtacttttaaccaccttacttgccatttgggtttcatccgcccaaaccactatcaacggaatggtcaccgataaggccggaaatggcatttccggtgccaatgtgtacttggaaggcacctatgatggagcttcaacggatgaaaacggggctttcttctttgagacgggtgaaacgggaacgcaaaccctggtcgtttccgttttggggtacgacccccactacgaaatgggggatgtttcctattttcagaagctcgacataaaattgatcgaagccattaaccagttaaccggagttaccctcacggctggaacttttgaggccggggacaactccaaggtttccgttttaaagcctttggacattgtaaccacagccgga…
fig|49546.61.peg.419	peg	NODE_12_length_149090_cov_33.551006_116513_117277	116513	117277	+	hypothetical protein				atgaaaaaagtagttttcgcactattgctagtgcccttatttgtcttggcgcaggagcgccaggaagagcccgtttttatgaacgtaatgatcactccaaatcccgctaagatttcggagttcgaagcaggtcttactgcacacaacaaaaagtatcatgccacaggagccaatgcagtccgggtctattggattgccagtggggagaattccggtaagtacatctggagtatgggtcccacgacatgggcggcatttgatgaatccaccaatccaagcggagatcacgtccaggattggaatgccaatgtggccccttacgccgaagccgaaatggagactacctattggaaaggggatgccaaacattccaatttcaccaaggactttaccatgaaa…
fig|49546.61.peg.420	peg	NODE_12_length_149090_cov_33.551006_117387_118886	117387	118886	+	Beta-lactamase (EC 3.5.2.6)		FIG00000747	idu(11);Beta-lactamase idu(11);Tn552	atgaaaaaaatagcgctcctcaccctgctttttttggcagcaaccattgtatacgcccagaattccgaaaaggtcaaaatacttgatggcatgatccaacaagggatgaccgattggaaaataccaggtttggctgccgttgtggtcaaggatggcgaagtggtctttaaaaagacctatggggtaaaaagcatggcaactaaagaagccgtaaatggacagaccctgtttgccatggcatccactacaaaagccatggtggccatggccctgggaattttggtggatgagggcaaattggattggaacgataaggttgtggaccatctgcccaactttcaactctccgatccctatattaccgcagatgccagggtaaaggacctgcttacccataat…
fig|49546.61.peg.421	peg	NODE_12_length_149090_cov_33.551006_118898_120574	118898	120574	+	N-acyl-D-amino-acid deacylase precursor (EC 3.5.1.81)		FIG01739871	ff	atgaaaaagtttctcaaccttttacccatttttcttttggtgctggcatgtagcaaaccacaaacctttgatgtactcatcaaaaatgggcaggtggtggatggttctagagaaccctcgtacttaggtagcgtaggaatcaatgcggataccatagccgccgtcggaaaccttgaaaacgcaattgggaaaaccgaaatagatgccgagggccttaccattgccccaggattcatcaatatgctcagttgggcaacagagtccttgctcatcgatggtaaatcagaaagtgatattcggcaaggggtaaccctggaagttatgggcgaaggctggtccatggggcctttgaacgctaaaatgaaagcggaatccctagcctcccaaaaagattacaaa…
fig|49546.61.peg.422	peg	NODE_12_length_149090_cov_33.551006_120818_120699	120818	120699	-	hypothetical protein				atgatttggagtactggcaactataccgcatccaactggaatcaaaaggttgatcaagggtttctgcggtggttttatgcctttgtaccagctattttgatggctttccaaggaagttga
fig|49546.61.peg.423	peg	NODE_12_length_149090_cov_33.551006_120907_122934	120907	122934	+	Acylamino-acid-releasing enzyme (EC 3.4.19.1)		FIG01955798	idu(1);Omega_peptidases_(EC_3.4.19.-)	atgaaaaacctgattttcgccctcatcttttccgctggactatgcaccacccttgggcaatccaaatccaacctggaactattggatatattcaatatggagtttatttccgaaccgcaaatttctccggatgggaatcaaattctttatgtccgtaacttcaaggatgtaatgaccgataaaaacctgtccaatatttggatggtaaacgctgatggcagcaaaaatcgacccatcaccactggaaatcacaatgattcccaccccagatggtcaaacgatggaaagaagatcattttcaaatcgaacagggaggatgaccggaccaaactttacctaatgtggatggacaccaaggaaatggttcccttgaccaatacaccaaaagcacccggccag…
fig|49546.61.peg.424	peg	NODE_12_length_149090_cov_33.551006_122939_123637	122939	123637	+	hypothetical protein				atgatccgtttttttagaaaaatcagggaaaaattactcgcccaaggcaaagttaccaactacttggtttatgcttcaggcgaagtagtgttggtggtattgggtattttgatcgccctgtatatcaataattggaacgagaccagaaaaaatgaaattgccaatacacaactcttggttcaacttaaggaagaaaacaccttaaatatccatgatctgcaacaggatttggaatatagggataccatcaatgctacattgtacgcatttcatcaattcttgaaaaaggaagatatagaaaacaaacctgaagaactaaggagttatctgaccgccatgctcagggccacctcttacgggccggccaacaattacctaaagaaatacataagctccaat…
fig|49546.61.peg.425	peg	NODE_12_length_149090_cov_33.551006_123637_124248	123637	124248	+	protease synthase and sporulation negative regulatory protein PAI 2		FIG01326045	ff	atgtacataccacaccactataaaaatgaaaacctcgaagaggttcgtgaatttataaggcaaaatagcttcggcattatggtcaatcaagtagacggtaagccctgggcaacccatattcccctggaattagagaaacatggaaacagggaggtgctggtaggccatattgccaaggcaaacccccaatggaaaagtttccatgctgatgcccagatactgtgcatattcaatggcccccatgcctatgtttcctcctcctggtatacagaagaagaggttcccacatgggactatattgccgtacatgtgtatggaaaactggaactattgagtgaggaagaaaccatgcaggccctacatcgcttggtcgatcattatgaaacttcttcagaaaaa…
fig|49546.61.peg.426	peg	NODE_12_length_149090_cov_33.551006_124260_124631	124260	124631	+	hypothetical protein				atgatacacaacaagttctggcaaggatttttcgccatcactcccatggcttcctttgtcctaattacaatcggttaccttgtttttttattttcaatcttcaataatttaccggagctggaaaataatgacgtcccgcccatggagttctttggaggattgggctttttgatttttatggtttttctggtcgtcatcataagttttgccagcctcgtattttacattgtccatgccgtgcagaatcctaacctaaaagacaacaatatgctaattgtgtggatattgctttttatttttatcagcggcattggccaatttgtctattggcttgtggaaattgtgagcaagggaactaaaagtacggcctaa
fig|49546.61.peg.427	peg	NODE_12_length_149090_cov_33.551006_124751_125170	124751	125170	+	hypothetical protein				atgaaaacttttgtatttgttttatgtacccttatcagtagtctttttatcaacgcccagaaaacgcagggcgctaccattaccgtaaccattgacaacatcgtcaatgatgaaggaaaagtcatcattgcgctgcacagcaatgaaacctttatgcggggggaaggaatcatgagtcaggaaagcaccattacggatggtaaagtggaatttacctttgaaggggtgcctgttggaacgtacgccataatggccttacatgacgccaataacaacaatacaatggactatgaagcgaatggaatgcccaaggaaagttatggtatgagtggaaatgaaatgaccatggggccaccgagttttgaaatggccaaatttaatgtgaccgacgaagacttg…
fig|49546.61.peg.428	peg	NODE_12_length_149090_cov_33.551006_125301_126242	125301	126242	+	Hydrogen peroxide-inducible genes activator		FIG00031825	idu(1);Oxidative_stress idu(1);LysR-family_proteins_in_Salmonella_enterica_Typhimurium idu(1);LysR-family_proteins_in_Escherichia_coli idu(1);Thioredoxin-disulfide_reductase	atgaccattacccaattgcaatatgtgcttgccgttgccgagtaccagaatttcactctagctgccgaaaaaagttttgtgacccaacccacactctccatgcaggtccagaaactggaagacgagctggacatcctgatttttgatcgaagtaaaaagcccattgccattacggaaatcggcaaaaaaattgtagcccaggcaaaaaatatagtggctgaggcggaacgtatgaaagacgtggtagatcaggacaaaggatttgtgggcggcgactttaccctgggcatcatccctacggtaatgcccaccttacttcctatgttcttgtcgactttcattaaaaaatttccgaaggtcaatctcatcattaaagagcaggccacggacaccttgatt…
fig|49546.61.peg.429	peg	NODE_12_length_149090_cov_33.551006_126583_126239	126583	126239	-	hypothetical protein				ttggatggggaagtagagctattgggtatctggcaacttaacggggtaaagataagtgctggaggacccttgcccgaagatttcactgcaaccgatttttatcaggagttttcttttgcggccgacggcacctatactttactaagcggcacacccggaaccgtttttagcaaaggcgatttctccattactgaggatgaactacgtctaaacccaaaacaaggacaaatgagaattaaatcttcgtataacttttggtttgaaggggaggatttggtgctttcaccttcaagtccaattttgtgcatagaaggctgtctgtaccgttatgaaaaacaggactag
fig|49546.61.peg.430	peg	NODE_12_length_149090_cov_33.551006_126927_126742	126927	126742	-	FIG00651861: hypothetical protein		FIG00651855	ff	atgttagaatacaccaaaactgttttacaaaaagtcagttttgatgccaggctgttcgcaaaagaagtaaaaaaagcggtttcaaggctgctgcctgatgaaatcgaggaacttagaatctggttaaaacaattcattaccgataaaccggaactgcgacagagtctcatttatcttaaagtatag
fig|49546.61.peg.431	peg	NODE_12_length_149090_cov_33.551006_127035_128360	127035	128360	+	D-alanyl-D-alanine carboxypeptidase (EC 3.4.16.4)		FIG00561498	idu(6);Murein_Hydrolases idu(6);CBSS-84588.1.peg.1247 idu(6);Metallocarboxypeptidases_(EC_3.4.17.-) idu(6);Peptidoglycan_Biosynthesis	ttgttgttaaaatcgattttaggggcctctcaagtatttttatatcaaatacttaagctcaaaatagtatttagcatcctcttgtttaccaccctgatcggttgtgccgggctacacttcaaggccgtcaaaaaacaagtactaaacgactttacgtcagaacaactgagccaccagcatacaggatttctactcgtggatatcgggaaaaatgataccttgttcaatatcaacggtgccaagtattttattccggccagcacaaccaaactttttacgtactatgcttccttgaagctattgggagattcacttccatctttaaaatatgcccaagaaaaccaaaatgcaaccattttgggcaccggtgatcctacttggttacatccctattttaaa…
fig|49546.61.peg.432	peg	NODE_12_length_149090_cov_33.551006_128847_128335	128847	128335	-	Peptide methionine sulfoxide reductase MsrA (EC 1.8.4.11)		FIG00002199	idu(2);Peptide_methionine_sulfoxide_reductase idu(2);Putative_sugar_ABC_transporter_(ytf_cluster)	atggaaaaaattggtctggggggaggttgccattggtgtacggaagcaatttttcagtccttaaagggagtatccagggtagaacaaggttttattgcccctagggggaatgaggcttcattttccgaagccgtcatagtacattatcataaggaacatattgaccttgggaagattattgaaattcatcttcatacgcataagagtacttcggaacattccatgcggaataagtatcgctccgcgatttatgccttcgatgaagaaaacaggaaaaaatccctttcaattttggaagacctgcaaaaggattttgataataaactgattactaacgtactacgatttggtagttttaaaccttctgcaacccaattccataattactaccatggaaat…
fig|49546.61.peg.433	peg	NODE_12_length_149090_cov_33.551006_129453_128854	129453	128854	-	GDP-mannose pyrophosphatase YffH		FIG01296651	isu;Nudix_proteins_(nucleoside_triphosphate_hydrolases)	atgcagcgcaaatcagttcgtaatatccaaaaagaattactgtccgataattggtactccttgacgaaggtcacctttgagtacttacgtgaagatggtgtttgggaaacccaggttcgcgaggcatatgaccgcgggaatggggcggtcattctcctttacaacaagaaaaagggtactgtggtccttacaagacagtttcgtatgccaacctatcttaatggtaatgaggatggtatgatgattgaggcctgcgcgggcattctggaaaagggcaatgccgaagaaaccattaaaatggaagtggaggaggagacgggctacaaaatcgacaaagttgaaaaggtttttgaatcctatatgtcgcccggttccgtcaccgaaatcctgtattttttt…
fig|49546.61.peg.434	peg	NODE_12_length_149090_cov_33.551006_129802_129431	129802	129431	-	hypothetical protein				atgatgttaatattgattgcaggtccttatcgaagtggaacgggaaatgatccagtattgataaaaaagaatatggagcaacttgaggccatggctttacccatttttagaaaaggccacattcccatgataggggagtgggtggcaaatcccctgatacatttggccggctctaaagaagtgggggatgggatttttagggaaattcaatatcctaccgcccatcggctgttaacgaaatgtgatgctgttttgcgtattccgggagattcgattggagccgataaagatgttgagattgccaaatccttaggattgcaaatcttttatacccttaatgaaataccagatgcagcgcaaatcagttcgtaa
fig|49546.61.peg.435	peg	NODE_12_length_149090_cov_33.551006_130469_129870	130469	129870	-	cAMP-binding proteins - catabolite gene activator and regulatory subunit of cAMP-dependent protein kinases		FIG00003090	idu(12);cAMP_signaling_in_bacteria idu(12);CBSS-258594.1.peg.3339	atggtacaaatgggttattattcaaaccaggactatttaattcctttctttaggaattttgaaaagcatatccctatttcggatgaagaaaaacgaatcatttcggcaaacctggaatttatggatgtcccaagaaatgatgtggtattgtcccaaggaaataaagtaaatacccttttttatgtggttagtggagccctaagggcttaccatctaaatgaaaaaggaaaagaatcaacagtgatgtttgccgtcaaggattggtggataaccgatatgaatggttttgccaatcaagattttgcccaggtttctttggaaactattgaaaattcaaagcttatagggttgcgatatgaaattttggaatcgcttctccaggaactaccaaaacttgaa…
fig|49546.61.peg.436	peg	NODE_12_length_149090_cov_33.551006_131466_130813	131466	130813	-	FIG00649591: hypothetical protein		FIG00649589	ff	atgaacttcaaaaatctggtcaatttcctaaaagaactgcaaaagaacaataccaaggaatggatggatgccaatcggaaatggtataaggaagtccgtgacgattacattggttggttggacgggatgaacgccaaattggcgaccatagatgatgattactatgatacaccgggtaaaaaaggcatcaataggatcaataacaacctcatgtttcatcccaataaacccatttataaagatcactttggtgcaggatttgataaacgccccggtacgggcgacttttatgtggaggtagggattgaacgttccatgttcgctgggggattatggcggcccgatgccaaacgattgcggagtattagggaggccattgactatgatggggaagagctg…
fig|49546.61.peg.437	peg	NODE_12_length_149090_cov_33.551006_131672_131520	131672	131520	-	hypothetical protein				atgtcaaagtacgaaattagaaatacgaaatacgaaattggaagtcctgcccataaaattggcttccccatgctggttagagcttttacctatgaatctggaaagggactacgaatagtaaccgcaaatctggattcaggccctttgccttaa
fig|49546.61.peg.438	peg	NODE_12_length_149090_cov_33.551006_132470_131673	132470	131673	-	DUF124 domain-containing protein		FIG01362913	ff	atgaacgcacacgaaatagattacgagatatacggggaagaaatgcaatatgtggaaatagaactggatccccaggaggctgtagtggccgaagcaggaagctttatgatgatggatacggatattaaaatggataccatctttggtgatggttccaaccaagaatccggagtattggggaaactgttttctgcgggaaaacgtttattgaccggggaaagtctttttatgacggcttttttgaatattggacaggccaaaaagcaggtcagctttgcctctccctatcccggaaagatagttcccatagatttatcagaagtcggcggaaaattcgtctgccagaaggatgcctttttatgcgctgccaaaggagtgaccgtgggcattgagttttca…
fig|49546.61.peg.439	peg	NODE_12_length_149090_cov_33.551006_132570_133436	132570	133436	+	hypothetical protein				atgaaaatgaaaaccgcccatacaatttctaatgagttggtaaacaaactagagaactcatatacttcttcagtaatagaagtctttttaccattcaataaaacaggcttttttaaaccaattaaaattgagggggtatcaaaagtgttttccatgcccaaatggatagtcaaaacactattatttgctaaaaagcaatcagattggatatatcaatcgctcattaaaccaatatgcttgttgctttatggtatatatattgtatttaaaaactctttaaaactgtatattctggtttttttaatatttatttttcttatccgatggattataacttccgttttgcaaaatatagagcagcttgagattgacgacacgcttcttttaaacacattattt…
fig|49546.61.peg.440	peg	NODE_12_length_149090_cov_33.551006_133644_134297	133644	134297	+	Beta-phosphoglucomutase (EC 5.4.2.6)		FIG01960938	idu(1);N-Acetyl-Galactosamine_and_Galactosamine_Utilization idu(1);Trehalose_Uptake_and_Utilization idu(1);Maltose_and_Maltodextrin_Utilization	atgatcagaggcgtgatttttgattttaacggaacgctgttctttgacacccatctgcacaatcaggcttgggacgtttttttggaaaaacacgccctaaaattaagtgacggggaaaaagaccagaaaattcatggaaagaacaatgcagaaatactgtccagcctattttccattgaattaagtcccaatgaaatcaaaaaattgggtatcgaaaaagaggatatctatcaatccctttgcctggaccatgaaatgggattggcgcccggagcgatagattttatcgaatacctcgcaggcaaaaaaataccctacaccattgcaacggcgtccgatttgtacaatctggagttttattttaaacatttggaccttggccggtattttgacctttcc…
fig|49546.61.peg.441	peg	NODE_12_length_149090_cov_33.551006_134802_134461	134802	134461	-	hypothetical protein				atgaaaaaaatgggcaagtttttaaaagtaatggcggttgggttcattttattggtttccatcaccgcaaacgcaaaacccttctacgacaattccgatccaagggtacagctgaaggacaacaaggtaaccatttcggtgctgaacatggcgcaggaagtatataccgtacagattttctcgcgcaataatacgcttctccataaagaagtattggggaacggccatttggttggaaaaatctttgattttaacaactccaaaaaaggaatgtatagaatagcggtttcctcaaaagggggcactctgatagaccaaaggttgtggttgggaaaaccctaa
fig|49546.61.peg.442	peg	NODE_12_length_149090_cov_33.551006_135680_134967	135680	134967	-	Two-component system response regulator		FIG00003808	idu(23);Two-component_regulatory_systems_in_Campylobacter	atggagactttacattgtatgatcgtggatgatgagccaatggcaattaaggtcattgaatcccatttacaggagtttaatgatataaagctggtggcctcctgcagaaatgctacccaagcctttgacgtacttcaaaaccataaggtggacttcatttttttggacattgaaatgcccaagatggatgggctctcttttttgaagtcgttaaaaaatccgcccctggtacttatcacaacggcgcatcggaagtttgccctggatggatttgagctggatgtgctggactatctgttaaaacccatctctttggaccggtttatgcaagccattgccaaaataaggcgtttgcgacagttgaaagggaaccaccaggaaaacaatccaggtcctact…
fig|49546.61.peg.443	peg	NODE_12_length_149090_cov_33.551006_136694_135681	136694	135681	-	putative two-component system sensor protein, no kinase domain		FIG00897642	ff	atgtggtgggcgttttatgtggtggtcaatggtaattcctatggtacgggggagtacttgccatggttgatattggaactttgtgtacttcccataaagctttcttttacctactttgtggtgtattatttgttaccgcggtattccaaaaagaagcggtatgtttccctgtttttgattacaatcggtctggctctggtcggtggggtattgataagggtattggacttttattatgttagtaaataccttctcccttctgccaaatatctacacaaaattgatgattcccaattcttgacgtttaagctcgcctacaaggtattggatttgctgtttgtagtatccctggtcatcactattaagtttgttcagcaacagattacgcacgaaaggtat…
fig|49546.61.peg.444	peg	NODE_12_length_149090_cov_33.551006_137311_136982	137311	136982	-	FIG01073254: hypothetical protein		FIG01073253	ff	atgggaaaatttgaaattaaatcctcaggaacagacaaatgcatgttcaatttaaaggccggtaacggacaggtaattttgaccagtcaaacctacgcaagtaaggatggctgtaaaaacggaatcgaatccgttcggaagaattctcaggatgatggccaatttgagcgtaagaccgcaaaagatggaagccctttcttcacattgaatgcgaccaatgggcaagtaattggtaaaagtgaaatgtacagctctactgatgccatggagaacggaattgcttctgtaaaaaagaacgcacccgatgccgaggtagtggacaattcctaa
fig|49546.61.peg.445	peg	NODE_12_length_149090_cov_33.551006_137986_137522	137986	137522	-	FIG00931048: hypothetical protein		FIG00931046	ff	atgccagcgaagagtccctccatttttcaaattaacctttttactttttttaagctcccttccgcctggtggtccggggtacgtttaaagtccattgatcgtaaacgggcggttgtaaccgtaaaacatcgatggttcaatcaaaacccctttaattcaatgttttgggcggtacaagggatggccgccgaattttccaccggaattttggtttcaacggcaattcgggaaagtggccacaaaatctccatgttggtgcagaacaataacgcgaacttttcgaaaaaagcaacaggtagaataacctttacctgtgaagatggccatcgtattgatgatgccttaaaaaagaccattgagactggggagggacagacactatggatgaaatccgtagga…
fig|49546.61.peg.446	peg	NODE_12_length_149090_cov_33.551006_138530_138066	138530	138066	-	probable nodulation protein N, MaoC family				atggcaaaactaatcatcaaggatcttaaggaattgaacacatgggttggaaaggaactcccatacggtgattggttgaaagtcacccaggaaatgataaatgattttgcgaatgccactttggaccatcagtggatccatgtggatgtggaaagggccaatcaatattcccctttccaaaaacctgtggcccatggttttctatcgttatcgctactgtcaaaactattgacggacttgattaccgttagctcggcaaaaatgggggtaaactatgggttgaacaaggtacgtttccccagcccggttttggtggatagccgtgtccgttgccaaggcactatcaaggaaattgaagcctatggggataacggggtcaaaattacctggaattgcacc…
fig|49546.61.peg.447	peg	NODE_12_length_149090_cov_33.551006_139279_138542	139279	138542	-	3-oxoacyl-[acyl-carrier protein] reductase (EC 1.1.1.100)		FIG00621114	icw(1);CBSS-246196.1.peg.364 icw(1);Fatty_Acid_Biosynthesis_FASII	atgagattaaaggataaagtagccattgtaaccggaggttcccggggaattggacgtgccgtggccgaattgttcgcccaggaaggcagtaaagtaatcgtggtcgatttattgccccaggggaaagaagtggtccaggggattacggcatctggaggtagtgcggaatttcacgccgtttcggtaacggataaatcgggtatcgaatccctgtttgagcagataaactccaaatatggaaagattgatatccttatcaacaatgccggaatcacaagggacagaaccttggaaaaaatgagcgaggaggaatgggatgccgttgttgaggtcaatctaaaaggggtctttatttgtacccaagccgtcgcgccgtatatgaaagccaacaactacggt…
fig|49546.61.peg.448	peg	NODE_12_length_149090_cov_33.551006_140221_139289	140221	139289	-	Putative Zn-dependent oxidoreductase PA5234			isu;Quinone_oxidoreductase_family	ttggttttggaggaggtggatgcgcttaaagcgggacctgggcaggtattggttgccgttaaggcctgtgggttaaattttccggataccctgatcattcggggtttatatcagatcaaacccgatttgcccttctctccgggaagtgatatcgccggagtggtcaaggaaattggagaaggtgtcaaccatgttaaggtagggcaggaagtatttggttttgtcccttatggtggtctggcagaagaggtacttgtccccaaaaatgcttgttttccaaaaccgccccagatggattttgaaacagcggcctcttttttaatggcctatggaacatctttccatgctttaaaggacaggggtgggctaaaaagaggtgagacccttttggttttgggg…
fig|49546.61.peg.449	peg	NODE_12_length_149090_cov_33.551006_141270_140260	141270	140260	-	Putative NADP-dependent oxidoreductase PA1648		FIG01004279	icw(1);Quinone_oxidoreductase_family	atgaacaagcagcttttatttgtcaaaagacccattggcgaagccaatgccgatacgtggagtttggttaccaatcctattccggaacccaaagaaggcgagattttgattcggcagcattacatttccctggatcccgccatgcgtggctggatgaacgattccaaatcctacatcgaacccatggaaattggctcggtaatgcgtgctggttccgtaggagaggtcatcgcatcgaacaaccatccaaagtttaaggtaggcgattttgtttcaggtcatggaggggtacaacagtataccgcaacggatgggaagggatattatccggttgaccccaaactggccccgcttccgacgtatattggaaccctgggtatgcctgggatgaccgcttat…
fig|49546.61.peg.450	peg	NODE_12_length_149090_cov_33.551006_142159_141383	142159	141383	-	Enoyl-CoA hydratase (EC 4.2.1.17)		FIG00033206	idu(2);n-Phenylalkanoic_acid_degradation idu(2);Polyhydroxybutyrate_metabolism idu(2);Isoleucine_degradation idu(2);Fatty_acid_metabolism_cluster idu(2);Lysine_fermentation idu(2);Butanol_Biosynthesis idu(2);Acetyl-CoA_fermentation_to_Butyrate idu(2);Valine_degradation idu(2);Butyrate_metabolism_cluster	atggatatgaatacactacagctcatagaaaagggaggatacaccattgttcaaatgaacaggggcaaagttaatgcccttaattttggaatggttgaagaattgcgcgaaacattcaggaaattggaaaatgatgctaaggtcaagggtgtgattctaacgggacaaccccactatttttctgctggactggacctcattgaactggtgcggtatgacaaaaaaaggataaccgaatttttcaccaatttcgcttcattgtacaacgagctattgcagtttaaaaaaccattgattgcggcgattacaggacatgcccctgcaggaggttgtgttttggcagtcgcttgtgacaatcgatatatggcgcagggggagaactatgtcatagggttaaat…
fig|49546.61.peg.451	peg	NODE_12_length_149090_cov_33.551006_142920_142162	142920	142162	-	3-oxoacyl-[acyl-carrier protein] reductase (EC 1.1.1.100)		FIG00621114	icw(1);CBSS-246196.1.peg.364 icw(1);Fatty_Acid_Biosynthesis_FASII	atggatctaaaggaaaaagtagtcattgtaacaggtgcaggcagcggtatcgggaaggctacggccgaactatttggaaaacatggtgcccaggttattgtttcggatatccatatggagaatgcccaaaaggtggccgacgggattttgatggatgatggtaaggcaatggcgcatcaaactgatgtgacacaatttgaagaagttgaaaacctggtacaaaagaccgtttccaaatacgggcgattggatattatggtcaacaacgcaggaattggtggaaaaaaccaggctaagaccgcagaccataccctggaggactggcataatgttattgcggtgaaccagaccggggtttttcattgtatgaaactggctttggccataatggtagagcag…
fig|49546.61.peg.452	peg	NODE_12_length_149090_cov_33.551006_143111_142920	143111	142920	-	hypothetical protein				atggaatcctatcttaaagcaaatccggatgagtttcaaaaattcaaaaatgctactgccaatgccttagtggaatacaacgctttttccgactttatgggaatggccggggcagagggatatccgtcccactttcgcgaacgtgccttgttggatttcaggttaattcattgccaatcaattcaacactaa
fig|49546.61.peg.453	peg	NODE_12_length_149090_cov_33.551006_144190_143111	144190	143111	-	Predicted aminoglycoside phosphotransferase		FIG00002039	ff	atggcatttgaaaatcctacaagaccagttcgggaaggtgaagagctcaatgcgtcaaaactaaaggtgtttttggccgccaacggtttaatcggctccgataatagcgaacttctggtgtatcaattttcaaatggatactccaatttaacctatttacttcggattgaaggaaaggaatacgtattgcgtaggccacctttccatgcgccgaaacgaggtcatgacatggggcgcgagtatagggtcttaaaacatttgaatcccttttttttgaaaaccccaaaggtttttgtttttaccgaggatacggaaataatcggagtccccttttatatcatggaaaaggtggaaggcaagattttatctgcaaaagctgcctacgacatgcggctaaaa…
fig|49546.61.peg.454	peg	NODE_12_length_149090_cov_33.551006_145410_144193	145410	144193	-	Acyl-CoA dehydrogenase (EC 1.3.8.7)			ff	atgaattttgaatacagtgaaaagtcgctaaagcttcaaaaaaaactacagcattttattgaagaacatattacacctgttgaagaagaggttaatgcgtttcatgcgaatccggaaaatagatggaaaaggtggcagggaaccgaagcgttgaaagagaaagcaaaggcggcaggtttatggaatctattcctaccaaaatcctatggcagttttagtccaggctttacaaatttggaatacgccccattggcagaacaaatgggccgaattctatggtcctcggaagtttttaactgtagtgccccagatactggaaacatggaggttttggctaaatatggaactccagagcaacaggaaaaatggttaagaccactattgaatggggaaatccgt…
fig|49546.61.peg.455	peg	NODE_12_length_149090_cov_33.551006_146209_145427	146209	145427	-	Short-chain dehydrogenase/reductase SDR		FIG00440067	ff	ttgcgtaaaatgaatgaaataagatcaaagtttgacctttccggtaaggtagccattgtaacgggctcaagtaaaggaattggtcgttccattgccctgggcttggcagaaaatggggcaaaggttgtggtgagcagtagaaaacaggaagctgtggatcttgtggcagaagcgtttcaggcaaaaggtttaagtgccactggaattgcgtgtcacattggtgatggggaacaacgaaaaaacttggtggaaaagaccatggaaacctatggaaggatagatgtattggttaacaatgccgctatcaatccattttacggtccattggaagcagcaacggaagaagtttttgataagattatggacgttaatgtaaaggctccttggttgctgtccaat…
fig|49546.61.peg.456	peg	NODE_12_length_149090_cov_33.551006_148013_146202	148013	146202	-	Acyl-CoA dehydrogenase (EC 1.3.8.7)			ff	atgaaaaaatcgtatgtagacatagaatcactgaagtttttactgttccaagtgcaccaaattaaggaagtgctttcccaagaacatttcgccgaatacgatgagggttccattgaactgtttcttgattcggtcaaggattttgcggataaggaaatgtttccctatttcaaggagatggatgagcgacctgcgcattttaaggatggggagatcattgtacacccccaaattgggaactatatgaaaatggctggggaaatgggttttattggggccccttttccgtatgacatagggggactgcaattgccttcaatggccataaatgcctcagcgtttatccaggaaacggcaaacaaccatatgccgggctatgcgggattgacgttgggggcg…
fig|49546.61.peg.457	peg	NODE_12_length_149090_cov_33.551006_148695_148114	148695	148114	-	cAMP-binding proteins - catabolite gene activator and regulatory subunit of cAMP-dependent protein kinases		FIG00003090	idu(12);cAMP_signaling_in_bacteria idu(12);CBSS-258594.1.peg.3339	ttgaacgaccttataaacctaaaaaacaaagttctgttttacacggatgtagatgaggaaatcctgggaagggaactggttaaatatgaaagaatatccttgggaaaagccgattttttggtaagaccgggacagattgttgaccgattctattatttggaaaagggatgtatttgttactataaagaagaggagggggaaattaaggttttggaattctataccgaagatgttttttttaccgatttaccctcctatgtgaaccaacaaccctcaaattgctacttaaaggccattgaatcgagcatggtgttcgctgtgaaaaaggaggtggcggaggaatcattcaacaattcacaccaattggaaagatttggaaggctttccatgcaagaagcg…
fig|49546.61.peg.458	peg	NODE_12_length_149090_cov_33.551006_149090_148923	149090	148923	-	hypothetical protein				ttgggaagattcgtaagggtatcatcccagcagggcattagaagggcatcccaacaaaaagggacggcccaacaaaacttggagaacgtatggagattaccgattggacaagctggcccatacggcaaaggaaggatggaaatgccgaaaaaccatgaattgaattag
fig|49546.61.peg.459	peg	NODE_13_length_133166_cov_39.675728_27_491	27	491	+	DNA methylase, putative				ttgatcattcatttcaatcactattcacttaaagaggatttatccctttccctaccaaaaaagcagctattccataaattgtgtattttcccaaaaatgaaaagaattcacaatagaaaagcgcttcaaaacttccgaaagcaactccggaaaaacttaactccggcagaggcctttctatggaaatacttaaaagcaaaacagctaaaaggtagacgctttcaaaaacaacatggtattggtccttatatcgtagatttttattgtgcttctgaaaaactaatcatcgaattggatggagaagtacacttaaacccaaccgcagaagaaaacgacttaatacggcaagagtatttggaaaacttgggctataccgtagttcgttttgagaacaaaatg…
fig|49546.61.peg.460	peg	NODE_13_length_133166_cov_39.675728_1534_605	1534	605	-	FIG00649243: hypothetical protein		FIG00649242	ff	atgcagattaccaataccatactaatgattaggccagtggcttttcgaatgaacgaacaaactgccgtaaataactatttccaggaagatttaggttcaaagaattccgaaatcaatacaagggcacaggcggaatttgatgcttttgtaaaggtgctccgggaccacggggtgaaggtagtgaccataaacgatcagttggaaacggatacaccagactccattttcccaaacaattgggtctcctttcatgatagtggcacagtggtaatctatcccatgttcgctcccaacagaagaaaggaacgcagggaggatatctttgctattttggagaaggaaggtttccgaatagataccgttattgattatacggctgctgaagaagagggtgtgttt…
fig|49546.61.peg.461	peg	NODE_13_length_133166_cov_39.675728_3497_1674,NODE_13_length_133166_cov_39.675728_1670_1659	3497	1659	-	FIG00653045: hypothetical protein		FIG00653044	ff	atgagaatactattcctgaccatttccttttctttttttatgcttgggcattcccaaaaagaagtggatatccttattattggaggtggtgccggaggaacttcggcagctattcaagctgctcgtatgggagcaagtgtgcaaatcctggaaaagaccgaatggttgggcggtatgttgacttccgcgggcgtatcggccattgacggcaaccatagactgccatccggtatttggggagaatttcgtcaaaaactatatgaatattatggggggccacaggaggtggctacgggttgggtcagtcataccctttttgaaccttccgttggcaatgccattcttaccaaaatggccactatccccaatttggatgttgtttttaatgcccggtatgga…
fig|49546.61.peg.462	peg	NODE_13_length_133166_cov_39.675728_4678_3521	4678	3521	-	N-acylglucosamine 2-epimerase (EC 5.1.3.8)		FIG00041819	idu(1);Sialic_Acid_Metabolism	ttgaaaaagtacgttgacatctacagggaggaactgtccaaggaagtgatcccattttgggaaagccattccaaggatgatgcttatggcggctattttacctgtcttgatttagaggggaatgtgtatgacacggacaaatttgtttggttgcaggccagacaagcgtggatgttttcaacattctacaattcgttggaagcaaatcccaattggaaggaaatggccaggcatggcattgattttctcgaaaactatggtagggataaaaatggggattggtatttttccctagatcaaaggggaaatccattggtgcagccctataacattttttccgattgttttgctgcgatggcttttggggcgtattatgggatttccggtgaacagcgttat…
fig|49546.61.peg.463	peg	NODE_13_length_133166_cov_39.675728_5648_4695	5648	4695	-	FIG00938776: hypothetical protein		FIG00938774	ff	atggatggaagtttaatgatcagtggaacttttttggacgaaataagccatgatattccgcatcagaattggggaaggaaagagtgggaaaacgattttaagctcatgaaaaaaatgggcattgataccgtagttcttattcgatgtggctatcaaaagtttttaacgtacccttctaaatacctggttcagaaaaaggattgttttatgccaagggttgacctggtcaaacaatttctggaattgtcggaactttatgggatgcagttttattttggaacctatgatagtggagcctattgggcgaccggtaatatgacgaaggaacttgatgttaaccttaaggttattgaagaggcttatgcccaatatgggcatttcaagagctttaaaggatgg…
fig|49546.61.peg.464	peg	NODE_13_length_133166_cov_39.675728_7479_5653	7479	5653	-	Predicted sodium-dependent mannose transporter		FIG00102247	idu(1);Mannose_Metabolism	atgaagctttcctattgggatatttccatagtactggtctatattgtaggggtgttggccctcgggttttatctttcgaaaaggtcatcaaaaaatctggaatcctattttttagggggcaataaattgccgtggtactacttggggcttagcaatgcttccgggatgttcgatatttccggaaccatgtggacggtgggcattctatttgtctatggccttaaaagtgcatggttgccttggctatggcccgtatggaaccaggtctttatcttcgtttatttggccatatggatgcggaggtccaatgtaatgacgggagcagagtggattacatttcggtttggtgacggcaaaggtgccaaattgtcccatatcatcattgtgatatttgccgta…
fig|49546.61.peg.465	peg	NODE_13_length_133166_cov_39.675728_8497_7577	8497	7577	-	NG,NG-dimethylarginine dimethylaminohydrolase 1 (EC 3.5.3.18)		FIG00002156	isu;Dimethylarginine_metabolism	atgctaaagcttaatatagcggatgaaacttcccggttaaaagcagtggtactggggaccgcagaaagaagtggtcccgtcccgaaacccgaagatgcttacgatcccaaatccctggaacacattttggccggcacctatcccaaagaggaagatatgattaaggaaatggatgcgtttgttgcggtttttgagaagtatggggtagaagtatttcgtccggaggtattgaaggactgtaaccaaatattctccagggatattgcttttgtcattggggataaactgatcaaggcgaatatccttccggatagggaagaagagttcgaggccattctacatgtgttggaatatattgatccagatactattttataccctccagaggaagtacatatt…
fig|49546.61.peg.466	peg	NODE_13_length_133166_cov_39.675728_9861_8578	9861	8578	-	Citrate synthase (si) (EC 2.3.3.1)		FIG00130344	isu;Serine-glyoxylate_cycle isu;TCA_Cycle isu;Glyoxylate_bypass	atgtctagaaccgcaacaatagaatttgaaggaaaaaaatatgagtttcccgttatggagggaaccgagaatgaattggccattgatataaaaacattgcgaggtactacagggatggtcactatagatccggggtataagaatacgggttcttgtgagagcggcattacttttttggatggagaaaagggcattctaaggtacaggggatattctattgaggacttggcggaaaaggcaaattttttggaagtagcttaccttctcatttttggggaacttcccaacaaagaacagttaggaaaatttgatcaagatattaaggcggaatcccacgttgatgaggaaatgaaaaagattttggatggttttccaaaatcagcccatcctatgggggta…
fig|49546.61.peg.467	peg	NODE_13_length_133166_cov_39.675728_11452_9980	11452	9980	-	Glycogen synthase, ADP-glucose transglucosylase (EC 2.4.1.21)		FIG00134135	isu;Glycogen_metabolism	atgggagacgtcgtcagggacgtcccaaggcaaatagctgaaagaaaggacaagacccatgtggtagttccttcttatggaagactgcatcaaaatggaacctttaagacccatttacattttagccttaggggggttgattataccgccgagttgtatgaagtggatggaaagaaaacaatcgaccttatccatcactatgttatccaccatcccgaaattgaagctggcggtattgcccatatttatcacgatgatccggaagaacccttttttacggatttcataaaatataccattttctgcactgctgttgcagaggccataaaacaaggtgcctttggggacctggatgtggttcaccttcacgattggcattcaagcttgctgctttaccta…
fig|49546.61.peg.468	peg	NODE_13_length_133166_cov_39.675728_12915_11623	12915	11623	-	Enolase (EC 4.2.1.11)		FIG00000118	icw(1);Serine-glyoxylate_cycle isu;Entner-Doudoroff_Pathway isu;Glycolysis_and_Gluconeogenesis,_including_Archaeal_enzymes isu;Glycolysis_and_Gluconeogenesis	atgagcattatcgttaatattcatgcaagacagattttggactcccggggaaaccccaccgtagaggtcgatgtggtaacggaaaatggcgttttgggtcgtgcggcagttccttcaggagcttcaacaggagagcatgaggcagtggaattacgcgatggtggtgactcctttatgggcaaaggtgttgggaaggccgtgaacaacgtaaacactattttggccgaggaattggtaggaacatctgtttttgagcagaactatatcgatcatagaatgatcgaactggatggtactcccaacaaatccaaattgggggcgaacgccattcttggtgtttccctggccgttgccaaagctgcggcggaagaattggcgatgccattgtaccgttatgta…
fig|49546.61.peg.469	peg	NODE_13_length_133166_cov_39.675728_14144_13032	14144	13032	-	Carbamoyl-phosphate synthase small chain (EC 6.3.5.5)		FIG00000130	isu;Macromolecular_synthesis_operon isu;De_Novo_Pyrimidine_Synthesis	atgaaatatcaaaaacgaaaaaaggcactggtacttctggaggatggtaccattttttatggtaaagcggttggtgacaaagaaggaacggcatttggggaagtgtgtttcaatacggggatgacaggatatcaggagatttttacggacccttcctattatggtcagataatggttgctacaaatgcccatatcggaaattatggaacaaatgccgatgaagtggaatcggactccattaagatagcggggttgattgtcaagaatttcagctatgaatattcccgaccagatgcggacaaaagccttttggattttttgaacgataacaaactatttgccatttcggatgtggatacccgggcattggtgagctatatccgggacaatggcgccatg…
fig|49546.61.peg.470	peg	NODE_13_length_133166_cov_39.675728_14748_14239	14748	14239	-	LSU ribosomal protein L17p		FIG01292924	icw(1);Ribosome_LSU_bacterial	atgagacacggaaaaaaattcaatcacctggggagaacggcatcgcacagaaaagcaatgttggccaacatggcctgttccctaattgagcataaacggatcaatactacggttgcgaaggccaaggccctaaaacaatttgtggaaccattgatcacgaaggccaaaacggagaacaaccagaccacggagaagggcatgcacaatagaaggatagttttcaagaaccttcgaagcaaatatgccattacggaattgtttggtacagttgctgaaaaagtgggcgataggcctggaggatacacccgaatcattaagttgggtaaccgtttgggggataatgccgatatggcaatgatcgagctggtagattttaatgaaacctacaatgccggtaag…
fig|49546.61.peg.471	peg	NODE_13_length_133166_cov_39.675728_15768_14815	15768	14815	-	DNA-directed RNA polymerase alpha subunit (EC 2.7.7.6)		FIG00000140	isu;RNA_polymerase_bacterial	atgatcgattcaacggatttcgaagggaaattcgaatttcgccctttggagcctggttatggattgactgtcgggaacgccttgcgcagggtattgctttcctctttggaaggctttgcgatcacttcggttagaatcgatggtgtggagcacgagttctctgtaatccctggggttgtagaggatgttaccgaaatgatcctgaacttaaaacaagttcgctttaaaagacagattgatgacgttgaaagtgaaacggtatccatttcagtgagtggaaaagaacagatgaccgctggggatttccaaaaatttatctcaggataccaggtattgaatccagatttggtgatctgtaacatggacccaaaggtttccgtgaatatggaaatcattatt…
fig|49546.61.peg.472	peg	NODE_13_length_133166_cov_39.675728_16431_15826	16431	15826	-	SSU ribosomal protein S4p (S9e)		FIG00000148	isu;CBSS-393130.3.peg.794 icw(2);Ribosome_SSU_bacterial	atggcaagatatacaggaccaaaatcaaaaatcgcccgtaagtttggagaggcgattttcggcgatgataaatcgttcgaaaaaaagaattaccctccgggaatgcacggaaacaaccgtcgtcgcggaaaaaaatcagaatacgccattcagttggcagaaaaacagaaagcaaaatatacctacggtattttggagcgtcagtttagaaatctctttagtgaggccaaaagacgcgaaggagtaacgggtgaggtacttttgcagctctgtgaatcccgtttggataatgtcgtgtaccgtatgggtattgccccttccagaaggggtgcccgtcagttggtatcccataggcacataacagtaaatggtggtgtggtcaacattccatcatattcc…
fig|49546.61.peg.473	peg	NODE_13_length_133166_cov_39.675728_16920_16528	16920	16528	-	SSU ribosomal protein S11p (S14e)		FIG00055673	isu;Ribosome_SSU_bacterial	atggcaaaagcaagtactaaaactgcaaaaaagcgaaaagttattgttgatgctactggggaagcccatattgtagcatcgttcaataacatcattatttctttgaccaataagaaaggtgatgtgatttcctggtcttctgcgggaaagatgggcttccgtggttccaagaaaaacacaccttacgctgctcaggtagctgctgaagagtgtgcaaaggttgcgcatgaagcaggtcttagaaaagtaaaggttttcgtgaaaggcccgggaaatggaagggaatccgcaattcgtacaattcacaattcgggaattgaagtaactgaaattgtggatgttaccccactaccgcacaacggttgcagacctccaaaaagaagaagagtttaa
fig|49546.61.peg.474	peg	NODE_13_length_133166_cov_39.675728_17422_17048	17422	17048	-	SSU ribosomal protein S13p (S18e)		FIG00000160	icw(5);Ribosome_SSU_bacterial	atggcaagaattgcaggtgttgatataccaaaacaaaaaaggggtgcaattgcactgacctacatctatggcatcggtaaaagtcgtgcccaggagattttggggaaggctggtgttgatgaagatatcaaggtttccgagtggaatgatgaccaaatcggtaagattcgtgaagccgtaggggagtataccattgaaggggaactacgctcagaaacacaattgaacattaaacgattaatggatattggatgtttccgtggaatccgtcatagatcgggcttaccgctgcgtggccaacgtaccaaaaacaattctaggacgagaaaaggaaaacgtaaaacggttgccaacaagaaaaaggcaactaaataa
fig|49546.61.peg.475	peg	NODE_13_length_133166_cov_39.675728_17867_17652	17867	17652	-	Translation initiation factor 1		FIG00000143	isu;Translation_initiation_factors_bacterial	atggcaaaacaaccggccatagagcaagacgggagtatcattgaggcattgtccaatgcaatgtttcgagtggaattggaaaacgggcatatcgttacggcccatatttcgggtaagatgcgtatgcattacatcaaattattgcctggagataaggtgaaattggagatgagtccgtacgatttgaccaaagcaagaattacgtacagatattaa
fig|49546.61.peg.476	peg	NODE_13_length_133166_cov_39.675728_19212_17869	19212	17869	-	Preprotein translocase secY subunit (TC 3.A.5.1.1)		FIG00937056	ff	atgaaaaagtttattgagaccatatccaatatttggaaaatcgaggaactaagacaacgcatcttggttaccttgggattgttgttggtgtaccgttttggtgcacaggtcgtcctgccaggtattgatactacgcaattggcagaattggccgataatgctggtgatggaattttaggacttttgaatgcttttaccggaggggcctttgccaatgcttcggtttttgccttgggtattatgccctatatctctgcgtccattgtagttcagttaatgagtattgccattccttatcttcaaaaattggataaggaaggtgaaagtggtcgtaaaacaaaaaatcaaattacgcgctggttgaccataggaatatgtattgttcaagcacctgcatat…
fig|49546.61.peg.477	peg	NODE_13_length_133166_cov_39.675728_19674_19222	19674	19222	-	LSU ribosomal protein L15p (L27Ae)		FIG00000166	icw(3);Ribosome_LSU_bacterial	atggatttaagcaatttaaagccagcagagggttcaacccatagacacggaaagaggcttggtagaggagaaggctcaggaaaaggtggaacggccgctcgtggacataaaggggccaagtccagatcagggtattccaaaaagataggttttgaagggggtcaaatgccgctacaacgtcgagtgccaaaatttggattcaaaaatattaaccgtaaggagtatcagcccgttaatttggacaagctccaagctttggtggataataagttggtcaaaggggaagtgacctttgaaaacctggttgagaacagattggttggtaaaaacgaattggtaaagattttaggcgatggggaattgaaggccaagcttaaagtttctgcccataaatttagt…
fig|49546.61.peg.478	peg	NODE_13_length_133166_cov_39.675728_19849_19685	19849	19685	-	LSU ribosomal protein L30p (L7e)		FIG00000409	icw(8);Ribosome_LSU_bacterial	gtgaagcaggttaagagtgccattaaaaggccacaaaaccaaaaaaggacattggcagcacttgggcttagaaaattgggccaagttgtggagcatgacgatacgccaaatatccttggaatgataaataaagtaaaacacttggtttctaccgaggaagcataa
fig|49546.61.peg.479	peg	NODE_13_length_133166_cov_39.675728_20392_19868	20392	19868	-	SSU ribosomal protein S5p (S2e)		FIG00000155	icw(2);Ribosome_SSU_bacterial isu;Ribosomal_protein_S5p_acylation	atgtatcagaagtataaaaacgtagaaacggttaaaccgggaggtttagaattaaaggaccgtcttgttggtgtgcaaagggtaaccaaggtaaccaaaggtggtcgtgccttcggattctccgccatagttgttgttggggacgagaacggtgttgtaggccacggtttagggaaatccaaggaagttgccacggcaattgccaaggccattgaggatgccaaaaagaatttgattcggattcccttgaacaagggaaccttgccacacgagcaaagaggaaaatacggaggggcaaaggtctttatcaaaccagcctcacaaggtacaggggtcatcgctggaggtgccgtacgtgcggtattggaatccgttggggtacacgatgtactttcaaaa…
fig|49546.61.peg.480	peg	NODE_13_length_133166_cov_39.675728_20628_20398	20628	20398	-	LSU ribosomal protein L18p (L5e)		FIG00000200	isu;Ribosome_LSU_bacterial	ttgattgatgataatgcaggaaaaactttggctgcagcttcatcacgggacaaaggtattgatgcaaaaggcaccaagaccgaaattgcggctgccgttggaaaagcgattgccgaaaaggcaaagaacgttggtgttgaaactgtagcctttgatagaggcggcaatctttatcacggtcgggtcaaagccttggccgaaggagcaagggaagcaggacttaaattctaa
fig|49546.61.peg.481	peg	NODE_13_length_133166_cov_39.675728_21305_20763	21305	20763	-	LSU ribosomal protein L6p (L9e)		FIG00001577	icw(7);Ribosome_LSU_bacterial	atgtcaagaataggtaataacccaatctcaattccagaaggagtcactgtagaggtaaaggaaaacgctgtaacagttaaaggaaaacttggagaattgacccaagagtttgacggcgtggaaatgaaaatggaggaaggcagtttaacggtgtcaagaacctccgaatccaaagaccataaagcgaagcatggtttgtacagggccctggtcaataatatggtggaaggtgtttccaaaggttggaccaaggaattggaattggtaggggtaggatatcgtgccagcaaccaaggacagaaattggatttggcacttggtttttcgcacaacattgtaatggatattgctccagaagtgaagattgaaaccgtttccgagaaagggaagaacccaatt…
fig|49546.61.peg.482	peg	NODE_13_length_133166_cov_39.675728_21722_21324	21722	21324	-	SSU ribosomal protein S8p (S15Ae)		FIG00000153	icw(4);Ribosome_SSU_bacterial	atgctaacagatccaatttcagattatttgacacgaattagaaatgccagccgtgctgggcatagggttgtcaatattcctgcttcgaacttgaagaaagaaatgaccaaaatcctttttgaccaaggctttatcttaagttataaattcgaggaggacaaggtacagggaaacataaagattgcattgaagtatgataagttcactaaggagccagtcatcaaaaaattgcaacgcgtaagtaagcctggactaagaaaatatgtaaacgctggtgaattgccaagggtacttaacggattgggaatagcaattgtttctacttcccatggcgtaatgacaagtaaacaggccggcaaagagaatgtaggtggcgaggtattgtgctacgtatattaa
fig|49546.61.peg.483	peg	NODE_13_length_133166_cov_39.675728_22010_21741	22010	21741	-	SSU ribosomal protein S14p (S29e) @ SSU ribosomal protein S14p (S29e), zinc-independent		FIG01964337	isu;Ribosome_SSU_bacterial icw(3);Ribosome_SSU_bacterial	atggccaaagaatcaatgaaagcccgtgaacgaaaaagggcaaaaatggtagccaaatatgccgagaagagaaaagctttaaaagaagccggagattacgaagcattgcaaaaactcccaaagaacgcctctcctgtgcgtatgcgcaatagatgtaagctaacgggaaggcccagagggtacatgaggacttttgggatttccagggtgacttttagggaaatggccaacaaaggattaattccaggtgtaacaaaagcaagctggtaa
fig|49546.61.peg.484	peg	NODE_13_length_133166_cov_39.675728_22563_22012	22563	22012	-	LSU ribosomal protein L5p (L11e)		FIG00000174	icw(2);Ribosome_LSU_bacterial	atgagctatataccaagactaaagcaagaatataaggaacgtgtggtgaaagccctatccgaagagttcgggtataaaaacatcatgcaggttccaaaactgcaaaaaattgtggttagccgtggtgttggagcggctgttgccgacaaaaaactgatcgatcatgcagtggatgaactgacaatgattacagggcaaaaagcagtttccaccatgtccaaaaaggatgttgccgcctttaagttacgtaagggaatgcccattggtgcaaaagttacgttacgaggagagcgtatgtatgagtttttggatcgattgattacctctgcattaccacgggtaagggatttccaaggggttagggccactggttttgacggccgtggaaattacaaccta…
fig|49546.61.peg.485	peg	NODE_13_length_133166_cov_39.675728_22871_22566	22871	22566	-	LSU ribosomal protein L24p (L26e)		FIG00000198	icw(10);Ribosome_LSU_bacterial	atgaagttgaagatcaaaacaggagataccgttaccgttattgccggagaccataaaggttccgagggaaaggtgatgagtgttgaccgtaagaagaacaaggccattgtggaaggggtgaatgttgtaaaaaaacatgaaaagcccagtgcccaaaaccctcaagggggcattgttgaaaaagaggcaccgatccatatttccaatctttcattgatggaaaatggagaggccgttagagttggttttgcccttaaggatggtaaaaaagtaagagtatccaaaaaaacaggagaaacagtctag
fig|49546.61.peg.486	peg	NODE_13_length_133166_cov_39.675728_23251_22883	23251	22883	-	LSU ribosomal protein L14p (L23e)		FIG00090781	icw(6);Ribosome_LSU_bacterial	atggtacaacaggaatcaagattaaaagttgcggataatacaggtgccaaggaggtacttaccattcgtgtactggggggaacaaaaaggaggtatgcctcattgggggacaagattgtggttaccgtaaaggaagccgctcccaatggagcagtaaaaaaaggttctgtttccactgcggtggtagtacgtaccaagaaagaagtaagaaggcccgacggttcttacatcagatttgatgacaatgcctgtgtgctgctcaatccagccggcgagatgaggggtacccgtgtgtttggacctgttgccagggaattgcgcgataagcagtatatgaaaattgtttcattggcccctgaggtactttaa
fig|49546.61.peg.487	peg	NODE_13_length_133166_cov_39.675728_23520_23254	23520	23254	-	SSU ribosomal protein S17p (S11e)		FIG00000181	icw(2);Ribosome_SSU_bacterial	atggaagagacaacaattagaaatttaagaaaagaaagaataggggtcgttaccagtaacaaaatggagaaatccattgtagtttctgaggtaaaacgtgtaaagcaccctatgtacggtaaattcgttttgaagaccaaaaagtacgttgcccatgatgagaagaacgattgcaatgaaggcgataccgtacgcattatggaaacaaggcctttgagtaaaaccaaatgctggaggttggtagaaatcattgaaagagctaaataa
fig|49546.61.peg.488	peg	NODE_13_length_133166_cov_39.675728_23725_23534	23725	23534	-	LSU ribosomal protein L29p (L35e)		FIG00015729	icw(11);Ribosome_LSU_bacterial	atgaaacaagcagaaattagggaattatcggttgaagagcttcagcaaaagttggctgaatcaaaaaaagaatatgcggatttgaaaatggcccactccgtgacgccattggaaaatccaatgcagatacgaaaaacgagaagaacggtcgcaagattggcaacagagttaagtaaaagggaacaagaataa
fig|49546.61.peg.489	peg	NODE_13_length_133166_cov_39.675728_24156_23737	24156	23737	-	LSU ribosomal protein L16p (L10e)		FIG00001132	icw(2);Ribosome_LSU_bacterial	atgttacagccgaaaagaacaaaatatagaaaagcccagaaggggagaatgaagggaatatcccaaaggggccaccaactttccaatggaatgttcggtatcaaatccttggattcccactttattacttcccgtcagattgaagcggcacgtattgcggccacacgctacatgaaaaggcaaggacagctatggatcaaaattttcccggacaaacccattaccaaaaagcctttggaagtacggatgggtaagggtaagggtgccccagaatactgggtagctgtggtcaagcctgggcgaatcatgttcgaggtgggcggtgtgccccatgatattgcaaaagaagcattgcgattggcagcccaaaagctacctgtaaaaacaaaattcatagta…
fig|49546.61.peg.490	peg	NODE_13_length_133166_cov_39.675728_24895_24179	24895	24179	-	SSU ribosomal protein S3p (S3e)		FIG00000218	icw(6);Ribosome_SSU_bacterial	atgggacagaaaaccaatccgataggaaatcgtttaggaatcatcaggggatgggaatccaactggtacggaggaaacgattacggggataagttggcagaggatgacaaaatcaggaagtacatccacgcacgtttggcaaaagccagtgtttccagggtaattattgaaaggaccctaaaattgattaccattaccattaccacggcaaggcccggtatcattattggtaaaggaggtcaagaagttgatagacttaaagaggaattgaagaaaatcaccaataaggaggttcagatcaatatccatgaaataaagagaccggagttggatgccaatttggtggccgccagtattgcaaggcagatagaaagtaggatttcctatcgtagagcaata…
fig|49546.61.peg.491	peg	NODE_13_length_133166_cov_39.675728_25319_24900	25319	24900	-	LSU ribosomal protein L22p (L17e)		FIG00000219	icw(6);Ribosome_LSU_bacterial	atgggagttcgaaaaagacaaatggcagaacgtattaaggcagaaaagaaagacttggcttttgccaagttgaacaactgtccaacgtctccacgaaaaatgcgattggttgcggatttaattcgtggcaagcaaattgaaatggccttggccatacttcggttcaatccaaaagaggcctcaagaaggttggagaaactattgctatccgcaattgccaactgggaagccaaaaacgaggaggccagcatcgaggatgccgacttgtatataaaggaaatccgtgtggacggtgggacaatgttgaaaagactgcgtccagctcctcaagggcgggcccacagaatcagaaaacgttccaaccatgtaaccctggttttgggcgcacataataatgta…
fig|49546.61.peg.492	peg	NODE_13_length_133166_cov_39.675728_25604_25326	25604	25326	-	SSU ribosomal protein S19p (S15e)		FIG00000199	icw(3);Ribosome_SSU_bacterial	atggcacgttcacttaaaaaaggaccattcgttcaccatagtttggagaaaaaagtccaggccaatgtagagtcgggcaagaagaccgtcatcaaaacgtggtcaagggcttcaatgataacccctgattttgtaggtcagaccatcgcggtacataatggaaggcagtttgtccctgtatatgttactgaaaatatggtaggccacaaattgggcgaattttcacctacccgttcctttagggggcatgcgggtgctaaaaacaaaggtaaaaagtaa
fig|49546.61.peg.493	peg	NODE_13_length_133166_cov_39.675728_26435_25611	26435	25611	-	LSU ribosomal protein L2p (L8e)		FIG00000223	icw(6);Ribosome_LSU_bacterial	atggcagttagaaaattaaaacccatcactcctggtcagcgttttagagtagtaaacggatttgacgcgattactactgataagccggagaagagcttgctcgctccgttaaaaaagaccggaggtaggaacagtcaagggaaaatgaccatgcgccacagaggtgggggtcacaaaaggaggtatcgtatcattgatttcaagcgtgataagtttggtgtggaagccgaggtgaaatcaatccaatatgacccaaatagaacagctttcatcgccctattggaatataaggatggtgaaaaaagatacgtgatagcccaaaatggattgcaagtaggtcagaaagtagtttccggggaaaaagcggcacctgaaatcggtaatgccatgcccttgggt…
fig|49546.61.peg.494	peg	NODE_13_length_133166_cov_39.675728_26735_26445	26735	26445	-	LSU ribosomal protein L23p (L23Ae)		FIG00000271	icw(3);Ribosome_LSU_bacterial	atgagtgtattgataaaaccaatcataacagaaaaaatgaccgcggatagcgagttgttcaatcgttacggtttctatgttgatccaaaggccaataaattggaaatcaaggaagccgtggaaagtacatatggtgtttccgttgaaaaagttagaaccatgaattacggtccaaatcgaaaaacgagatatacaaagaccggaattcaacatggcaaaacgaatgccttgaaaaaagctatcgttgatgttgccgaaggggatatcattgatttttacagcaatatataa
fig|49546.61.peg.495	peg	NODE_13_length_133166_cov_39.675728_27372_26743	27372	26743	-	LSU ribosomal protein L4p (L1e)		FIG00000263	icw(9);Ribosome_LSU_bacterial	atgaaagtagcagtattggatattaatggtaaggatacaggaagaaaggtggaactttctgacgaggtgttcggtattgagcctaacaatcatgccatttatttggatgtaaagcagtatttggcgcaccagcgtcaaggtacgcacaaggctaaggaaagagctgaaattgcaggaagtacccgtaagttaaaaaagcaaaaaggtaccggaaccgcaagggcgggaagtatcaaatcccccgtttttaggggtggtggccggatttttggtcctagaccaagaaattacagtcaaaagctgaacaaaaatgtaaagcgtttggcccgtaaatcggcattcagtctaaaatccaaggaaaaagcactgatggtggtcgaggacttcaattttgaagcg…
fig|49546.61.peg.496	peg	NODE_13_length_133166_cov_39.675728_27994_27377	27994	27377	-	LSU ribosomal protein L3p (L3e)		FIG00001818	isu;Ribosome_LSU_bacterial	atgtctgggttaattggaaaaaaaatcggtatgaccagcatttttgacgagaacggaaggaacattccctgtacggtcattcaagctgggccatgcgtggttacccaagtcagaaccgaagaggtagacgggtacagtgcccttcagctcggtttcgatgacaaggcagaaaaacgtgctagcaaggctgaacaaggccattacaaaaaagcaggtacttcgcccaagaagaaagtcgttgagttccgtgattttgaaggagaatacaaattgggtgacaccgttggtgtggacctttttgtggaaggcgaatttgtggatgtagttgggacctccaaagggaaaggtttccagggagtggtgaaaaggcatggttttgccggtgttggacaagcaacg…
fig|49546.61.peg.497	peg	NODE_13_length_133166_cov_39.675728_28461_28156	28461	28156	-	SSU ribosomal protein S10p (S20e)		FIG00001107	icw(3);Ribosome_SSU_bacterial	atgagtcaaaaaattagaattaagttaaagtcttacgaccacaatttggtggacaagtctgctgaaaaaattgtgaagacggtcaagacaacaggagcagtcgtaacgggtcccatcccgttaccgacacataaaaaaatctttacggttttgcgttcaccgcacgtgaacaagaaatccagagagcaatttcaattaagttcatacaagcgtttgcttgatatttatagttcttcttccaaaacaattgatgctttaatgaaattagagctcccaagtggtgtggaagtcgaaataaaagtgtaa
fig|49546.61.peg.498	peg	NODE_13_length_133166_cov_39.675728_30601_28472	30601	28472	-	Translation elongation factor G		FIG00063189	isu;Tetracycline_resistance,_ribosome_protection_type,_too isu;Universal_GTPases isu;Translation_elongation_factor_G_family isu;Translation_elongation_factors_bacterial isu;Tetracycline_resistance,_ribosome_protection_type icw(1);Mycobacterium_virulence_operon_involved_in_protein_synthesis_(SSU_ribosomal_proteins)	atggcaagagatttaaaatacacaaggaatattggtattgcggcccatatcgatgccggaaaaaccacgactacggagcgtattcttttttataccggtgtaagtcataagattggtgaggtgcacgacggtgccgctaccatggactggatggaacaagagcaggagcgtggtattaccattacttcggcggccaccacctgtacatggcagttcccaacggaaaatggccagccgactgcagacgcaaaaggataccactttaatatcatagatactcccggacacgtggactttaccgttgaggtaaaccggtcgttgcgtgttttggacggattggtgtttttgttcagtgcggtggatggggtagagcctcaatccgaaacaaactggagattg…
fig|49546.61.peg.499	peg	NODE_13_length_133166_cov_39.675728_31051_30608	31051	30608	-	SSU ribosomal protein S7p (S5e)		FIG00000209	icw(2);Ribosome_SSU_bacterial isu;Mycobacterium_virulence_operon_involved_in_protein_synthesis_(SSU_ribosomal_proteins)	ttgcccgatccaaggtttaatgaccaattggtgacgaggttcgtgaatatgatgatgtgggacggaaagaaatccgtcgccttcaaggttttctatgatgcgatcgatattgttgaccaaaagaaaaccgatgaggaaaaaacagcccttgagctgtggaaagatgccctatccaatgttatgccccatgtagaagtgcgcagccgtagggtaggtggcgcaactttccaaattcctatgcagattcgtccagatcgaaagatttcaacggctatgaagtggttgatcaattatgcacgcagacgaaacgagaaatccatggcacaaaaactggcggctgagattttagcagcggcaaaagaagaaggtgctgctgtcaagaaaagagtagatacgcat…
fig|49546.61.peg.500	peg	NODE_13_length_133166_cov_39.675728_31336_31106	31336	31106	-	SSU ribosomal protein S12p (S23e)		FIG00000203	isu;Ribosomal_protein_S12p_Asp_methylthiotransferase isu;Ribosome_SSU_bacterial icw(2);Mycobacterium_virulence_operon_involved_in_protein_synthesis_(SSU_ribosomal_proteins)	atgcgcaaggtggccagagtgaggctgaccaatggcaaagaggtgaacgcatatattccaggtgaggggcacaatctccaagagcactcgatagtattggtaagaggtggaagggtgaaggatttgccaggtgtgcgatatcatatcgtgcggggagctttggatactgcaggtgttgcaggtaggacacaacgtcgttcaaagtacggtgcaaaacgccctaaaaagtaa
fig|49546.61.peg.501	peg	NODE_13_length_133166_cov_39.675728_32059_31862	32059	31862	-	hypothetical protein				atgaccatcaagggtttcccgttgctatggaaccccatggctttgacaataaatacatacttccttggggggtgcccatccaaaaaccttctcgctgaaatccttgaattcttcaaagataaccgcattcaatttcgatttggtttcggtaaaggcggtggggatttttggaatggaaccatcctttataatatataa
fig|49546.61.peg.502	peg	NODE_13_length_133166_cov_39.675728_33148_32159	33148	32159	-	Transforming growth factor-beta induced protein IG-H3 precursor				atgatcagactttatcagcttaaaaacgctttcttctttttacttataacctttttgacaatttcatgtaacagtgatgatgatggtgaggataggccggatgtgagtatttcggatttggcgggtagtacaagtgatctgtccacgctggctgccgctttggagcgggcagatttagtggatgatttggatggtgtaggacgttttaccgttttggcccctaccaatgccgcttttgctctttttttggatgttaacgactatgcggatataaatgctgttccagtggatgtgcttcgtcagttgttgttgaaccacgtggttgcgggagagttccgtagcgcgcaattgacgaatcaagtagggtatttgcagacttcggcagcaggtcctgtggac…
fig|49546.61.peg.503	peg	NODE_13_length_133166_cov_39.675728_33256_33627	33256	33627	+	hypothetical protein				ttgtccggatttgccgttcccacgctacaggtatcaaagcataaaaatatccaccttttaggaggcgttttggaattccaaaaagttgatggccaacaggacggcatacttcgccaagtcgttttggaccggagctctttttccgttaaaaaatggtattggatagcccatccgttgtccatattcaccgctttaaacagtaaggcccaatggtccttttttcattgggtaccattttgtgaatgtggtactttacaattaggattaacaaccacgcttttttcataccattcgatagccagttggaaaatcaaacctatgtcccaaaataaaaatccagcaccccaatccctcaacaaacaggtcttttaa
fig|49546.61.peg.504	peg	NODE_13_length_133166_cov_39.675728_34302_37286	34302	37286	+	putative outer membrane protein probably involved in nutrient binding				atggaggaagatgcccaagcgctggaagaggtaattgttaccgcccagggtattaaaagggaaaagcaagccttggggtatgcggtttccgaagttggaagtgaccaattggaacaacgacccgaaggtgatgtgggaagggtgttaactggaaaagcatccggattgaacattacccaacaaagtggactctctggttccggtaccaacattataattaggggattcagttcctttagtggtagtaaccagccactttttattgttgacggtgtccctttttccagtgaaaccaattcctcaggggcagctacaggagatgctacacaggatttcgtaaacggaaattcaggttcaagccggttcttggatttagaccccaacaatattgaaagcgta…
fig|49546.61.peg.505	peg	NODE_13_length_133166_cov_39.675728_37310_39022	37310	39022	+	FIG01019599: hypothetical protein		FIG01019596	ff	atgatgaagaaagtattaaaatatataggtttaacagttcttacgggagttctcttcttaacttcctgcgagaccacggaattggaccttgccgataaccctaacttcttaagacctgatcagtcaagtgcggatttgttcttaaactccatccaagtcgactttgccacctttacggaattgatgggttggaatggtggtgatttggtaaggattagttatatgaatggccgtaattatcagaatatagccaactacgcacccacacagcttaacctggagtggaatatcgcctatcaggccgatgctcaagaggctctgccaagcggccttgaagtaaatggtatattggcagacataagggccatggaaccggaagcagtggaatcagaacttttc…
fig|49546.61.peg.506	peg	NODE_13_length_133166_cov_39.675728_39042_40067	39042	40067	+	hypothetical protein				atgaaaacatatttaaataaaattctacttctgggtcttgtaatcggaatatcttgtgagaccgaggataagatcgtagatattatattagaggatgtaggtagtggagccgtcctaagaacacgtgatgagaccaataatctgatttttaatgacgagaccgatgccttcgatgatgatgcctcctacagtgtgctcctggaagcacaggatgtagagggaggtgatttattgcaaaccgtggaagtgtttgtcgcttttgatgataattcagacaatggcccaagcatgtccaccgatttggtctccctacagacgctttcggccagtgactttaccaatggggaaaggggcttgcccgtaaccaccatttcatacactgccgacgagttgattgcc…
fig|49546.61.peg.507	peg	NODE_13_length_133166_cov_39.675728_40899_40162	40899	40162	-	hypothetical protein				atggattcaaaactatttttaacagctattttcagcatgggatgtcactgcctgttttcccaaattccggcaaactacaatgcggacaatgaatcttttggaatgcaacccatgttgcaatatgcttttcagcaaatggccagtagacagttaaaggatggcgatgataggtctataaaaggttctcggtttctcaacagaaactttgatattgggaccatctatagcaaagatggggtggaagggcaggcctatatgcgttatgatgcctatagcgatgaggttcaacttaaaatagacgatacggattccactagtttgattctcaacaaggacaagaatatttattgcctcctcagtggaaagaagatgttttttaaaagttacttcaataaacgc…
fig|49546.61.peg.508	peg	NODE_13_length_133166_cov_39.675728_40990_41727	40990	41727	+	23S rRNA (guanosine-2'-O-) -methyltransferase rlmB (EC 2.1.1.-)		FIG00001049	isu;RNA_methylation	atgaagtcaagagattatatttttggccttcgggccattattgaagcaattcaagccaaaaaacatattgacaaagtctatttgcaaaaaggcctttcaggagaattgttcaaagagttggagttcacactccgaaagaagaaaatagccacatcgtatgttcccgtagaaaagctcaataaactcacacaaaacaatcaccaaggtgccgttgccctaatttcacccgtggatttccaagattttgaaccattggttgaagggattttgggacgggacaacgtacccttgtttttactgcttgatcaagtaaccgatgtacgaaactttggtgccattatccgtacggcagagtgcaccggtgtggacgccatcattgttcccaagacaggctctgca…
fig|49546.61.peg.509	peg	NODE_13_length_133166_cov_39.675728_42416_41724	42416	41724	-	hypothetical protein				ttggaactattgttggtccccctttttgcggtattggccatatggtccgttttttggtttgaagtcaatttttccgtcagttttaattcctatggcctatttccaagaagtctttcggggctcaggggcatagtcctaagtccattcatccatggctctttggatcacttatacaacaataccattccactggctatccttactttggccctattctatttttatcggcaaaaagcatggaagatacttttgtggggatggtttattgcaggcgctttgacctggttggtgggaagggagagttatcacattggtgcaagtggaatcatctatatgttggccagttttatcttctttaaggggatttttgagaaacactttcggttgatagcgctttca…
fig|49546.61.peg.510	peg	NODE_13_length_133166_cov_39.675728_42503_43804	42503	43804	+	ATPase, AAA family		FIG01360707	ff	gtggattctaattatttttatgccatgaacagacccttagccgagcgaatacgtcccaagaccctcaatgattatatcagtcagaatcatttggtaggtgaaaaaggggctttgtaccaacaaataaagtccggtatggtcccttccttgatcttttggggacctccgggtacgggcaagaccactttggccaacattattgccaatgaaagtggccgtcctttttatactcttagtgctattagcagtggtgtcaaggatgttcgtgagattatcgaaaaagcaaaacaaagtgggggcctttttacctccaaaaacccaattctctttattgatgaaattcacaggttcagcaagtcacaacaagattcccttttgggggcggtggaaaaaggttgg…
fig|49546.61.peg.511	peg	NODE_13_length_133166_cov_39.675728_44682_43801	44682	43801	-	hypothetical protein				atgcctctttacagttcggatttaatattatatcttggaacggtaattgattataatcccaatatgaagaaaaccttagtgttgctgggcttggtactggttggccatttatttggctacggacagttgaataagtataaatatattgtggtgcccacaaagtttgatgtctttaagaaggaaaatcaatttcagaccagtacattgatcaaataccttttgaccaatgaggggtacaatgccgtttataacaatgccttgcccatagatttaataggcaacccctgtctggcgctaaggactaatttggtggatgattcctcactgttttcaaccaaggtcaaactttctttggtggactgtaatggggccgtgatttttgaaacccaagaagggtct…
fig|49546.61.peg.512	peg	NODE_13_length_133166_cov_39.675728_46069_44633	46069	44633	-	FIG00552028: hypothetical protein		FIG00552025	ff	ttggttttatggaccattctttgtggagtggcaacgttgtgtgcccaaaacaaacaattgttatatgatttttatgagattccccagtctttactgcttaatcctggggtaaaaacgccttacaaatggcattcaggggttcctttgctatctgctttttcttttcaggcgggcagtagtggtattacggtaagcgatttatttgccaatgacggtatcgactttacaaccaagttcaggaaccaggttattaacggtttaaataagaatgatgaatttggggggagtggacagattgaattgttcaatatcggatttaggagtgctaaccgacccagggactattattcctttggaatgtatggagagggttttatttcacaattctggcccgaggat…
fig|49546.61.peg.513	peg	NODE_13_length_133166_cov_39.675728_46617_46081	46617	46081	-	hypothetical protein				atgaaaaaaccgtcccttctttttctacttctttttttaatgtattcctgcgccgaggaaacggattttgatcagttcgatgatttgagcatagaaccaacggtggcttccagtattctttatgtagagtccgatgaagacaccataaatttggctggtaccggaggtttttatgacgaaaccttcacctttgaggcttttaatgaggcctttgtctcagaaagggtattggatgggaccattacctatgaggtagaaaacactacaagtaaacccctcggaatagtaatcgagtttttggatgcggatggaaacattttggacagtgaatcctttgtgatcgccgaagatccagctccattactggaacgtcaagttgcctatggggaaggaggcaag…
fig|49546.61.peg.514	peg	NODE_13_length_133166_cov_39.675728_47364_46675	47364	46675	-	Putative FMN hydrolase (EC 3.1.3.-); 5-Amino-6-(5'-phosphoribitylamino)uracil phosphatase		FIG00001529	isu;Riboflavin,_FMN_and_FAD_metabolism_in_plants isu;Riboflavin,_FMN_and_FAD_metabolism	atgtttaagggggtcgttactgatgtgttttttgatttggaccataccctttgggattttgagagaaactccgaactcacatttcagtccatttttgaaaagcatgatcttcgggtggaccttgaaaactttttaaaggcctatacccctattaatttcaaattttggaaactttatcgcgaagaaaaagtgaccaaggaaaacctgcgctaccaaaggttaaaacagagttttgatgccattggtaaaaaagtggatgacgataccatttacagactttctgaagactatatcaagaatctttcctcctttggtcatctgatttcgggtacgtttgagatcctggagtatttaaaagggtcgtatcgattgcacatcattaccaatggttttgcggaa…
fig|49546.61.peg.515	peg	NODE_13_length_133166_cov_39.675728_48652_47357	48652	47357	-	FIG00650676: hypothetical protein		FIG00650675	ff	atgttgctcatttatacccataaaatcaccaatcgcttcagttataccatgaagcacatatttgtacaattactgggtattgaaattgggtttaccaccaaggtggaggattttataaaacaccagggccccaaaatcacctatactaagcaaccccttcagaatgaatttttcattcgctccaatgacctgctttttgaacaggggatcaatgacattcaaataagggttcaagactgggaggggattccctgtttttttgcaaccgatgaacggagcaatatcccttttgacatcttttccgccagtttttacctattgagcaggtatgaggaatatctgccgcacgtaaaggatgaattgggcaggtttccccccgaaaccagtttggcttatgaa…
fig|49546.61.peg.516	peg	NODE_13_length_133166_cov_39.675728_48816_48655	48816	48655	-	hypothetical protein				atggctaaaaaattgcccatctgcacccatttttcgtctttttttccttccgtagcccagctatgcaactcaaaaaagctttcaactgggcacaaaatccctaattttcgcctaattcaaaaaagtttaaatgagttcaattataaattttgtattggatag
fig|49546.61.peg.517	peg	NODE_13_length_133166_cov_39.675728_49577_48879	49577	48879	-	DNA repair protein RadC		FIG00037431	isu;Bacterial_cell_division_cluster isu;DNA_repair,_bacterial	atgcaagaaaagcaaaactcactttccatcaagaattgggcggatgatgacaaaccccgtgagaaactgttgcaaaaaggccgtttggcactttccgatgcggagcttattgccattctcataggctctggaagtaaaaaggaaagtgctgtggaactcagtaaacgaattctgtcctcggcggggaacaacctcaatgaattgggtaggctgtccattaaacagttaatgggatttaagggcattggggaggccaaggcgataaccattgcggctgccttggaatttggaaggagacgaaggggggaagaggtccaaaaagtcactaaaatcaccagtagtaaagatgcctttgagctattacagcccctaatgggcgaattgccccatgaagaattc…
fig|49546.61.peg.518	peg	NODE_13_length_133166_cov_39.675728_49800_50555	49800	50555	+	hypothetical protein				atgaaaaaagcaaccttaaccctttttatctttttaatagcgatatccctgtatacccaacaatggacagggcctgatggcggaaatactattaccacctcgtacagtgttggaattggaacttcaaacccaagtgaaaaactggtcgtttatggcaacatatcaaccagcgaaggcgacatcctattaaccaacagcactatcaaccaagaagacagtggaaccattagatggaatgagtacaataacggtaatccaaataaatcaggagcatttataagatataatggagataacaattatttgcaattcttaaccaatacggagaccaccgactatgagcatattagaatttacagaggtggaaacctattgcttcagcctacttcaggagctgta…
fig|49546.61.peg.519	peg	NODE_13_length_133166_cov_39.675728_50552_51493	50552	51493	+	hypothetical protein				atgaaaaaaacaatccttacccttacggcttttttactactactttccttaaatgcacaacaatggacagggcctgatggcggaaatactattaccacctcgtataatgtgggaattggaacagtatccccaggttatgccttggacgtttatggagcttccgaaggacttcgactgggtgattcaggaaattttatcctttttagaaataatactggtggcaccaatgagattaggagctacggcttgggactggaaattgaaacaagaaattcccaagatatccttttcaacagcaataatgggagttcaagattgatgaccatcaaaggtgacggaagtggtattggaataggaacaagtaatccaacatcaaattttgacgtttacaagtttgat…
fig|49546.61.peg.520	peg	NODE_13_length_133166_cov_39.675728_51562_52062	51562	52062	+	hypothetical protein				ttgttggttggcatggaactttgtactttgggaaaacaaaaaccatatgccatgaaatccctttttgacacagatgcccaccaagaagtcctggaccgattgcgcaaaataacggcggagacccaacccacctggggaaaaatgaatgccggacagatgatgcgccattgccaactccccttggaaattgcattggggaggaccaccttgcccaaacccaattttattatgggattactgatgaaatcctttaaaaaaggaatgtatgatgacaaactgtggaaaaagaacatgcctacaccaaaacagtttagagtggaggacaaaagggactttgacaaggaaaaatcgaccctaacccgtttagtgacggatttccacgataccagaacacaaaag…
fig|49546.61.peg.521	peg	NODE_13_length_133166_cov_39.675728_52215_52072	52215	52072	-	hypothetical protein				atggtcagaagcgttgtctccatggccttaatggccattatgataggtgtttccaatgtaattatggaggaagaccgcagcgttaatgatacccgggcaaggattgaacaacaggtaatcgaaaatgatgaggaagagggatag
fig|49546.61.peg.522	peg	NODE_13_length_133166_cov_39.675728_53094_53138,NODE_13_length_133166_cov_39.675728_53142_53168,NODE_13_length_133166_cov_39.675728_53172_53174,NODE_13_length_133166_cov_39.675728_53178_53309,NODE_13_length_133166_cov_39.675728_53313_53690,NODE_13_length_133166_cov_39.675728_53694_54053	53094	54053	+	Pectin degradation protein KdgF			idu(1);D-Galacturonate_and_D-Glucuronate_Utilization	atgatcccaggcaattccactcaagagtgcaatattggcttgataatggaatttgggcctacggtcaatcggactatactcatccccttccaggacgataaaatcattttcttcggtgagatgtaccattcgctcaaaaccctccagttgtgcacccaccatatagtccacttcaatgccattataatgcagcacatgaaggatcatggtaatcgtggtcttgccatggcttccccctataacgacccgggtcttattcctggacatctcataaaggaactccggataggaatatatctttacccccatttgctgcgcccgatgcaattccggattatcgggtttcgcatgcattcccagaatcacggcatccaaatccgctgtaattttctctggaaa…
fig|49546.61.peg.523	peg	NODE_13_length_133166_cov_39.675728_54129_54914	54129	54914	+	3-oxoacyl-[acyl-carrier protein] reductase (EC 1.1.1.100)		FIG00621114	idu(15);CBSS-246196.1.peg.364 idu(15);Fatty_Acid_Biosynthesis_FASII	ttggtcatagatttaaaaggaaaaagagccctcgtgggcggcagtagtcagggtataggaagagccatcgctgttcaactggccaaaagtggcgccagtgttaccctaatggcaagaagtggggacaaaatgaaatcccttataaaaaatctacccacggataaaggtcaggagcataactatcttatagtggattttaccaaatatgaggcttatgaatccattatttcccgttttttcaaggaaaacacggtggatatcctggtcaataatacccaaggcccggaagctgggggtgcattggaaaaaaaggtagcggattatcaaaatgcttttgatctgctgttcaaatccgttgtccttaccacccaaatggccctaacacacatgcaaaaacag…
fig|49546.61.peg.524	peg	NODE_13_length_133166_cov_39.675728_54914_55660	54914	55660	+	hypothetical protein				atggatttctttagatcctatttaaacggagtattaaaattcaactggcagcttggcttatttctaatctttctgttgggcgttcccaggttcattaccgtattgcaggccaataaaacaggggactatcgctttacctccatcatatttgtagtcatgtggcttttgccctttttactattgaacggactgggaagaaaagaaataggcatccgaaaaccacctagtggaaagggattattgattggaatccttgtggggatccttttctgtggcctggtatggtttattggggatttgctttatggaaattcaaccataaactggctcgtatatatttccaaatcctacattattccaaattcggccgatctgcacgaacatcgattgatgtacttc…
fig|49546.61.peg.525	peg	NODE_13_length_133166_cov_39.675728_55881_55708	55881	55708	-	hypothetical protein				atggtctttgaactgaccaatgcaccaaagtacgccccggcatcacccgatacttccggagcgggaagaaagttcaggaatttgtttagtccaaagaccaatacaaacaatcctaataggattcggattaccataaaaacttttgaattcatgcatgggatttttattggttag
fig|49546.61.peg.526	peg	NODE_13_length_133166_cov_39.675728_55883_56104	55883	56104	+	hypothetical protein				atgttggtagccttagtggaagttcttgccggcctcgccttgctcttgaataagtttggtgcattaatggccgttattctaatgagcgtctcggtttgcgcggtgttattccatgctaccttggctcccgaaggtattggaccggcattgggccttctaatttttaacgttttgatcttaattggatacaaagaccgatataaggatatccttagggcctaa
fig|49546.61.peg.527	peg	NODE_13_length_133166_cov_39.675728_56934_56212	56934	56212	-	putative two-component response-regulatory protein YehT				atgaacattaaggccgtaatcgtcgaagattccagattggcgcgaaatgagctaaaggaactgctcaaaccccataccagcattgaattgataggtgaagcggagaatgtggacatgggctttgagttgattcaaaatacaagaccggatctgctgtttttggatatcaatatgccagagaaggacggttttgagctattggagctattggatgaagtacccattactatttttaccacggcctttgatgaatatgccattaagtccttcgagtacaatgccctggattatctgttaaaacccattaaccaaaaacgttttgatcgtgcaattgaaaaagcaagagatcaattggagggtaagggaaatgagtcccaaacccaaaggttaacggcgtcc…
fig|49546.61.peg.528	peg	NODE_13_length_133166_cov_39.675728_57986_56931	57986	56931	-	Autolysin sensor kinase (EC 2.7.3.-)				atgaatattacggacaagaacaggaacaggattttttggatactccagtttgccggatggggctttttaagtttgacctccatcttctttttggacaaattgggtccgtcttttgtaatttttaatgtaatcgcaggaaccctgattggggtagtgtcaacaacagctttacgctactatataaagaacatggttcttgaaaattttaacctcgaaaagcttttaaagattgccattggtacagtattggcagccgcactttatgggatttctagttatggtcttggttatgcctatgccaagttgggccctgatatcacagaagcccaaaaacaggtgttaaaagcttttgacaatgtttggctcttggtatttcagtcggtgtttatagtcggttct…
fig|49546.61.peg.529	peg	NODE_13_length_133166_cov_39.675728_58290_58009	58290	58009	-	hypothetical protein				atgaaaaccagaaacgcattgtatttggccggagccattttggttgtggcgactttggtatccatgttccaaaaggcagatcttatctgggccacattaatggtcattagcgcggttcttatactcttttttggataccaaaaggacaaacaattggtaaaaaaatgtatgaccaacccacttaccaaaaagaaggttgccctagttaccttgagtttaacgaccctattttttggattgggatttgcagtgggcaaacttatctacctttggtccctgtaa
fig|49546.61.peg.530	peg	NODE_13_length_133166_cov_39.675728_58604_58386	58604	58386	-	hypothetical protein				atgaacataagaaatttggatagtacaaaaagtagggttttggtcattggcggtgtggccattctggtaggtgtaatcggcctatttggatcacagcccgtaatggaacagttttttccattgtacattggacttaccttaacaggtgccgttttgtttcacaaaggcacgccggttgaacaaaagaaccccctatcaaaaccagggataaggaaatga
fig|49546.61.peg.531	peg	NODE_13_length_133166_cov_39.675728_61162_58856	61162	58856	-	prolyl oligopeptidase family protein		FIG01057765	ff	atgaaaatgatcaaaaatcgaattggcggtattttccttctgttcctagttgggttatgtgctcatgcccaggacatttcaggttcctggaagggaaacttgtccatacaaggtgctgagatgcccttaatttttaatataaagagcgaagccgacgccttaagtgccactatggacagtccttcacaaggtgccacggacatccccatggatgaaacgagctttcaagatgggagccttaccatttcttttaagcaagcaggaatcaaatatgttggtgttttggaaggggaaaaaataacgggtaccttttttcaaggcggaatggaattgcccctggttttggagaaaaccgtaaaaacaatccccggtaatcccgaattggtgagctccgatgag…
fig|49546.61.peg.532	peg	NODE_13_length_133166_cov_39.675728_61845_61324	61845	61324	-	lipoprotein, putative				atgaagtttgttccttttttattcgttttgctattgtttgttggctgttctgtagtgcaggtcaactatgattattccaaaagaaccgatttttccaattatgccacttataattatttcctcgacatggaaaccggtctaactgaattggacgagcgacgattgttacgggtattggactcaacactgcaatccaaaggccttttgctttcggaagaaccggatatccttgtaaacatcatcagtgaggaatttcccgatgtacctcagaacacgttgggggtcgggataggtggagccagtggtaatgccggtgggggtatttccatgggtattccggtaagcagcagttcccggttgcggcggatgattcagtttgatcttgtggattcccaaaag…
fig|49546.61.peg.533	peg	NODE_13_length_133166_cov_39.675728_62907_61906	62907	61906	-	GTP-binding protein Obg		FIG00000169	isu;Universal_GTPases isu;CBSS-176279.3.peg.868	atgacggaaggtaattttgttgattatgtaaaaattcatgtctcctcgggaaacgggggcaaggggtccacgcacctgcgccgcgaaaagtttgtggccatgggtggaccggatggtggcgatgggggacgtggtggtcacatcgtcataaagggcaacaagaacctttggaccttggtccattacaaattcaaaaggcactttaaagcgggacatggggaacatgggggcagacagcgaagtaccggtgccaatggacaggatatttatttggaagtgcctttggggaccgtagtccgggataccgattccaacgagcttctttttgaaattaccgaagatggtcaggaatggaccgtagcaaaaggcggtctcggtggccgtggaaactggcacttc…
fig|49546.61.peg.534	peg	NODE_13_length_133166_cov_39.675728_63464_62904	63464	62904	-	hypothetical protein				gtggatcggatctttccattggtattctgcctatccttttgtttctcctgtacttcagaattacagtggaaagaggatattttaaaagaggtgattgcatatgacgagcaggcccaagaactcaaagcggaatatccggtggactcgggttcatcgaccgctattctaataaagccttatcaagaggggaatggattgcaaaaaacggtctttcgccacataagggaaggctatatttattttgaaagacatatctattttaaaggggaacaggtgctttatgcccattatattggagttgcccccagaatagcaaaacagaacgggaaagtcaccggtagtacggattttttgttgttcagtaagcaatacttctttgaacgggaaggaataggcatt…
fig|49546.61.peg.535	peg	NODE_13_length_133166_cov_39.675728_64573_63467	64573	63467	-	Adenylate kinase (EC 2.7.4.3)		FIG00000089	isu;Purine_conversions	gtgataaagttacatgataaatatttcgagccatttttaagtgaagctgaaatcaaagctgctgttaaaaagatagcacaggagattgctgccgattacaaaaatgaagtgccaatttttgttggtgtactcaatggggcctttatgtttgtttcggacctcttaaaagaatatccccatccttgtgaggtgacttttgtgaaattgagttcctaccacgggttgacctccaccggtattgtggaaaccctattggatgtttccgaggatattgaagggcgcagtatcattatcttggaagacatcattgacaccggcaggacattacagaagttggtgcatttgttttcgaaaacccatgtaaaggaatttaagattgcctcacttttttataaatct…
fig|49546.61.peg.536	peg	NODE_13_length_133166_cov_39.675728_64673_64557	64673	64557	-	hypothetical protein				atggggacaaaaatacgcggaattcgtgattccattggaattggacctgtaaaacacatcctaaaacactatcttagcgcccctcgtttaaaggatttcggtgataaagttacatga
fig|49546.61.peg.537	peg	NODE_13_length_133166_cov_39.675728_64686_65840	64686	65840	+	Phosphoribosylaminoimidazole carboxylase ATPase subunit (EC 4.1.1.21)		FIG00000375	icw(1);De_Novo_Purine_Biosynthesis	atggattatttctcatcggattttaaattaggaatactgggcggtggacaattgggcaaaatgttgctctatgaaacccgcaaatgggatgtttttaccaaggtaatggatctttctccggaggcaccttgcaaaatagcctgtaatgattttgtagagggaagcctattggatgaagatgccgttttcaactttggaaaggatgtggacgtactgacgatcgagattgaaaatgtgaatgtggatgctttggaaaaattggaagcggaaggggtaacggtctatccccagtccaaggtactgcggaccatccagaataaagcgaagcaaaagttgagctatcgcgaccatgatatccccacttcggatttttcccgatttgcgtatacttccgaaatt…
fig|49546.61.peg.538	peg	NODE_13_length_133166_cov_39.675728_65837_66328	65837	66328	+	Phosphoribosylaminoimidazole carboxylase catalytic subunit (EC 4.1.1.21)		FIG00000227	isu;De_Novo_Purine_Biosynthesis	atgagcaaagtagccgttattatgggcagtaccagtgaccttccggtcatgcaggatgccgtggatattctaaaaggatttgatattgaggtggatgttgacattgtttcggcccaccgcacccccgaaaagttatttgaatttggcaaaaatgcccataaaaatggatattcggtcattattgccggtgctggcggcgcagcacatttaccaggtatggtagcctccctttcccccttaccagtgattggtgttcccgtaaaaagctccaattcaattgacggatgggactctgtattgtccatactccaaatgccgggtggtgtacccgttgccacggtagcccttaacggagcaaaaaatgcagggattttagcagctcagattatcggaagttcg…
fig|49546.61.peg.539	peg	NODE_13_length_133166_cov_39.675728_66439_68463	66439	68463	+	Dipeptidyl carboxypeptidase Dcp (EC 3.4.15.5)		FIG00004220	isu;Protein_degradation	atgaatccattactccaaccctttgatacggcacctttttcaaaaatcaaaaacgcgcactttaaacccgcctttctgaaggccattgaaaagacaaggagggaaattgatgccattgttgacaatcctgaacccccaacctttgaaaacaccatagaggccctggactattccggatatcaattggatagggtctccagtgtattttttaatttgaattccgccgaaaccaacgatgaaatccaacaaattgcccaagaggtgtccccattgctctcagagttcagcaatgacattaccctgaatgaaggtttgttccaaagggttaagtccgtctttggggaaagggaaaacctaaacttggataaagaacagaagacacttttggaaaaacgctat…
fig|49546.61.peg.540	peg	NODE_13_length_133166_cov_39.675728_68740_69291	68740	69291	+	Probable RNA polymerase sigma factor HI1459		FIG01313070	ff	atgccagtccatcagttacatcctgaaaattgggtcgatctctatgccgattacctctttaactatgcaatagccagggtaagtgattccgaattggccaaggatctggttcaggatacgttcatagcgggattaaaatccgccaagaattacaaaggcgacgctgccgaaagaacctggttgatcgctattttaaagcgaaaggtaattgaccattaccgaaagataaattcaaaaaaagggaaggcggaagtaaggattaattattcctccgacgaaggcgaaggtgattggttggaagagcgcgttgccgacccttatagcaaagggggcgacgactccattgaaaatgaggaattaggaatggccatacaggattgcctttccaaattgccgaaa…
fig|49546.61.peg.541	peg	NODE_13_length_133166_cov_39.675728_69296_69526	69296	69526	+	hypothetical protein				atgaaaatatcacgtgaaaaggcaaaggaaatttgcaccaaaagtcaatatggagaagccacttggtgggaaatactgcaacttaaggtgtatttattctttagtaaggagctggcccagttctccgcaaagaacactaagcttacctctttgtgtgaacatgccaatcttcaaaccctttctgaaaaggacaaagagcaattaaagaaagtgctcgaggaaaacagttag
fig|49546.61.peg.542	peg	NODE_13_length_133166_cov_39.675728_70347_69523	70347	69523	-	hypothetical protein				atgttgatttttaggagattattccgattttatatcaatgccagtatacatgtggccttggccgtgatttccctctataccataagtgcccaaaacttaaacatttcaatcaatgtccacgtaacgggttttctatttttcgctactattgtctgttataattttgtgaaatatggggtggaagcggataaatacctcattgttgcaaaaccttcacataaacccattcaggtttttagttttttggcctttgggatttgcctgtacttcttttttctattgccctttcaactttgggtcattatcggggttttaacggttgtttctgcgctttatgccattccctttctaccgaattcaaggaatttgagaagtctaggtggacttaagatttttttg…
fig|49546.61.peg.543	peg	NODE_13_length_133166_cov_39.675728_70476_73328	70476	73328	+	Glycine dehydrogenase [decarboxylating] (glycine cleavage system P protein) (EC 1.4.4.2)		FIG00000700	isu;Glycine_and_Serine_Utilization isu;Glycine_cleavage_system	atgaacacggaatcttttgcaatccgccatattggcgtaagggaggaagacctcaaaaaaatgctcgaaatcgttggagtggaaacattggatgaattgatggagcaggcgattccttcggatattttattgagggaaaaactgaaccttccagaagccttgagtgaacctgagtttctaaaccttattgaggccctgtccaaaaaaaatcgcatcttcaaatcctacattggtttgggatatcacgaaagtatgaccccttctgtcataaagcgaaatatcttggagaatccaggatggtacacggcatataccccataccaagcagaaatcgcacaagggcggttggaggcccttctcaattttcaaaccgtagttacggatttgaccggcatggaa…
fig|49546.61.peg.544	peg	NODE_13_length_133166_cov_39.675728_73492_74550	73492	74550	+	3-oxoacyl-[acyl-carrier-protein] synthase, KASIII (EC 2.3.1.180)		FIG00015100	ff	atggaaattgcaattactggaaccggaagctatctaccttccattgtgacaaaaaacgaggaattcctcgaacatgattttttggaaagggatggtacggcgatacaatatgggaatgataccattatagaaaagtttaccgcaatcaccgggattgtggaaagacgttatgccgaggacgaacataaaacttcagatctaggttttttggcagcagaaaaggcaattgatgatgcacagattgacaaagagcaaattgactatatcatttttgcccataattttggtgatttgaccaagggaaaagtccaaagtgataccctccccagtctggcaacacgtgtcaaacacatgctccaaattaaaaatagctcctgtgtagcttatgatatgattttt…
fig|49546.61.peg.545	peg	NODE_13_length_133166_cov_39.675728_74595_75143	74595	75143	+	FIG00652927: hypothetical protein		FIG00652925	ff	atgtatgaaggcaaatatccccataaacgttatcgtcttaccctagcgtttctcaaaaaacacatttccacggaagaagctgttttggatttgggtgtggacaacccattttccaaaatcatgcgggatgaaggttttgatgtgcagaatacgaaaggtgaagacctggacaatgatttttcccttaagcaatatccaaaagtcaatgtggttacggcctttgaaatctttgaacatttggttgccccctataatgtattgacccacattaaggccaataaacttgtggcgagcatccccatgcggttgtggtttgcttctgcatatcgcagtaaaaccgatccttgggaccgacactatcatgaattcgaggattggcaattcaattggctcctggag…
fig|49546.61.peg.546	peg	NODE_13_length_133166_cov_39.675728_75282_76130	75282	76130	+	Glycosyltransferase		FIG00007960	idu(6);CBSS-258594.1.peg.3339	atgtacatcaccatcatcatccctgcccataacgaagaaaagtacattgcggactgcctccattcgttcgtacatcaaacggaaccaccggaagagcttattatcgtggacgacaattccactgatggtacctttgaggtagcttcaaggtttgcccaggaccatctctggataaccgtgatacgacatacaagttccaaaaagcacctgcccgggaaaaaagttatccaggcttttgattttggcttgggccataccaaaaagaagtatgaccttatcggtaagttcgatgcggatattatcctaccccccaactactttgaacagctgcggaaccattttaaatccaactggttgttgggaatgtgctctggtctcctctacatagaaaaaaacggg…
fig|49546.61.peg.547	peg	NODE_13_length_133166_cov_39.675728_77807_76122	77807	76122	-	Alkaline phosphatase (EC 3.1.3.1); Type I phosphodiesterase/nucleotide pyrophosphatase precursor		FIG00034881	idu(2);Pterin_synthesis_related_cluster idu(2);Phosphate_metabolism	atgcaaagacaagtactatttccccttttgaccttagccttatgtaccactttcatggtaacagcgcaacgcaggggcagggacaaggacaggaagaaagaacccgccccggttgaggtaaaggctccaaagctcatagtgggcattgtagtggatcaaatgcggtatgattacttgactcgattctggaaccactatggcgaaggaggatttaaaaggttgataaatgagggtttcacttgtaagaaccatcatttcaattatgcgcctaccagtacgggcccgggccacgcctctgtatacactggtacaacccccgccgttcatggtatcattgggaatgactggtacgataaggaaacggatactgaggtatatgtagcctccgacgatagctat…
fig|49546.61.peg.548	peg	NODE_13_length_133166_cov_39.675728_77916_78653	77916	78653	+	ABC-type transport system involved in resistance to organic solvents, permease component		FIG00450905	ff	atgaagtacatcgctgccattggcaagtattttattatggtctgggaggtttttaaaaagcctacaaaatggagcatgatgcgctccctaattttcaaggaaatcgatgagttgatttatggctccatgggaatcatcatttttatttccttcttcattgggggtgtagtcaccatacagaccgccctgaacctcaccaatccattcattcccaaaagccttattggttttgcgacccgacagtccgtgatcttggaatttgcccctacattcacctctatcatcatggtgggaaaagtaggttcctatatcacctccagtataggtaccatgagggttacggaacagattgatgccttggaggtaatgggggtaaattcgttgaattacttggttttt…
fig|49546.61.peg.549	peg	NODE_13_length_133166_cov_39.675728_78653_79420	78653	79420	+	Methionine ABC transporter ATP-binding protein		FIG00006151	idu(1);Methionine_Degradation	atgatagaggtcgaaaacatacacaaatcctttggtgaaacccacatccttaaaggcataagtacgtcatttgaacaaggtaagaccaacttggtcattggacaaagtggttctggaaaaacggttttcctaaaatgtctcctgggcctttttgaacctgaagaaggaaatatctgttacagcggaaaggtttatgccgatttaacccgtgacgagcgtagggacttacgtcaggacatggggatggtcttccagggaagtgcactcttcgactccatgaccgttgaagaaaacgtacgtttccccctggaaatgtttaccaaaaaagacaagcaagaaatgcaggagcgcgtagataccgtgctacaacgcgttaaccttgtggatgcccataaaaaa…
fig|49546.61.peg.550	peg	NODE_13_length_133166_cov_39.675728_79549_81333	79549	81333	+	C-compound, carbohydrate catabolism				atgggaaccgcacaggacaaacctaccatttatattgatattcccactgatcggaaaccctggaaccacacggaatggaacgattccgccgagcaatttcaatttgcgatagttacggatagaaccggtggtcgccgacctggtgttttcccgatcggcatcaagaaactgaacttattacaacccgaatttgtaatgagtgttggggatcttatagacggatataccagggacaccttaaaaataaatgcggaatggaaggaattcatgggctttatagatgccctggaggcaccgttcttttacgtccccggaaaccatgatatcaccaatgaagtgatggaagaaaaatggatggaactttttggagtctcttactaccattttgtatacaaagat…
fig|49546.61.peg.551	peg	NODE_13_length_133166_cov_39.675728_82791_81337	82791	81337	-	FIG00761799: membrane protein		FIG00761799	ff	atgagtcagaatctatttaatgaagatgggcatacttcggaaaccaattccgaagaggtaaaaaaggactttaaaggacttctgggaagcgttcgaaagttcactttggaattgctggagattcgtagcaatacggaccagatcgccactaaagagtcgattattgcggatatccctttcaaagggcatacctcctggattctcatttgctccatatttattgcctctgtggggcttaatgccaattctaccgcagtggtaataggtgccatgcttatttctcccttaatgggacccattttgggaatggggatgtccttggccatcaatgacgtggaaaccttacgcaaatccatcaagaattttgtggtcatggtggtactgagtgtgattaccgca…
fig|49546.61.peg.552	peg	NODE_13_length_133166_cov_39.675728_83874_82795	83874	82795	-	Mannose-1-phosphate guanylyltransferase (GDP) (EC 2.7.7.22)		FIG01956356	isu;Mannose_Metabolism	atgaacaaaaactattatgccgttttaatggccgggggtgttggatcccggttttggcccgtaagtaccaccaataatcccaaacaattccatgatatgttgggaattggtaaaaccttgattcaaaaaacctttgatcgtttaaaccgctttatacccacggaaaacattttgatacttaccaacgagcgttacaatgacttggttttggaacagttgcccttggtaaaacaagaacaggtggtcttggaaccggccatgcgcaatacagctccctgtatcctttatgcggccctaaaaatccaaaagatcaatccaaatgccgtgatgatcgtagcaccaagcgatcactggattgaggatgagcaagcatttgaagatgacgtaaaactatgcttt…
fig|49546.61.peg.553	peg	NODE_13_length_133166_cov_39.675728_84497_83883	84497	83883	-	FIG00650290: hypothetical protein		FIG00650289	ff	ttggcaatagtgaacagcaccttacagagatatttaccggaacgtgccgtaggcccttgctttgaactcattaaaaacaattcggtacatcttaaaattgtgaatcaccgagtaacgcgtcatggggattatagacgggcgtccagtggtcaacatcaaatcacggtaaatgcaagtttgaacaaataccgttttttgatcaccttggttcatgaaattgcccatttagtggcatttgaaacctatgggagaatgatcaaaccccatggaaaggagtggaaaaggacatttcaagaactgatgttgccctttattcgccccgaaatatttcctacccaattgcttccattggtggcggaacattttaaaaatccaaaggcaagtagcagtacggatgca…
fig|49546.61.peg.554	peg	NODE_13_length_133166_cov_39.675728_84679_84563	84679	84563	-	hypothetical protein				atggtacggctaattttaatgaaatatagcaaaatccatccaacaaggtcaggccataggggaacggtcaatggcaatgtgggtattgcctatggcagggaaccattttttccctaa
fig|49546.61.peg.555	peg	NODE_13_length_133166_cov_39.675728_84768_85196	84768	85196	+	hypothetical protein				atggccctaccgctagcggtacacccccaaaatgaaaatagtaaaaatgaaatcttgaaaaacggggaaatcatccgaaaggccttttcagatggagatatcgaaataataaggtcacttcaccaccccgatgtcattaaagcgttgggatataatgaccttaaaataggtagggatgaagttataagcggactggaagaaacgttaaggaatttcgatttggaattccttacgaatgatgtggaaagcattttagtaaaagacaatatcgcaattgagcaaaccaagttctccattaaaggaacaccaaaaagtggtggcgagccctttatatttatgggacgaacaatggtcacctatattaggtacgataaaagccctacaggttgggcaaccatt…
fig|49546.61.peg.556	peg	NODE_13_length_133166_cov_39.675728_85318_86877	85318	86877	+	D-xylose proton-symporter XylE		FIG00106273	idu(3);Xylose_utilization	atgaacagaaagacactttttaccattcgtattgccctaatcgttgctttgggtggcttccttatgggttttgacgcctcagtaatttcgggagtgaacaaatttgttcagatagatttcaatctcacggacctggaactaggtttctccgtgagttctttaaccatcgttgccgctttggcaatgatgatctccggaccattgagcgatcgatttggaagaaggaccatactcaaaacctgtgcagtggtttttaccgtatcggccataggttcggctttggccccaaattttttgtctttcctcatctttcggatgctcggcggtgtaggtgtgggggcatccctgattctggcacccatgtacattgctgaaatctcccctcctgaacaaaggggc…
fig|49546.61.peg.557	peg	NODE_13_length_133166_cov_39.675728_87702_87682,NODE_13_length_133166_cov_39.675728_87678_86992	87702	86992	-	Short-chain dehydrogenase/reductase SDR		FIG00440067	ff	ttgctatcttcgatggaaataaaaaccatgtccaaaaaaaatatcatcattaccggaaccagtcgtggaattggctttgaattggccaagctttttgccgatgacggtcataaggttctggcactttcacgtaatccaaggcctattttggatgttggccatgccaatattgccacattttcctgcgatttatgcagcaaagaggattatgaaaaggttagggaatttattgcggattgggaaagggtggatattcttataaacaatgcaggagcattgctgaacaaaccttttttggaaacgacgaccgatgagtttgaggccatttacaaagtaaacgttttcgcagtggccgaacttacccggttggcggtaccaaaaatggacaaaggtcatgtg…
fig|49546.61.peg.558	peg	NODE_13_length_133166_cov_39.675728_88773_87748	88773	87748	-	Aminopeptidase		FIG01368020	ff	atgaaacagctgtatgtattgctttatgcgcttttttttgtgacctgtggttccacacaaattgtggaaacggacacaaagtcccttcccaaaccggcaggtccggaaggggtaaaggctgagatgcctccaaaaacagctgttgttgaagcagatgaattcacttccaaggaaaaaatagaggttcttatgaattacttggcctcagacgagttggaaggacgggattccggttccaaaggaatagaactggcagcgcagttcatagaaaaatattttggggaccatggaatagccccctattacagaacctatcgcgatacattgtcgaacttcaggaaatcggcctataacattgtaggtgttgtggagggcaatgacccaaatttgaaaaacgaa…
fig|49546.61.peg.559	peg	NODE_13_length_133166_cov_39.675728_90514_88874	90514	88874	-	Dihydrolipoamide acetyltransferase component of pyruvate dehydrogenase complex (EC 2.3.1.12)		FIG00136675	icw(1);Pyruvate_metabolism_II:_acetyl-CoA,_acetogenesis_from_pyruvate icw(1);Dehydrogenase_complexes isu;5-FCL-like_protein	atggcagaagtaatcaatatgcccaggttgagcgataccatggaagaaggtacggtcgccaaatggttaaagaaagtaggggataaagttgaagagggagacatccttgctgagattgaaaccgataaggctactatggaattcgagtcctttcatgagggaacgcttttgcatataggcattcaagaaggggatggcgctccagtggattctttattggcaattattggcgaggaaggggaggatatttctgccctattaaatggaagtggaaccgcaacaacggaacccgaagtgcctgaaccaaaagacgaaggggcttctccgtccccggctgcaggtggagctatcccggaaggtgtcgaaatcattaccatgccccgcctaagtgacactatg…
fig|49546.61.peg.560	peg	NODE_13_length_133166_cov_39.675728_91517_90519	91517	90519	-	Pyruvate dehydrogenase E1 component alpha subunit (EC 1.2.4.1)		FIG00053889	isu;Pyruvate_metabolism_II:_acetyl-CoA,_acetogenesis_from_pyruvate isu;Dehydrogenase_complexes	atgaagaaaatcacaaaagaggtttaccttaaatggtatgaagacatgcttttttggcgaaagtttgaggataagctcgcagccgtttacatacaacaaaaagtaaggggttttctccatttgtacaacggacaggaagcggttttggcgggtgcattgcacgccatggatttgaccaaggaccgtatgataacggcttaccgaaaccacgttcaacccatagggatgggtgtagacccaaaaaaggttatggcagagctttttggaaaggttacgggaacctctaagggaatgggcggttccatgcatattttctccaaggaataccgtttttatgggggccatggaattgttggtggccaaataccccttggtgccggtctggcatttgcggataaa…
fig|49546.61.peg.561	peg	NODE_13_length_133166_cov_39.675728_92090_91608	92090	91608	-	Cytidine deaminase (EC 3.5.4.5)		FIG00000720	isu;tRNA_modification_Bacteria isu;pyrimidine_conversions	atggaaaaaaaacagattggcttcgaactttcagtattccattcgttggatgaaatgcccatggaagacataaccctattgaatgaagcggaaaaagcaagacaaagttcccattccccttattccaaattcagtgttggcgcagcacttctattggaaaacggaaaggttgttttgggtagcaaccaggaaaatgcttcctttcctgccggaatttgtgccgagggcgtagcggtgtccagcgctggaaccaattaccccaatgtggtgataaaggccattgcgatcactgctgcctcccaatcacatcaactgacctctcctgcggcaccctgtggtatttgtagacagactatagttgaatacgaaaaaaagcagggaagccccattagcatcatc…
fig|49546.61.peg.562	peg	NODE_13_length_133166_cov_39.675728_92185_92328	92185	92328	+	hypothetical protein				ttgcatgtcagcgctacggaaggaaaaaaagaagaaaaatgggcaaaaaaggataattttttagcaaatggaaaaagtttaaatcacttcaataaaaaaccccgacgattgtcagggtccatacttcaatatttttatatctag
fig|49546.61.peg.563	peg	NODE_13_length_133166_cov_39.675728_93501_92359	93501	92359	-	FIG00650346: hypothetical protein		FIG00650336	ff	atgaaaaagttcattcttttagcttccatactgttagtcgctaaagtttcctcccaacaagaacgggccattactaccgctgtgccatttttgaacattgccgcggatgcaagaagttccggtatgggggatatgggtgttgccactcccatggatgcgttttcacagcaatggaacccttccaaatatgcttttgcaaagcaaaaactgggtgtaggggtaagttataccccttatttggagagtattgttacggatattgcgctcttgagcgccaatgtatataacaagatcaatgaaggaagtgcctttggttttggggtcaggttttttggcctgggtgaaattgaattaaggcaaacggcaactgaggacccaaggattgttgagcccaacgaa…
fig|49546.61.peg.564	peg	NODE_13_length_133166_cov_39.675728_93816_95501	93816	95501	+	GldJ		FIG00029939	ff	atgagaatggctcagaactcaagtcttatgaaaaaatacgttgcaaaagttgttctttcttctttactagttgtgggaaccctttctagctgtaaaaattcatcttcttcctcttccaaaaacatatcacgggccacaggttggaaaattaatgccaaggaaggtggttttcagtataattccgattttaaagagcaagaaaccccaccaggtacggtatttgtggaaggaggaactttcacaaagggaaaagttcaggacgacatcatgcatgactggaacaattcagcaacgcagcagcatgtccaatccttttatatggacgagaccgaggtgaccaatgtaatgtatttggaatatctggattacttaaaagcggtataccctcctgaaaatcca…
fig|49546.61.peg.565	peg	NODE_13_length_133166_cov_39.675728_95563_96837	95563	96837	+	UDP-N-acetylmuramoylalanyl-D-glutamyl-2,6-diaminopimelate--D-alanyl-D-alanine ligase (EC 6.3.2.10)		FIG00024401	isu;Peptidoglycan_biosynthesis--gjo isu;Methicillin_resistance_in_Staphylococci isu;Peptidoglycan_Biosynthesis	atggatttggaacaattgcaccaactgtttttacagtacggaaacgtatcaacggacacccgaaaaatcgagcaagactctcttttctttgccctgaaaggaccgaattttaatggaaatgcctttgcgaaggaagcactaaaaaaaggggccgcctatgccataattgatgaacctgaattccaacttgatgctaagaccattttggtggaagatgtgttgaagaccttacaggaattgggcacctatcacaggaaccagagtaaagcgattgtaatttccttgaccggaagcaatggcaaaaccaccacaaaggaattgatctacgccgtgctatccaaaaagtacagaaccattgccacccaaggcaatctcaacaatcacattggggttccctta…
fig|49546.61.peg.566	peg	NODE_13_length_133166_cov_39.675728_96923_97294	96923	97294	+	Conserved protein YuxK		FIG01619125	ff	atggaaaagaacatcatcatctttgacggggaatgcaacttatgcaatggggttgtgggctggttgctaaaatttgctccatatgatatgttccaatttgttccttttcaatccccaaaaggacaactattgctaaaacagtacggttttccgaccgaagacctcaccaccgttatcctttttgatgaaaacggcccccatacccattccgatggttttctggaaattgtatcaaaaattcccaagtggcgattggtagccgctttgcttgcctacatcccaaaaattattagggataccatttacactgttgcctccaaaaatcgtgtgcgctggtttggtaaatccaatgcctgcacggtaagtttttag
fig|49546.61.peg.567	peg	NODE_13_length_133166_cov_39.675728_97441_97851	97441	97851	+	hypothetical protein				atgaaaagtatcgtattgctcattatagcgatggcctatggtatttgttcttatggacaaatccaacaaagtgagttatatggccattggaaggcaaaaaagatagtcaaaaagtcgccaaatcccgagcttagaggtgtaatggatggttttaaaaatgccacttttagttttttggaaaatggggattttcagttaacgaccgaatcgaaagcacctacctttcaaatgatcctcagaatggttgaaggtgcaaaatggaagtttgattcccaagaacagcgcatcaaaataggtgctgaagaagatggatattcaattatggggatttatcccgcaagaaaaaaatccataatgcgattttcacttgacgaaagcgagatgatttttgagatggaa…
fig|49546.61.rna.2	rna	NODE_13_length_133166_cov_39.675728_97994_97920	97994	97920	-	tRNA-Val-GAC				ggagtattagctcagttggtttagagcgctgccttgacagggcagaggtcactggttcgaatccagtatactcca
fig|49546.61.peg.568	peg	NODE_13_length_133166_cov_39.675728_98432_98022	98432	98022	-	6-pyruvoyl tetrahydrobiopterin synthase (EC 4.2.3.12)		FIG00006784	idu(1);Pterin_synthesis_related_cluster	atgatagcaacaatatgtagaaaggcacattttaatgcggcacatcgattgcacaatcccaactggagcgatcaaaagaacgtggaggtttttgggaaatgtaacagtccccattaccatggccataattttgatctcgaggtccgtattcgaggtgaagtggatcccaatacaggctttgtcatggatttggcctttttggggaagttgatcaaggaggaaatagaggaacgatttgatcataaaaacctaaacgaagactgcccggagtttaaggatgtttttccctccacggaacattttgtaaaaattatttacgatattttgaaacccaagctcagggaaggccaattattgcatatcaccttgcatgaaacacaaaagaattccgcagaatat…
fig|49546.61.peg.569	peg	NODE_13_length_133166_cov_39.675728_98517_98654	98517	98654	+	hypothetical protein				ttggttgtttacaaaactagcaatacattggggaaagacaattaccttccaggggatattggaaccgaacttcaactaaacctgaacaatgaaaggataacaaagaccattaccgaagcacataatccccattggtag
fig|49546.61.peg.570	peg	NODE_13_length_133166_cov_39.675728_98648_98761	98648	98761	+	hypothetical protein				ttggtaggtgcgaacaaggaccgattccgtgggatagcgtcttatgtaaaggattttacatccacaaaaatgggggaaatgaccttaaaaaaggtaagggacaactggcattaa
fig|49546.61.peg.571	peg	NODE_13_length_133166_cov_39.675728_99816_98923	99816	98923	-	Transcriptional regulator, AraC family				ttgcaaaaagttcttttcttggaacagaatctaaaataccaacgtgaaatcacctccttgtctgaccaagatagtttcttggtgatgaacagggtccgtgatgcttttgattatcctattcattttcatccggaaatggagttgaatttcattgtcaatggaaagggaatgcgacgtaacgtcggctattccagcgacgaaattgataactacgaattggttttggtaggacccaatgtatttcatggttgggatatgttcaagtgtgaccatgcggttcatgaggttaccattcaattccataacgatctttttagctcaagtttgttgcggaggagcttaatgcgccccttaaaggaaatgttccagagatcggtgcatggaattttattcaaaaag…
fig|49546.61.peg.572	peg	NODE_13_length_133166_cov_39.675728_100203_99961	100203	99961	-	hypothetical protein				ttggaacagcatctaaaatattcacgggaaaccacctctttgtccaaccaagattgttttttggtgataaagaggaaccgcgatgattttgaaaataaagataagaccaagttgttgccccactatatccaacagaattaccctaagaagataaccttggatgaggttgcccagttgctcaatatgggcaaggtcttctttgataggtttatgaaaaaaaaatatcagtcatacgtttattga
fig|49546.61.peg.573	peg	NODE_13_length_133166_cov_39.675728_100566_103820	100566	103820	+	putative outer membrane protein, probably involved in nutrient binding				atgaaacaatccattgaacttggctttttcagcttgaagaaaaagaccagaacattgtcaaagttgctcctgaatggggttttggcagtgctaatggtttttggggttcaggtgctacaagccaaaacaaaaacgaacagtaatggtctattgccattgcaaaccaccgtttcaggtacggtaacggattcagatggcgctcccttgcctggggcaaacgtcatcgtcaaaggaaccacaaatggtacacagaccgattttgatggaaattacaccattacagcagatgataatgccactctggtgttcagctatatcggtttcgccacacaggaaattcccatcaatgggcaaagtaccatcgatgtgcaattgacggaagatgccaataaattggat…
fig|49546.61.peg.574	peg	NODE_13_length_133166_cov_39.675728_103978_105555	103978	105555	+	putative outer membrane protein, probably involved in nutrient binding				atgttggacggatggcgaggggataataacaggggaaaccaatttgctgttggcggtgacaactggtggtttgatgtcatctctgatgatgcccacaaaggaagtaacgatgccgatcaaattgaattgtttcaaattgaaacgtacgattggcaaacagccaatgactattttagagccaaatttacggccttatacgctggtgtcaatagggctaatgccgtactctcggttattaatggcatagaccgatccacactgggcccaaccgaagatcaagaaattaccaatcaagaaggtgaagcacgatttcttagagggcattattactttgaactcaccaagatttttggcaacgttgccattgtaagtgttgagaattatgaaaacctggagttt…
fig|49546.61.peg.575	peg	NODE_13_length_133166_cov_39.675728_105797_105669	105797	105669	-	hypothetical protein				ttgtgctggggtcaatttcttaaagatggcagtctctttggaactacttttttccgtgctgcagctacctataaaaacaatgcatatgaggagaagggcacttctccaaaaatagttgaccataattga
fig|49546.61.peg.576	peg	NODE_13_length_133166_cov_39.675728_105783_108983	105783	108983	+	hypothetical protein				ttgaccccagcacaaaccggggttacattttcaaacaatctaaccgaaaatgattccctcaactactttacctatgcctatatttatatgggagggggcatttctaccggggacatcaataatgacggattgatcgatctatattttacgggcaatatggtgcccaacaagctatatctgaacaagggaaacctgcagtttgaggatattaccgacacagcaggtgtttcaggggataatagatggtatacgggaaccacaatggtagatatcaacaatgatggtttcctggacatttattgttccgttggcggcaaatttgggccaaaggaaaaccaattgttcatcaataatggggacaataccttttccgaacaggcaaacgcctatggtatagat…
fig|49546.61.peg.577	peg	NODE_13_length_133166_cov_39.675728_110045_109257	110045	109257	-	hypothetical protein				atgtatcccactcatattttttggactaaaaaaataaaagataccacactaatacttcaatcggttagcaatctttatttaagttttctcaaattaaaacagtcacacaagaaggttttcctgatgaccgatttttatggtaaatatttaatagttaaattaaatattccctatgaccatgtgtttacggatttagaaatgctcgcaaatgaggaagttgttttaactgatgtaaaggtttttgcgtttaagagcctggtcgaaaaaggctttgattttgtctattatgactttaggttaaagtactgcaaagagtttcaaaatgcttccaatatatcctttatttttttagagaaagttaaaaaggaactttcatccattatttttcctgaattaccg…
fig|49546.61.peg.578	peg	NODE_13_length_133166_cov_39.675728_111645_110017	111645	110017	-	hypothetical protein				atgaaaaaaatcgttttttgtttctccataattgatgtttcaaatcaagttgataaccatgacgctgattcgggttttgatgacaggttggaaatgtccgtgaacagtattaaaaaattgatttacgattttaagagttttgattttgaaattgaattgtttactgatgttgcaacaagtaggttttttaagggattgcctattgacagaatttctttggacctggaattcattaactcaaatgaaatagaatttgttgaacgcaaaatgttgtgtttggccaaacaatccgtgccttttttgtatttggattgggatatatccctttcgaaagaaacaattaaggggatttatcattttgataatgatcaagatgttatagtggcttcaaaatatagc…
fig|49546.61.peg.579	peg	NODE_13_length_133166_cov_39.675728_112982_111642	112982	111642	-	hypothetical protein				ttggatttcggaaaacttgtaataaaacttgaatcatcttacaaccaatcaaattttgtaagtactatatgtggggacatcactcattttaaacttacaactgaagaatgtgaagtgcttgccaataaaattattcaaaaatgttctgtacattctagaataggtttgatagtagacacaactgactgtaaggtcaatttgagtttagtctatgcttttttgcatttatccaaaatattgaataatgaaagcctggaacattggtcatgtcaattaatggaaaactatatcataaattttgactttaaaatctatgggtttccaaatgatcggttaaatctaagtagttataaggcattgttggacaatccggccttgccggaagtacattataattgg…
fig|49546.61.peg.580	peg	NODE_13_length_133166_cov_39.675728_113832_112984	113832	112984	-	hypothetical protein				atgaaaaaaggaaaaggattcgccctcgacagaaaaacaggtggcttcttagataaaaagtactactatttttcatgtgcccttagctgtttacagcttaaaaaattctacgatcgtgtagaattgataaccgatagcaatggaaaaaaaatactggtcgaattaatagggctaccctatgatactgttagatgtgacttggacgaattggttgattatcatgaagatttgtgggctattggaaaattaaaggcttaccaattacaaaaagattcctttttacatgttgataacgatattttcatatacagaaaatttccagagcaactattaaatggcggattggttgctcaaaattttgactatgacatccctacaggggtaattgaggcaatggaa…
fig|49546.61.peg.581	peg	NODE_13_length_133166_cov_39.675728_114785_116062	114785	116062	+	bacteriocin ABC transporter, bacteriocin-binding protein, putative				ttgaatacctttcatagtagtcatatcaattcaattattgaaaaaaagccgagctggttaacccgatatggaattagttcaatgttactgattttgataatgattttatgtgcaggatggttcgttaaatacccagaaacgatttcaaccaaagtttacattacaacacccttacctcctgttgatgtcatagcaaaatcaaatggatccattgttaagctatttggatactccaaaaatgataccctacaaaaagggactccgctaatactacttcaaaataatgcttcttttgggcaaatattggcacttcaagaagaactcctgcaaaagaaaacccttgtatcaaatacgggtaaaaacattgaaacaataacttggctagatagtttaggtaat…
fig|49546.61.peg.582	peg	NODE_13_length_133166_cov_39.675728_116066_118219	116066	118219	+	ABC transporter ATP-binding protein		FIG00450796	ff	atgtccagttttaagctatacaagcaacacgacaaaatggactgtggcccaacatgtctaaaaatgattgcaagtttttatggtaaggagatagctttaagtcgtttaagggaactatgttatttaaatcgtgaaggtgtttccataatgggaatatcacatgcagcagagagtattgggtttagttcaataggaacaagagtggatttaagtactttaatgaacaaggtgccactgccttgcattgtccattggaggtacagtcattttgtggttgtttacaaaacaagtaaaacacatgtattcatagctgatccggaagaagggaagaaaaaaatgcatgcaaaggaatttaaaagagagtggtgtagcgacgagaaaagtggtcttgttctatta…
fig|49546.61.peg.583	peg	NODE_13_length_133166_cov_39.675728_118219_119823	118219	119823	+	hypothetical protein				atgctttggaaagaaaaaaaacatcctttatccagttgcatacatgagctgtttaaactaattaatatcaaagtgacatttcacacgttgaacaaatcacttttggagcatcctgatttcccttctctgtatgctgtttctggagttttgtcttttttttcagttaaaaacaaaggtgttaggatatgtaaagaagagctaacccaggtagaaacaccgtttctcgctaaggacagggaggataatttagtaatagttgataaaattgaaaatgataaaattagtttatactcccattcttcgggatgggaaacaacatcattaaatgatttcttgaccttatggaacaatgatattttgattttactcgatagtagttcctcttttcaagaagagaat…
fig|49546.61.peg.584	peg	NODE_13_length_133166_cov_39.675728_120681_119827	120681	119827	-	hypothetical protein				atgactttgatttaccataaagaagcttcttgggaaaaggactacatctgtaaagaagtttttcaaggaatggaaacaatggaatctactactgaacaattgttgaatttaaattttttcttaaaaaaagaagaatctgatattgttttagctttttcttcaaattatattacctatgaagaaattttgaaaatagttaaacatttaaaacctaagattattgttcatttatcagatgaatacggtactagaagtgtttatcagaatttagcaaaatatacatgtttattactaagacaacattatcacccttcatatttgaacttctcaaatattaaactaatacccttggggtatggtaccgggatgttaaatggtcatctttccagcacaattaaa…
fig|49546.61.peg.585	peg	NODE_13_length_133166_cov_39.675728_121177_120908	121177	120908	-	hypothetical protein				ttgatagcattgacttcacaaaaggacataaaaacaaagaccaagagcaaagattcaaaagagaaactggcaaggaaccgttcgtcggtattttggctagctgaagtactgagtaacgccttcgaggccttcagaaataccatacacaactgtataaaacaattgcaggaatatttttacaaatggctcaagacgtacaactatgaacgtccctatggaggttacggaaacagggggaaaagaccttttaacaccattaaaagtccttga
fig|49546.61.peg.586	peg	NODE_13_length_133166_cov_39.675728_122874_121231	122874	121231	-	putative outer membrane protein, probably involved in nutrient binding				ttgttattcgcagtccttgcgattaccatgacatcttgtgatgaggattttctggaaaggacgcccacggatgccatatctgcttctgaagcacttgccaacgaaaacaatatgcagcttattattgacggattgcaccgtagcctgttttcccaatcccaaaccattttcagcgggggtagtacacagcgggcaggtaaccattattgggtgcccctgggcgatcttttgagtggtgggatcattcattcagcaaacgccaacaatttgggatggcggacggaaatgcaatggaactcccacaccctgcccacctctttgacaagtaggattttatggcaccatcgttacaataccatattgggggccaatatccttatcaatagaattacggaggga…
fig|49546.61.peg.587	peg	NODE_13_length_133166_cov_39.675728_126076_122921	126076	122921	-	SusC, outer membrane protein involved in starch binding		FIG00010771	idu(10);Cellulosome	atgaatgtaaagaaattgtttggggcctttgttgttttgctttgcgcaacggcatttttacaggcccaggaaaaaacggtcactggtaacgtggtggaccaagccggttttccgttaccgggggtaaacattattgtcgagggcactaccattggtacccaaaccgattttgatggaaattatgcaatcaatgttgcagagggacaggccctcctatttacctatataggacaaaaaacggagcgaagggtagttggggctgccaataccataaatgttcaaatggaagaggatgcccaagccctggatgaggtgattgtaaccgcgtatggtactactaccaaggaggccttcacgggttcggccagcgttgtgggtgctgaggatttggccataagg…
fig|49546.61.peg.588	peg	NODE_13_length_133166_cov_39.675728_126933_126517	126933	126517	-	Transcriptional regulator, AraC family				atgcagaccggtcatcaaaagtataaaaagtccggattgaccagggaacaagcatttaaaatcaaaaacaggattgaagatgccctggtaaaggacaagttgtacagaaacaatgaactgggattgggagaactttccgaatatatccaacaagatcgttataaggtatctgaagttataaacacttattactgcaagaacttttatgcacttctgaacagttgtagaattaaggaagctaaattccttttaatgaccaaccccatgcttagtgtaaaagcaataatgtatgaagtaggattcaacagcaagaacagtttttaccttgcttttaaaaaagatacgggattaagcccaaacgaatttagaaatacatcgttgtatagctattcctctcag…
fig|49546.61.peg.589	peg	NODE_13_length_133166_cov_39.675728_127422_128102	127422	128102	+	hypothetical protein				atgaatagtcaaattcaaaaggcaggattaatctcaggaattgggatttttattatggtacttaccgtacccatagccgaatttgttattttcccaaaactcatcgattataaaaatgccgagattacttttcataacatactcgaaaatcgcaaattattcactgtaggcatatttctacatgtgattaccttaatttgcgatttggttgtcgcgtggtccttgtacatctttcttagaccaacgagcaaggatttttccctactcgttgctttattccgcattgcatttgcgctaatcaccctggccgctcttctaaatctagtaagtgtactcaacctgaccataaactccgattacttaagtgtatttgaccattcgctttattccaaagtttta…
fig|49546.61.peg.590	peg	NODE_13_length_133166_cov_39.675728_128370_129101	128370	129101	+	hypothetical protein				atgaacaagcgctatattttaataacccttgcggtcttactgttaagttgccaaaccaggaagaataaagttaaagatgaccttcaaagtgtttcgcctgaaaagactataaaaagatgggttgagaccaatgttttaacttccaacaacctccccaaaattgaaattaaggtggataatgagtttcgttttatgggtcaatttgattttgaaatactggcatcttccagtgaacaccctgaggatatgcaaggaaaaccggtagcagcgggggaacgatatatttttgcccgcgtggatgaaaatcgttcggtagacaagctctttatagttcagtttgaagggtttttacctgaaaatgatttcatctataactataactttagtaacgcggactcc…
fig|49546.61.peg.591	peg	NODE_13_length_133166_cov_39.675728_129159_129887	129159	129887	+	hypothetical protein				atgactagggagaaagttttacaagaaatcattgagggatatcgagctaccattcgtcaaagatatcagtaccaaaatatcaaacgtaactatgaaattccagaaacaataagtgaagagaccgtcattcttcttagaaattattttttaaaccatatctatcctgattttgaaaaacggaaggaattggacaaagctttccaaagtttggatgaatacataaagcaacctcaaaaattaatacaggtcgtattggatgcttccaggttaatcctcacttatggaagacatttgcctaaaattttgagtaccggacttaaagcgatgaagtcgtttcgggcagctgcaaaatttgaaaatatttttgttgaggaagcgattaaaaataatatggaagcc…
fig|49546.61.peg.592	peg	NODE_13_length_133166_cov_39.675728_129984_130985	129984	130985	+	Alcohol dehydrogenase (EC 1.1.1.1)		FIG01007502	idu(1);Glycerolipid_and_Glycerophospholipid_Metabolism_in_Bacteria idu(1);Fermentations:_Mixed_acid idu(1);Butanol_Biosynthesis idu(1);5-FCL-like_protein	atgaacgaattaaacaaaaagtataaagcttttagagtagaagaaaaagagggaaaatttatttgctccattcaagaattggaattggctcccctagaaaaagaagaacttctaattaaagtgcattatagttcgcttaactataaagatgcattgtccgccaccggaaataagggagttacaagggaatacccgcatactccgggtattgatgcggttgggattatagcacaatcgcaaagtgaaaattttgcggttggcgaaaaagtaattgttaccagttatgatttgggcatgaataccgatggtggatttggtgagtatatcaaagttccttcggagtgggtggtaagattacccgaaaaaatgaccatgaaagaagccatgttgatcggcacg…
fig|49546.61.peg.593	peg	NODE_13_length_133166_cov_39.675728_131136_133055	131136	133055	+	Neopullulanase (EC 3.2.1.135)		FIG00066643	idu(1);Maltose_and_Maltodextrin_Utilization	atgaaaagaaaatactggatcgtcctactgatggcttgctttagttgtcaaaattcacaaaagaccgtccttgatgagccaataccgaacgcagaaattgaaaaccctccggaatgggcaaaagaagtagtatggtatgaaatagctgttgaaagatttcgaaatggagatgcttcaaatgacccaaaggcggaagatatcgtaggtgcctatccaggatttgtaccagaggggtggacaacaacgccatggacccaagattggtacaaagaagatccttatttctccaatcttgaaaacgccgtggaccttcgtggaaatagcatcgaaaagtttgtcgacaaggtacaattgcgacggtatgggggtgatttacaaggggtattggataagctggat…
fig|49546.61.peg.594	peg	NODE_14_length_122633_cov_35.322073_515_634	515	634	+	hypothetical protein				atgtcctgttggggacatcatttgcggcaaggggtgcaaaggagcttaaaacgaagaccattggaattaaaaccaaacaagttggcaaatgaaatgacttccgtactgatttttccataa
fig|49546.61.peg.595	peg	NODE_14_length_122633_cov_35.322073_1018_2607	1018	2607	+	Peptide chain release factor 3		FIG00000560	isu;Translation_termination_factors_bacterial	atggattttgagaaggaaatagccagacgcagaacttttggaattatatcccacccagatgcgggaaaaacaacactcacagaaaaattgctgttgttcggaggtgcaatacaagaagcgggagctgtgaaaagcaataaaataaaaaagtccgctacgagtgattttatggaaattgagcgccaaagggggatatccgtggcgacctccgtcctggcctttaattatagggaccgaaagataaatattctggataccccgggacacaaagattttgcggaggacacctttaggaccttaaccgcagtggacagtgttattgtggtcattgacgttgccaagggtgtggaagagcaaacggaaaaactggttgaggtatgtaggatgcgaaatattccc…
fig|49546.61.peg.596	peg	NODE_14_length_122633_cov_35.322073_2751_2602	2751	2602	-	hypothetical protein				gtgttccttcaattgtcccaaaatggcaaaaaatcactcaactcccttttaaatatgtgcttttccaagggttgtgcaaaaatggtaaaacggagtgttttgtttcacctctttacgttattaccaaagttggcattctcagggctatga
fig|49546.61.peg.597	peg	NODE_14_length_122633_cov_35.322073_3000_2842	3000	2842	-	hypothetical protein				gtgacagtcctttgtttccaatccattggatttaaaaaaatccttatcgattttgtttttgaccataggtccctgacctacacggtaagaatgtactcttcacatggattcttcatagctaccaataaacatagctttaattcggccacgatgcgttaa
fig|49546.61.peg.598	peg	NODE_14_length_122633_cov_35.322073_3127_2966	3127	2966	-	hypothetical protein				ttgaaaacaaatgggatccacgatcaggttttaccagaaaatcaagaatttgggaaggattttatcattgtttactgtccaaaacaaggggaatacttttcgatcaccctggtcgtaatttggtcaagtgacagtcctttgtttccaatccattggatttaa
fig|49546.61.peg.599	peg	NODE_14_length_122633_cov_35.322073_3540_3349	3540	3349	-	hypothetical protein				ttgaatgaggtcatcgaccttggattgatcggtcccgcaacaagggaagggaaggttcccgattttgcgctaagggttatggtatggattttatggcggaatggtggaaatgggcacaaagaaaacttggggtatccggaacattccaaaccccatactctcgacaacattctggacattgttttcgtataa
fig|49546.61.peg.600	peg	NODE_14_length_122633_cov_35.322073_3599_26830	3599	26830	+	Chitinase (EC 3.2.1.14)		FIG00001347	ff	atgcttacctttttcaccttcttgttgattaccactggcctgtttgcccagggcgaattcatcaccacctggaatacgacctatcctggcacttccgaagacaattccatcactatccctttgacagggacctatgatgtggatgtgggcaatgatggcacctgggacctgtttggagagaccaatgcaactactgtggatatcaccctatatcccaaccctaaaaacaacaatataaactataccgccggggaaatacaactggccattcgcaatgccgcctccggggcagggaacctgaccaggatatattttaacaataggaacgataggcagaaactgctctctgtggaccaatggggcagcagtatagcctggagcacaatgcacagggcattt…
fig|49546.61.peg.601	peg	NODE_14_length_122633_cov_35.322073_27148_27026	27148	27026	-	hypothetical protein				atgttttacgtgtattcaacacatgaaaatattccatcttgttatatggggtataccttgattttggcacaattcaaaaaactcacaacatacatatcgtctgggatagggcttaaatcctag
fig|49546.61.peg.602	peg	NODE_14_length_122633_cov_35.322073_27328_27645	27328	27645	+	hypothetical protein				atgttggaagccatgacccaagaacaacgtgaactttttgaaggcatcccagcctgggctacagcggcctttgccatagccgttttttcaggggcaattgcctccattggactattgatacgtaaaaaatgggccaaaccattatttatattatcattattggccgcagtactacaatttatcaattggttgtttcttcaaaatgccggtgaggtgtatggaggtcaggcctatgtaatgcccgttttagttgtagtcattggaattttactgattctcttttccaaacgttccattgcgaaggggtggttgaaataa
fig|49546.61.peg.603	peg	NODE_14_length_122633_cov_35.322073_28018_27707	28018	27707	-	FIG00649583: hypothetical protein		FIG00649582	ff	atggctgaaaagaaccaaaatcaaaaacagattaatatagaactggatgagaagacggcagaaggaatttattccaatctggccattattaaccattctgtatctgaatttgtagtggattttatcagtatgatgccaggagcaccaaaagcaaaggtgaaaagcagaattgtattgacaccacagcatgctaaaaagttcctaaaggcacttaacgataatgtgaataggttcgaaaaggcgcatggaacaattaaggattatgaacaacctcccataccattgaattttggtcctacgggagaagcataa
fig|49546.61.peg.604	peg	NODE_14_length_122633_cov_35.322073_32322_28024	32322	28024	-	DNA-directed RNA polymerase beta' subunit (EC 2.7.7.6)		FIG00000242	isu;Mycobacterium_virulence_operon_involved_in_DNA_transcription isu;RNA_polymerase_bacterial	atggctagattaaaagataacaatactccaaaaaggttcaataaaatctctataggattgtcttccccggaagcaattttggcagagtccagaggtgaggttttaaaaccggaaaccattaactaccgcacccacaaaccagaaagggacggcttgttctgtgagcgtatttttggtcctgttaaggattacgaatgtgcctgtggaaaatataagcgtatccgttaccgcggcattgtttgtgaccgttgtggggttgaggtaactgagaagaaagtacgtagggatagggtaggccacattaatttggtggttcccgtagcccatatttggtatttccgctcactgcccaataagatcggatatctgttgggactcccttccaagaaattggacatg…
fig|49546.61.peg.605	peg	NODE_14_length_122633_cov_35.322073_36126_32365	36126	32365	-	DNA-directed RNA polymerase beta subunit (EC 2.7.7.6)		FIG00000156	icw(1);Mycobacterium_virulence_operon_involved_in_DNA_transcription icw(1);RNA_polymerase_bacterial	atgccggaatacccggatttcttggacatccaaataaaatcatttcaagactttttccaacttgaaaccaaatcggatgagcgtggtaacgaaggtttgtacaataccttcatggaaaattttccaattaccgacacgcgcaaccaattcgtattggaatttttggattatttcatagacccaccaagatatacgatacaagaatgtattgagcgcggtcttacctatagcgtacccttaaaagctagactaaaactatactgtaccgacccggaacatgaagattttgagaccattgtacaggatgtttatttggggaccatcccttatatgacacccagtggaacatttgtgatcaatggggcggaacgtgtggtggtttctcagttgcaccgttct…
fig|49546.61.peg.606	peg	NODE_14_length_122633_cov_35.322073_36687_36304	36687	36304	-	LSU ribosomal protein L7/L12 (P1/P2)		FIG00000141	icw(3);Ribosome_LSU_bacterial icw(1);LSU_ribosomal_proteins_cluster	atggcagatttgaaagattttgcagaacagttggtcaatcttaccgtaaaagaggtaaacgagttggctgatatattaaaagaagaatacggcattgagcctgctgctgctgcggtagccgttgctgccggcggtggtgccggtgccgatgctggtgaagctgctgaagaacaatctgaattcgatgtaattttgaaagcccctggaggttcaaaacttgctgtcgtaaaattggtcaaggaattgaccggtcttggattgaaagatgctaaagagattgtggacagcgcaccaaaagcagttaaagaagctgtttctaaggatgaggctgagggaatcaaaaaatctttggaagaagcaggagcagaagttgagcttaaataa
fig|49546.61.peg.607	peg	NODE_14_length_122633_cov_35.322073_37257_36742	37257	36742	-	LSU ribosomal protein L10p (P0)		FIG00000159	icw(2);Ribosome_LSU_bacterial icw(5);LSU_ribosomal_proteins_cluster	atgacaagagaagaaaaagcaatcgtaattgaagatttgactgctcagttggccgataacccaaatatctacctagcggatatttcgggacttgatgcgggtaccacttcggatttaagaagggcttgctttaaggccaacataaaattggcagttgttaagaatacattgctggcaaaagcaatggaggcctcggacaaggaattcggtgaattgcccaacgtattaaagggtaatacctctttaatgttgtccgaaacaggtaatgccccggcaaaactgatcaagaattttagaaagaaatcggataagcccttattgaaaggggcttttattgaggaagcagtttatattggtgacgaaaacctggattctttggtaaatatcaaatccaaagag…
fig|49546.61.peg.608	peg	NODE_14_length_122633_cov_35.322073_37973_37284	37973	37284	-	LSU ribosomal protein L1p (L10Ae)		FIG00000264	icw(1);Ribosome_LSU_bacterial icw(4);LSU_ribosomal_proteins_cluster	atggcaaaattgactaaaaagcaaaaagaggcagttgctaaaatcgataggaataaaatgtattccttggaagaagcctcttctttggtaaaagaaataaccaatgtaaaatttgatgcatcggtggatttggcggttcgtttgggtgttgacccaaggaaggccaaccaaatggtgcgtggcgtggttacccttccctatggaacaggtaaggacgtgaaggttttggcattggtgaccccggataaggaagcggaagctcaagaagctggcgcggactatgtagggttggatgaatttttggataaaattaaaggcggttggacagacgttgatgtcatcgttaccatgcccagcgttatggggaaattgggcccattgggtcggattttgggtcct…
fig|49546.61.peg.609	peg	NODE_14_length_122633_cov_35.322073_38429_37992	38429	37992	-	LSU ribosomal protein L11p (L12e)		FIG00000182	isu;Ribosome_LSU_bacterial icw(2);LSU_ribosomal_proteins_cluster	atggcaaaagaagtagataaggttgtaaaactacaagttaggggaggtgctgcgaatccatcgccaccggttggacccgccttaggtgctgctggtgttaacatcatggagttctgtaagcagtttaatgcccggacccaggacaagcagggaaaagtattacctgttgttatcaccgtttacaaggacaaatcgtttgaatttgttgtaaaaacaccacctgcggccgttcaattgatggaagcagccaagattaaaaaaggatctggcgaacctaaccgtgtaaaatccggttcagtgacttggaaccaagtgaaaactattgcagaggataaaatggtggatttgaatgcatttaccgtggaatctgcaatgcgaatggtggccggtacggcacgt…
fig|49546.61.peg.610	peg	NODE_14_length_122633_cov_35.322073_39132_38581	39132	38581	-	Transcription antitermination protein NusG		FIG00000269	icw(3);LSU_ribosomal_proteins_cluster isu;Transcription_factors_bacterial	atgtcagaggtattggaaaaaaaatggtacgtggtacgtgcggtcagtggtcaagagaataaaatcaaaggctacatagaaagtgaagttgaacgtgccggttttggggattatttggaagatgtattggtgccaactgaaaaagtggttcaaatacgaaacgggaagaaaataaataaagagcgtacctatttccccggttatattatgatcaaagccaatttgggtggggaaatggtccatatcatcaaatccattaccaatgttattgggtttttgggcgaaaccaaagggggggatcccgtccctttacggaaggccgaagtaaaccgtatgctgggcaaggtagatgagcttgccgtaaatacggataatattgccataccctttgtattgggg…
fig|49546.61.peg.611	peg	NODE_14_length_122633_cov_35.322073_39405_39136	39405	39136	-	Preprotein translocase subunit SecE (TC 3.A.5.1.1)		FIG00001219	isu;LSU_ribosomal_proteins_cluster	ttggacggaaagtcggtcctgggcgaaaaggccagcactgagctagggaaagcttccaagggctacaaagaattttttgatatgttgacttacgtaaaggaatcttgggaagagttaaaaaataacgttacttggttgaaccgggaacaggcatccaatttaatggttgttgttgcggtcttctcgatcttgtttgcgttggcaacatggggagtggatacggtttttagtaagttgattgcgttgtactttgaaaaattaattgggtag
fig|49546.61.rna.3	rna	NODE_14_length_122633_cov_35.322073_39580_39505	39580	39505	-	tRNA-Trp-CCA				acgggtgtagctcagttggtagagcactggtctccaaaaccaggtgtcgggagttcgagtctctcctcccgtgcta
fig|49546.61.peg.612	peg	NODE_14_length_122633_cov_35.322073_40421_39651	40421	39651	-	Translation elongation factor Tu		FIG00000039	isu;Universal_GTPases isu;Translation_elongation_factors_bacterial isu;Mycobacterium_virulence_operon_involved_in_protein_synthesis_(SSU_ribosomal_proteins)	atggttgatgatgatgagcttttggaacttgttgagatggaggtgcgcgagttgctttccttctatgagtacgatggtgacaatggtcctgtaatttccggttctgcacttggtgctttgaacggggagcaaaagtgggttgacactgtaatggagttgatgaatgccgttgacgaatggattgaattgcccgaacgcgatatcgataagcctttcttgatgccggttgaagatgtattcactattactggtcgtggtactgtagctaccggacgtatagaaacaggtgttgccaatactggtgatggtgttgatatcattggtatgggtgctgagaaattgacttccacaataactggggttgagatgttccgtaagattttggataggggtgaagct…
fig|49546.61.peg.613	peg	NODE_14_length_122633_cov_35.322073_40482_40844	40482	40844	+	hypothetical protein				gtgctcacgtgtttggggcataggaccatctgtggcagcaaccaccaagatcgcaccgtccatttgagcagcaccagttaccatgttcttaacgtaatccgcgtgaccaggacaatccacatgcgcatagtgcctattctctgtctgatactctacgtgggacgtgttgatagtaatacccctttctttttcttcaggagcattatcaatagaatcaaagcttcgaagctcagaaagacccgcatttgccaataccgtagtaatagcagcagtcaatgtagttttaccatgatctacgtgtccaatagtacctatgttaaggtggggtttggaacgatcaaaagtttcctttgccatttttaa
fig|49546.61.rna.4	rna	NODE_14_length_122633_cov_35.322073_40957_40883	40957	40883	-	tRNA-Thr-GGT				gccgacgtagctcaggggtagagcgtttccttggtaaggaagaggtcacgggttcaattcccgtcgttggctcga
fig|49546.61.rna.5	rna	NODE_14_length_122633_cov_35.322073_41108_41033	41108	41033	-	tRNA-Gly-TCC				gcgggagtagctcagttggtagagcgtcagccttccaagctgaatgtcgccggttcgaacccggtctcccgctcta
fig|49546.61.rna.6	rna	NODE_14_length_122633_cov_35.322073_41251_41169	41251	41169	-	tRNA-Tyr-GTA				ggggagatactcaagcggccaacgaggacagactgtaaatctgttggtttttaccttcgcaggttcgaatcctgctctcccca
fig|49546.61.rna.7	rna	NODE_14_length_122633_cov_35.322073_41348_41275	41348	41275	-	tRNA-Thr-TGT				gccgatatagctcagctggctagagcagctgatttgtaatcagcaggtcgtgggttcgagtccctctatcggct
fig|49546.61.peg.614	peg	NODE_14_length_122633_cov_35.322073_41753_41451	41753	41451	-	Ribosome hibernation protein YhbH		FIG00001229	isu;Ribosome_activity_modulation	atgaaggttaatgcacaatctgtaaattttgtggccgacaaaaaattaattgaattcattcaggcgcgaatggataaattggaactgttctatgacagagtcattagttcggatgtttatttaaaagttgagaacaccagttccaaagcgaacaaaagtgtggaaatcaaggtaaaggtgcccaggaaccaattcatcgtaaaaaaacaatgtaagtcttttgaggaagcagttgataatgcatgcaattcattggagcggcaattggtgaaaacaaaggagaaaacaagggcacatgcctaa
fig|49546.61.peg.615	peg	NODE_14_length_122633_cov_35.322073_42701_41811	42701	41811	-	Integrase, site-specific recombinase		FIG00936845	ff	atgagtttggatgcctttacctcatatttggatctggagaagaactactcgccccacaccattaaggcctatgccaaggatattgatgcctttcaaaactacattttggaccattatcaacttgaagacatccaaaaggtggagtatgggctcattaggagctggattgtggcattggtggagcagggggtatccaatcgttcgataaatcgaaaaatagcttccttaaaagcctactataggtttctgttgaaaattggaatgatcgatcataatcctttggccaagcacagggcacttaagtccgaaaaaagaattcaggttcccttttcggaaaatgaaatggaacgggtattggatgctatggaatacgatgatgactttttgggccttagggac…
fig|49546.61.peg.616	peg	NODE_14_length_122633_cov_35.322073_42975_42781	42975	42781	-	SSU ribosomal protein S21p		FIG00000178	isu;Macromolecular_synthesis_operon isu;Ribosome_SSU_bacterial	atgttaataataccagtaaaagagggagagaacattgatagagcactgaagcgttttaagaggaagttcgataaaacgggaacaatgcgtcaattgcgaagcagacagcagttcaccaaaccttccgttaggcgtagagctgaaattcaaaaagcacaatatatccagagcttaagggacaaagaagaactttag
fig|49546.61.peg.617	peg	NODE_14_length_122633_cov_35.322073_44242_43043	44242	43043	-	Butyryl-CoA dehydrogenase (EC 1.3.99.2)		FIG00009149	ff	atggatggtatgtacttcacggaagagcatcaattatttagggagagtttaaaagattttttacagaaagaagtcgtcccgcacttggataaatgggaagaaacgggaaccattgaacgttttatttggaaaaaaatgggtcaaatgggttattttggtttggccaccccggaagcgtatgatggattgggattggatttgttctacacggtaattctgctggaggaacttcaaaaaattaactcaggagggtttgctgctgctatttgggcgcacgtttacttggcgatgacccatttgaacaaaaatgccaaccacgagcagaaagaagcgtacttgacaccaagtgtaaatggtgaaaaaataggttgcttgggagtaaccgaaccctttggggga…
fig|49546.61.peg.618	peg	NODE_14_length_122633_cov_35.322073_45107_44253	45107	44253	-	Glutamate synthase [NADPH] large chain (EC 1.4.1.13)		FIG00000539	idu(5);Glutamine,_Glutamate,_Aspartate_and_Asparagine_Biosynthesis idu(5);Ammonia_assimilation	atgaaatcctacttcaacttcaccaaacaggaacgaaggggaattttctttttactggtattgatcgcagtatttcaattagcttattttggtttgaaccgattttcgatcgccaatggtgccgatgtattctcattggacataaaaaatcagttgctgaccgatagtttgggtattgaaaaacgcaagtcgaaattgcagttcaagccttttaatccaaactatatttccgattataagggatacatgttgggcctttcccctttggaactggatagactgcataactttagggctcaaaatggatttgttcactctgcgaaggaatttcaacggatcaccggaatatcggactccttgctaaatggcatttcaccgttttttaaatttccggaatgg…
fig|49546.61.peg.619	peg	NODE_14_length_122633_cov_35.322073_46737_45124	46737	45124	-	Na(+)-linked D-alanine glycine permease		FIG01374894	ff	atgaagtacagactttttacccttctctcttttttagtaccaattttttccatggcccaggaagccgaggaagttggtttggacaaaaggattgatagggcctttcaaccagtttcggactttttcaataatgtcatcttctttgaaataatgggaactcccttcgtattgattcttttggtaggaagtgccctttttttcaccctctattttaagtttcccaatatccggcatttttggacggccataagtgtggttaggggcaaatatgatgaattggaatttcccgaagggcatggggtggaaaaagcggaaatcaatattgttgacggggatttgcccgatacgatccgagacgagagccaggaaggcgaagtaagccattttcaggccttggcg…
fig|49546.61.peg.620	peg	NODE_14_length_122633_cov_35.322073_47830_46802	47830	46802	-	Potassium channel protein		FIG00006661	idu(2);Potassium_homeostasis	atgatcaaactattccgttccaaactcgtattggcattgtccctaatgattttggtgtttaccattggggtatttggctataaaatggtagcgtcatatacctgggtggaagcgatatatatgaccattattacgattaccacggtaggtttttcggaagtaaggccgctcgaccagaatgctaagatttttactatttttctcattgttagcagcgtttttatatttgggtttgccatctccgtggtttccgaatatgtgctaagtaggaattcattgcaacttttaaagaagaaaagggtgaagaatacaattaagggcttaaagaatcatgtggtggtctgtggttatggtagaaatggtcaacaggcggcacataaattgaaggcgtacaaaaaa…
fig|49546.61.peg.621	peg	NODE_14_length_122633_cov_35.322073_48109_47834	48109	47834	-	hypothetical protein				atgtcatgtgggaaccagtttattggcaagaaaaaactaattttagccatgcggtggttttatagtctgttgtattattttcaaaaaagggggttccaagtatgtgaacgtattgctgaacgtttgggcattagggcccgggttgtacgtaccacatttatttacctcacctttgtcacactgggctttggatttgccctttatctgttcattgccttttggttaaggataaaagacttggtatataccaaaagaacctctgtttttgacttgtaa
fig|49546.61.peg.622	peg	NODE_14_length_122633_cov_35.322073_49353_48070	49353	48070	-	hypothetical protein				atgcgtgaagatttgcttcattatgtttggaagacccaaaagtttcaaagccttgatttacggacttcttcccaagagccggtagaaattatccatattgggcaatacaatacttccagtggccccgatttttttaatgctcgaatacgtattcaaaatcaggaatgggcaggcaatgtggaaattcatgtcaaatcttctgattggtacgcccatggacatgagcaagaccaaaactatgacaatgtcatacttcatgtcgtttgggaagataacttgagcgtgtttcgaaaagatggtagtaaaatccccactttggccttaaaggagtatttggatgaagaactactttcgtcctataaaaacttggtatgcaataaagggcgcaaattcatcaat…
fig|49546.61.peg.623	peg	NODE_14_length_122633_cov_35.322073_49884_49375	49884	49375	-	hypothetical protein				atgcttcccaagaccatcataggaaaactgcaggccaacaaactggtctttcagcacctgctggaaacctgtaccaaagaacagtattcttttagggccgatgccaattcttggtgcctgttggaaattgtttgccatttattggatgaggaggtagaagattttagggctcgggtaaaaagcgtcttattggatccaaatgagcctttgaaacccatcagtccggaagaatggccaaaggaacgtggttatttgcaacggaactttgcaaccgttctccaaagtttcctgaaggaaaggcatcagtccatagattggctacaatcccttgaaaacccaaattgggagcagacggttgaccatcccgaagtagggccaagaagtgccaaaaagttcctg…
fig|49546.61.peg.624	peg	NODE_14_length_122633_cov_35.322073_50194_49886	50194	49886	-	Protein containing rhodanese-like domain		FIG01355643	ff	atggatttgagccaagaagaatgggccgaaaaattagcgaatgacgaaaatgcctttatattggatgttagaaccccagaagaagtggaggagggatatattcccggtgccacaaatattgatatttatttggggcaaggttttttggatggattggaggaattggataaatccaaaaactactatgtctattgccgttccggcaaccgaagtggtcaagcctgcgccataatgaacagtgttggttttgaaactgcctacaatttggaagggggcttttccaattgggaaggagaggtagttgagtaa
fig|49546.61.peg.625	peg	NODE_14_length_122633_cov_35.322073_50879_50271	50879	50271	-	Alkyl hydroperoxide reductase and/or thiol-specific antioxidant family (AhpC/TSA) protein				atgcgaacactaaactatttgggattccttgtcgtactgatttgcatcacggctttttccccaaaccccattaaggggtatggcataggcgatatggcaacggatttttccttgaaaaatatagatggaaaaatggtttccctttccaattatgaagacgccaagggttttctggtgatatttacctgcaatacctgtccctatgcacaggcctatgaagaccgaatcattgctttggacactaaatacaaatctttgggagtgccggttatcgccataaatccaaataatcctaaggccaaacccggagatggttttgaagaaatgaaaaccagggcaaagcaaaaaggttttacctttccttatctcctggacgatggccaaaaggtgtatccgcaa…
fig|49546.61.peg.626	peg	NODE_14_length_122633_cov_35.322073_51436_50885	51436	50885	-	hypothetical protein				atgaagctaaatagccttgtttttggtagttgtttttttttcatgattggttgtgcagaggataagaaacaattgaaaaacgaagagaaagcacaattaacggataaggtgattgtgggcaatacggcagaacttccctttccagtttacgattatgaaggccttgaaccgctgttgaaccagaatgatggtaaaacctacattgtgaatttttgggccacttggtgtaaaccctgcttggaggaaatgccatattttcaacaaatctatgaggaacagcgtaacaataacgtggaattgatcttggtaagtctggatatgccatccatgtgggaaaaaagattggttccctatgtagagaaaaaaggattgaaaggtaagttggttattttggacgac…
fig|49546.61.peg.627	peg	NODE_14_length_122633_cov_35.322073_51626_52015	51626	52015	+	Transcriptional regulator, MarR family		FIG00554610	ff	atgattcattttgccttggtcgggaataaaatcaacgaaaccctcgccgctacactaaaaccgtatgaaatgtccgagcaacaattcaacgttctcagaattttgagggggcaaaacggcaaacctgccaatctttctaccatcaatgaacgcatggtaaccaaaatgagcaataccaccagacttgtggacaaactcattttaaagggatatgtggatcgggaggtatgtgccctaaatcgacgaaaggtggaaattaccattacggatgagggcaacaggatattatcccaattggataaaataatggaacaaacggaaaatgaactcttaaaaaatttcagcgatactgaactacatcaattgaatcgattattggataaattttaa
fig|49546.61.peg.628	peg	NODE_14_length_122633_cov_35.322073_52017_52649	52017	52649	+	Oxygen-insensitive NAD(P)H nitroreductase (EC 1.-.-.-) / Dihydropteridine reductase (EC 1.5.1.34)		FIG00731724	ff	atggacgataccctatcaattagaaaatggcgttatgccacaaaaaaatttgatgcgaacaaaaaagtatcaaatgaggatttggaaacattgttggaagcaacaaggctaagcgcctcttcttatggattacaaccttatcacatttatgtaatctccaatcaggaaacaaaagagaagcttaggcccataagttggggacaatcacagatttccgatgcatcccacatcatcgtttttgcgaattcaacggatttcgatgcgaatttggtagataattacctggagaatgtatcaaggaccagaaatatcccacaagcaggactaaaaggatatggtgacttcatgaaatccaaactattggatttaccattggacagcaaaggaagctggacaaca…
fig|49546.61.peg.629	peg	NODE_14_length_122633_cov_35.322073_52691_53263	52691	53263	+	Rhodanese-like domain protein		FIG00003495	ff	atgaaaaagaacattttaaccctagcgttgaccttggtatttggaactgcatttgccaatccagttgatggtgagaaaaaagaggtaaagaccgagtcaagtaccgttacctggaaagcctacaaagttaccggttcacacacgggtaccattgcccttaaatccggtgccctaatgtttgatgagggcaaacttacaggtggtgaattcaccgttgatatgaccaccatcaacactaccgacttaacaggggattacaagcaaaaactggatggacatttacattcggacgactttttctccacggcttccaacccaacctcatccctaaaatttacaaaggtggaagcatccggtaaaaattcatataaagtaacaggtgaccttactataaaagga…
fig|49546.61.peg.630	peg	NODE_14_length_122633_cov_35.322073_53518_54915	53518	54915	+	Anthranilate synthase, aminase component (EC 4.1.3.27)		FIG01960111	icw(4);Chorismate:_Intermediate_for_synthesis_of_Tryptophan,_PAPA_antibiotics,_PABA,_3-hydroxyanthranilate_and_more. icw(4);Tryptophan_synthesis	atgaaatttgaactaaaaacctattacaaacagatactcgcagataccattacccctgttagtgtgtatctaaaaatacgggataagtatcccaatagtattttactggaaagtagtgattaccacgccaacgataacagcttctcctatatttgctgcaatcccattgcgtacattaaaattgagggcaattccattatccaacaatttccggatggggcagtcctggaaatggagattacggattccacggacgtaaccgccataatccatggtttttcgcagcgattttcagtggagaaccacaatttcaagttcataaccaacggcctttttgggtatatggcgtatgatgcggttcgttattttgaatctgttgaaatttccgaaaaatccgat…
fig|49546.61.peg.631	peg	NODE_14_length_122633_cov_35.322073_54916_55485	54916	55485	+	Anthranilate synthase, amidotransferase component (EC 4.1.3.27) @ Para-aminobenzoate synthase, amidotransferase component (EC 2.6.1.85)		FIG00132685	isu;Chorismate:_Intermediate_for_synthesis_of_Tryptophan,_PAPA_antibiotics,_PABA,_3-hydroxyanthranilate_and_more. icw(6);Chorismate:_Intermediate_for_synthesis_of_Tryptophan,_PAPA_antibiotics,_PABA,_3-hydroxyanthranilate_and_more. isu;Folate_Biosynthesis isu;Tryptophan_synthesis icw(4);Tryptophan_synthesis	atgggacgacaggttttaatgatagacaattacgatagcttcacctataatttggtgcactacctggaggacctgggttgcgaagtagtggtaaaacgaaatgacgaacttacgttggaggatgttgataggttccaggaaattgtcctttcacccggcccaggaatacctgatgaggccggccttttaaagcccataatcgagaaatatgccccaagcaaacgcatttttggtgtttgtttgggacaacaggccattggcgaggtttttggcggtaccctaatcaatttggatgaagtgtaccatggggtggcaactaccatagcgattatagaagacgattacatctttcagggaatgtcaaaaaccatggaggtggggaggtaccattcctgggtt…
fig|49546.61.peg.632	peg	NODE_14_length_122633_cov_35.322073_55561_56553	55561	56553	+	Anthranilate phosphoribosyltransferase (EC 2.4.2.18)		FIG00062957	icw(2);Chorismate:_Intermediate_for_synthesis_of_Tryptophan,_PAPA_antibiotics,_PABA,_3-hydroxyanthranilate_and_more. icw(1);Auxin_biosynthesis icw(2);Tryptophan_synthesis	atgaaagaaacactgaacagacttatcaatcacgaaatcctggcaaaggaagatgccaagcaaattttggtaaacattgccaaaggccaatacaataccagtcaaattgcagcttttctgaccgtttacatgatgcgaagcattaccattgaggagttggaaggttttcgtgatgcgctcttggaactgtgcttggcagtggacttaagcgattataaccccattgatctttgtggaacgggaggcgatggcaaagacacgttcaacatttccactttggcctcttttgtaactgccggagctgggataaaagtcaccaaacatggaaattatggggtttcctccaaatgtggaagtagcaatgtaatggagtttttgggcatcaaattcagtaacgag…
fig|49546.61.peg.633	peg	NODE_14_length_122633_cov_35.322073_56557_56679	56557	56679	+	hypothetical protein				ttgttgttgttggaaattgtggatgtaaagtcggttttttcagaaacaaatgttttggttgattccaatggtttcaaccaccggaaaattagtgggtcaagacctaaccactgggataaatag
fig|49546.61.peg.634	peg	NODE_14_length_122633_cov_35.322073_56690_56830	56690	56830	+	hypothetical protein				atgtatgacataagtacggtaatggcgtttaaaatcttcaatattactttagtaatggtgggagcttcacttatttttttctggatcaatattcacaaacccattaaacgaatatccataaaccaacaatcgaaaaaatga
fig|49546.61.peg.635	peg	NODE_14_length_122633_cov_35.322073_56827_57612	56827	57612	+	Indole-3-glycerol phosphate synthase (EC 4.1.1.48)		FIG00135159	icw(4);Chorismate:_Intermediate_for_synthesis_of_Tryptophan,_PAPA_antibiotics,_PABA,_3-hydroxyanthranilate_and_more. icw(4);Tryptophan_synthesis	atgaacattctggaaaaaatagtagccgataaacgaaaggaagttgccctcaaacggtctttgattccaactttgcaactggaaaagtcggttttatttgaacggaaatgcccgtccctggcctccgctttaaagaccagtaacacgggaatcattgcagaacataaacgacgttccccttccaaagacaccataaatcaaaataccaacattgcccaggtggcaaaggggtatcaaaacgcaggcgtatgtggaatgagcgtacttacggatatcaaatactttggaggttcgctggaggatctgctcttggcacgggcatctgtggacatgcctttactgagaaaggaatttatgatagacgaatatcaggtattggaggctaaggcaaatggggca…
fig|49546.61.peg.636	peg	NODE_14_length_122633_cov_35.322073_57609_58268	57609	58268	+	Phosphoribosylanthranilate isomerase (EC 5.3.1.24)		FIG00069722	icw(6);Chorismate:_Intermediate_for_synthesis_of_Tryptophan,_PAPA_antibiotics,_PABA,_3-hydroxyanthranilate_and_more. icw(3);Auxin_biosynthesis isu;Pterin_synthesis_related_cluster icw(6);Tryptophan_synthesis	atgaaactcaaaatatgtggtcaaaaacataatattgccgatgtggccggtgtgcaaccggattacctcggttttatcttttgggaaccctcgtcccgttactttgatcatgaaccgtccccactacccccagaaataaagagcgttggggtttttgtggatgcctccattgaaaacgttttggaaaaggtttcaacatatcatttggatgccgttcagttacatggaaatgaaaccccggaatactgtgcaaatctaaaaaatcgtcattcagaacttgtttcggaatcccaaaccaaagaatttgacatcataaaggtattttcaatcaaggaaacattcgatttttccatcttaaaagcttatgaggattcctgtgactacttcctctttgatacc…
fig|49546.61.peg.637	peg	NODE_14_length_122633_cov_35.322073_58252_59433	58252	59433	+	Tryptophan synthase beta chain (EC 4.2.1.20)		FIG00116323	icw(3);Chorismate:_Intermediate_for_synthesis_of_Tryptophan,_PAPA_antibiotics,_PABA,_3-hydroxyanthranilate_and_more. icw(2);Auxin_biosynthesis icw(3);Tryptophan_synthesis	atgagttatcacgctaacgaaaaaggttattacggagaatttggaggggcattcattcccgagatgttataccccaattgtgaggaacttcgccaaaattacatccggattatgtcagaaccttcctttcaggaagagtttcatcaactgttaaaagactatgtaggcagacccactcccttgtattttgcagagcgtttatcggaaaagtatcaaaccaaaatatatctaaaacgggaagacctttgtcacacaggggcgcacaaggtcaataacaccatagggcaaattttgatggccaaaaaattgggcaaaaaccggatcattgcagaaaccggtgcaggtcaacatggagttgccacagcaacggtttgtgctttaatgggtattgagtgcgtc…
fig|49546.61.peg.638	peg	NODE_14_length_122633_cov_35.322073_59507_60268	59507	60268	+	Tryptophan synthase alpha chain (EC 4.2.1.20)		FIG00105533	icw(1);Chorismate:_Intermediate_for_synthesis_of_Tryptophan,_PAPA_antibiotics,_PABA,_3-hydroxyanthranilate_and_more. isu;Auxin_biosynthesis icw(1);Tryptophan_synthesis	atgaacagaataaaagccaaactccaggaggataaaaaactcctctccatttactttactgcaggatatccaaaattggatgataccgttccaataattcaggaattggagagggccggagtggatatgatagaaataggccttccttttagcgatccgttggcagatgggcctaccattcagaaaagttccacggctgcgctgggaaatggcatgcacactgaactactatttgaacaattaaaggacatacggaaaaccgtttccatacccttgatccttatgggctattttaatccaatgttacagtacggggtcgaggctttttgtcgaagatgctttgaaattgggatagatggtattattatgcccgatcttcccctggatgtctataaagaa…
fig|49546.61.peg.639	peg	NODE_14_length_122633_cov_35.322073_62089_60290	62089	60290	-	putative outer membrane protein, probably involved in nutrient binding				atgatgaatcgatttgatgtattacggtcaagatgtgcaaagagcaaccccatactattttttgtactggttgttttgattatggtttccggttgtggctccgataatgaagctcaagatagcattacgggaaccttaatagttgtggtaagcatatctgatggaactccggaaccaaatgcaagtgtaacccttagccctggaaatagcacgctcgttaccaatgatcaagggacggttaggtttaatgatctggaactggggacttatcaagttagcgttgcattgtccatggattccgatgctttcgtggaaggtttgacttacgaattcagtgtaaccctttctgaggaaaatgatacggaaatattggaggccgaggttatagaacctgttcaa…
fig|49546.61.peg.640	peg	NODE_14_length_122633_cov_35.322073_63483_62260	63483	62260	-	sensor histidine kinase				gtgttggccggattggccaccaatttcttcacggaataccaactcgggggatttaacagatatgccgtaaagcatttagtggtattttcaattattctgatttcgtccgtcatatggaagttgaaggggatgaccaccagtttgctcttcattatcatggtctatatcaatatcctctcgtccacaatatatttaccttttcggattgcggatgtaaatctgaactttgaggcctatttttcgagggtggagatgatcgtttttgtgatgggccttttattggcggtttttgaaaaaccatggcatcaatttgtggtcattggttataataccatattcatcatagcctgtgccatgttatatccggatctgtccattggcaaatacatccttgcgttc…
fig|49546.61.peg.641	peg	NODE_14_length_122633_cov_35.322073_63644_65149	63644	65149	+	Acetylornithine deacetylase/Succinyl-diaminopimelate desuccinylase and related deacylases		FIG00011140	ff	atgaaacgcaactttttttttgtttgctccctggtgttgacatttggctttggccaagaattggacagcaccgccttaaagtcacaggttgccgaggcgattagggatttaagggattttattgccatccccaatgacgccctaaatcccagtgatattgacgataatatcttttggctcaaaaagcaatttgaaaaacggggattcaataccgcggtattggataccgacaacctgcccttattttttgcggccctacccatggacgataccaaaccttcggtattgatttacatgcattttgatgggcaatcggtggatgcctccaaatgggatcagcccgatccctataaagtggtccttaaaaaaccggatggcgatacttttgggaagatgaaa…
fig|49546.61.peg.642	peg	NODE_14_length_122633_cov_35.322073_65293_65682	65293	65682	+	Two-component system response regulator protein				atgaactataaaacggttatcatagatgactcttcagtacatcgcctggctatttcatttctggtacaaaatcatccaaaattacaattgataggagcatattccgacccttatgaaggtattaaagcaatatatgagcacaatgttgatattgtttttatggacattcttttggacgacctaaatgcgtttgaattattggatcagattgaaatccctgcggccattatcatgaattcctcctgggaaaagttttcgtccaaggccgggcaatatggcctccaatattttttgacgaagcccatgcaaaaaagtgattttgaagccgcagtcaaaggggttttgcaatcattggaaagcaataaagtaacaaggtacgcttcttcttaa
fig|49546.61.peg.643	peg	NODE_14_length_122633_cov_35.322073_66878_65724	66878	65724	-	Glucans biosynthesis protein C (EC 2.1.-.-)			isu;Synthesis_of_osmoregulated_periplasmic_glucans	ttgaaaccggaacgactacattacatcgattggctacgtgtcctggcctttatgaccttaattctatttcattgtgccgtaccttttgtggagcactatacctgggaaatcaataatgaggaaacttccccttggataacacggatcattcggtgggtacaccaatggcgcttgcccatgctcttttttatatccggggtaggggtaaggttctcattgcgcaaacggagcattcccaggtttatgggcgagcgttttgtgcgattgtttgttccgctcgcttttgccattttttttattacccccattcaagtgtattttgagtggttacaaaagggccggataacttccggttatatggaattctacccttcggtctatgaaatagttccctatccc…
fig|49546.61.peg.644	peg	NODE_14_length_122633_cov_35.322073_69514_66959	69514	66959	-	Phosphoenolpyruvate carboxylase (EC 4.1.1.31)		FIG00000711	idu(1);Fermentations:_Mixed_acid idu(1);Pyruvate_metabolism_I:_anaplerotic_reactions,_PEP	atgaatgaaatgcaacggtcccaaaagctggacgagttcaaaaaatcgatcaccaataaattcaagatctacaatagtctctttctaagtctgccctatacggatatggaaaatgtgggcatgttggtgccccttctttttgagcaatgcaagaaaggacttaagtcgggtaaaaagccccaggatattttgagtgactttttcacacaatttgtggggattgaagaggagcaggcacaaatagatttcatgttccgcattatacaatatgtagagcgccaagtggtcctctacgacagtgtggaggacgctgcctttcccaaactacaggaatataccagttccctttccatcaaggattattttgaattggtagatcaaaataaaaactgggataaa…
fig|49546.61.peg.645	peg	NODE_14_length_122633_cov_35.322073_70184_69639	70184	69639	-	G:T/U mismatch-specific uracil/thymine DNA-glycosylase		FIG00001253	isu;DNA_repair,_bacterial isu;Uracil-DNA_glycosylase	gtggatttctgttatggcagtagggacggacagctatggcccattctggataggatttttcaattggggctggtttttgagactacggataaggcaatccagcaacgaaaacaatttcttaaaaaatacaagatcggtatttgtgacattgtggaacttgcagaacgtcaaaaggtggatgcttcggatttgggtatgcagaatgttcaacttcgggatatgcttgggtatctcgaaagatttccttcggtccacacccttttgttcaccgggggcaatagtaagaatgggcccgagtatttctttaggcgacatctaaaagcacatgggctgcagttggaacgcgtatccgatcaagtaccccggatccataaatttttacatcccatcacacagaaa…
fig|49546.61.peg.646	peg	NODE_14_length_122633_cov_35.322073_70326_70201	70326	70201	-	hypothetical protein				atgggggattccattacctttacaccttatgtttttacatcagcacccatatcccccatttttgttcaggggcgtggaaaaattaatagttgggaccttaccgccccccagatttacttcgcgtga
fig|49546.61.peg.647	peg	NODE_14_length_122633_cov_35.322073_70414_70542	70414	70542	+	hypothetical protein				atgggaaaaggggatattaagaccaaaagaggaaaaattgccaacaaatcgtacggggcaagacgaaaacggaaaataaaaaaacgtacttcagtagaggaaaaggtcagtacggaaaaggcaaaataa
fig|49546.61.peg.648	peg	NODE_14_length_122633_cov_35.322073_70916_70551	70916	70551	-	hypothetical protein				atgaaaaacgttgtacggtccctactactattttcgcttattgcggtttcccagtcctgtgatgatcgtgatgataacctaaccggtcccaatattcgaattcaaaataggagcggtcaaaatttctcacgagtggaggttcgggtagatacgttgttctatgagaatgttgccgcggatagcttttccgactacatggaatttgatttggcatttcagcaggataccttaagggttgaagcggattccacggtatttaattttgtcccggataccgttacaagtcctttacccattggtctgtatacctatcaattggatattgaccaagaaggggaactgatctttaattttaagatagattag
fig|49546.61.peg.649	peg	NODE_14_length_122633_cov_35.322073_71722_70961	71722	70961	-	UPF0246 protein YaaA		FIG00002158	ff	atgaaaattgttatttcccctgccaaatcgctggattttgattctgacctacccacggatagatttagtcaacctgaattccttgaattgtcggaaaaactaaacaaggttttgataaagaaaaaacctaaggcgctgtcccaattaatgtcgatttcggacaatcttgcccaattgaattggaaaaggaaccaacaattctccatcccatttaccacagaaaatgcgagaccggcggtttacgcctttaatggcgatgtctatcaaggtctggacgcctattccatacccgaaaacaaactggaacaattgcaatccacattgcggatcctttccggtctttacggaattttgaaacccttggatttgattcaaccctataggcttgaaatgggtacc…
fig|49546.61.peg.650	peg	NODE_14_length_122633_cov_35.322073_72844_71819	72844	71819	-	Ribosomal large subunit pseudouridine synthase D (EC 4.2.1.70)		FIG00000124	isu;Ribosome_biogenesis_bacterial isu;RNA_pseudouridine_syntheses	atggattccgatacctccgatctatcacaagatgagctttttgaacattaccgatttgaggcttcaaaggggcaagaaccgcttagggtggataaatttttaatgaatttcattgagaacgccaccagaaacaagattcagcaagcggccaaacaaggtcatatttgggtaaacaacaagcaagtaaaacagaattatcgcgtaaaggccggggacgaggtaaaagtactttttgaacaccccccgtacgagtttttgttgacgccggaagctattccattggacatagtttttgaggacgatcaggttttagtggtcaataaacctgctggaatggtagtccatccaggacatgggaattattcgggaacactactgaatgccttggtacatcacatt…
fig|49546.61.peg.651	peg	NODE_14_length_122633_cov_35.322073_73437_72847	73437	72847	-	FIG00649007: hypothetical protein		FIG00649004	ff	atgaaggattttctggattttctacggagtagaacatttttgattcaattgggcttggcggtcctggttttaattgccatttgttttatgacattacgctggttaaaaggcagcaccaaccatggcgagtttgttgaagtgccggatttttcaaaaatgtccgtaatggagatgcgaaaggccgcggaagatgtcggtctgcgttacaaggttttggattccacgaactacgacccggaatatccgaggttttccattctggaacagaacccccctgccgggaccaaggtcaaggagaaccgaaaaatctattttaccgtaaacccatcgggttataaaaaggtgaccatccccaaaatcattcaggttacccgtcgtaatgccacttccatgttacgg…
fig|49546.61.peg.652	peg	NODE_14_length_122633_cov_35.322073_73597_73406	73597	73406	-	hypothetical protein				atgctgttggactacagtaccgcttttcacggatattgcgtactcactggaataaccccctatgataatggcaatgttctttttcactttggtcgattaaacgccaccaaagtaattaaaaaagggctgtttttctatatttgtcggcaaaccatttggcatgaaggattttctggattttctacggagtag
fig|49546.61.peg.653	peg	NODE_14_length_122633_cov_35.322073_73598_74485	73598	74485	+	D-alanine--D-alanine ligase (EC 6.3.2.4)		FIG00000350	isu;Peptidoglycan_biosynthesis--gjo isu;cell_division_cluster_containing_FtsQ isu;Peptidoglycan_Biosynthesis	ttggacaatgaaatattcaatacgtacaacatagttattggacctgataactggtaccatgaactgcaaactggggagagggttgaaatcgacaaacacgattttagtttgagcctttccaatgggaaaataaaatttgactgtgttttcaatgccatacatggaaccccaggggaagatggtctgctccaggcctattttgaacttttgggcataccacaaacttcctgtggttattatcaagcagccttgacctttaacaaaagggacttgttgagcactttgaaaccctacggaataaaatgtgcaacctcctattatgtgaacaagggagaggaaataaacaccaatgaaatcgtcataaaagtaggattgccctgttttgtaaaggccaatagg…
fig|49546.61.peg.654	peg	NODE_14_length_122633_cov_35.322073_74523_74990	74523	74990	+	Phosphopantetheine adenylyltransferase (EC 2.7.7.3)		FIG00000261	isu;CBSS-269801.1.peg.1715 isu;CBSS-266117.6.peg.1260 isu;Coenzyme_A_Biosynthesis	atgagacgagccatctttccaggttcctttgacccgttaacattagggcattacgatattattaaacggggcatcaccctttttgatgaactctttatcgccattggtatcaatgcggacaagaaatacatgttcaccttggaagaacgccaaaaatttattgtggaagcctttaaggatgaaccaaaaataaaagtggtgacctatgaagggttgaccgttgacttttgcaaggaaattgatgcggatttcatccttaggggccttagaaatccaggggattttgaatttgaaaaagccattgcccataccaacaggaagctatcggaaattgaaacggtattccttctcacctcctccggaaaatcctatatcagttcctccattgttagggatgta…
fig|49546.61.peg.655	peg	NODE_14_length_122633_cov_35.322073_76951_76965,NODE_14_length_122633_cov_35.322073_76969_77415	76951	77415	+	Two-component response regulator				ttgcccatagccaaaacaaaggatcgacgtttaacgtatattttaaagatgaaacttaacaaagtctatatagttgatgatgatagtatcaccatttttggattgagaaagcttctggaaaagttcagcaaaaaactttgcattgaagagttcagaaatggaagggaagccctggatgccctgtcttcacttttgaaaaagggggtagcgttgccagaggtcatttttttggatatcaacatgcccgttatggatggttggacgttcttggatgaattcttaaaacttccaagtgtttcaggagtgcacattaagatcatcacctcctccatagatgttagagatcgccaaaaatggaagtcctacgtaaaaaaaaccggacatcacatcgatttcatt…
fig|49546.61.peg.656	peg	NODE_14_length_122633_cov_35.322073_77461_79236	77461	79236	+	Gll2474 protein		FIG01539390	ff	atgaagtcgcactatctggtctttttactaattccattccttttttcctgtaaggattcaatccaacaagacgaaaagaccttttccacaatttttgaggattccaacgggatgcagaccgcaacctatgatcaggtaattgaattctatctcttgcttgccagggaatttccagaaatcaacgttcagaccattggagataccgatagcggtcaccctctgcatttagtgacgtacaatcccaatgccgattttaattttcaaaaaatacgacaagaaaaaagcattgtcctgattaataatggaatccaccctggagagcccgatggtattgatgccaccatgcttttgttcaggaatttggcccaaaaaaggatagatgccccaaagaacgtggtc…
fig|49546.61.peg.657	peg	NODE_14_length_122633_cov_35.322073_79821_79225	79821	79225	-	Bis(5'-nucleosyl)-tetraphosphatase (Asymmetrical) (EC 3.6.1.17)		FIG00648497	ff	atgtataaagtttttgtaaatgagtctccgttgattttgaccaatcaacaaccggacaactctttgggaaatgttttcacccttgaggacaatgccataaattatgcaataaccgctctcgccaaaaaccttttggataccgcttatatttttgaaccgggcaacgacatccttgagaagtttaccagtaaaatacctatgatcgttgctgggggaggattggtgaaaaataaaaaaggaaaggtgctctttatctttagagagggaaaatgggacttgcccaaagggaagttggacaaaggcgaatccatagaagctgccgccgtaagggaagtggaagaggagaccggggtagaaaaccttagtgtaaaacgatatttacagactacgtaccatatt…
fig|49546.61.peg.658	peg	NODE_14_length_122633_cov_35.322073_79778_80467,NODE_14_length_122633_cov_35.322073_80471_80497	79778	80497	+	Orotate phosphoribosyltransferase (EC 2.4.2.10)		FIG00025759	isu;De_Novo_Pyrimidine_Synthesis	ttggtcaaaatcaacggagactcatttacaaaaactttatacatttgcgcaatgattttggacaagaacagcgctaaaaaaacagctgagctgttgctgcaaattaatgcaattaagttgagtcctgaaagtccatttacatgggcttccggttggaaatccccaatttactgtgataaccgaataattttgtcctatccacagattcggaattttgtccgcgaggaaatggccaagcaggttgaaggaatttatggaaagcccgatgccattgccggagtggccactggtgccataggtattggtatcctagtggcggaatccttagggttaccttttgtttatgtaaggcccgagcccaagtcgcatggaaggcagaatcaaattgaaggccatttg…
fig|49546.61.peg.659	peg	NODE_14_length_122633_cov_35.322073_80505_80876	80505	80876	+	hypothetical protein				ttgaataccagtgcaaaagaagtctttgattttctctgtgacatccggaactttgaaaagcttatgcctgaaaacattgataagttcgaggttttggacgaaagcacttttagatttgccctaaagggaatgcccgaaattgtgctgcgcctaaaggagaaatatccaaattccaaagtgatttatggagcggccagtagcaaactttcatttaccctaaccgcagctatccaagaattggatggggataccagtgaggtcaccctaagttttgaaggggaattcaacgccatgatggcaatgatgatcaaaagtcccattaccaattttatagggaccctatcctccaatatggacgtgatcggtcaataa
fig|49546.61.peg.660	peg	NODE_14_length_122633_cov_35.322073_81601_80870	81601	80870	-	Biotin-protein ligase (EC 6.3.4.15)			isu;Biotin_synthesis_cluster isu;Biotin_biosynthesis	atgcacctaatcaaacttaatgccatcgcttcgaccaatgattatttgaaacaattggcacagcaaaaagaccttagggatttaacggttgtggtatgtgaccatcaaaccagtggtaggggacaaaaagggaacagttgggtttcggaagaaggtaaaaaccttactctgagtgtgttaaaacgattttccaaccttggggccaggcagggttttagtctaaattgcttggtttccctagctatttttgatgtgttacaagaactgtcagttcctgaagttcgggttaaatggcctaacgacattatgtcaggaaataagaagatatgtggcattttgattgaaaatacacttcaaggtaccacagtgcaacaaagcattattggtgtaggacttaat…
fig|49546.61.peg.661	peg	NODE_14_length_122633_cov_35.322073_81693_82067	81693	82067	+	Ribosomal silencing factor RsfA (former Iojap)		FIG00135315	ff	atgcagaaaaacaaagctagcgcagatgaactaattaccttaatcatagcgggaattgaagaagtaaaggggatagatataaaccttttggatttaagggaaatagaaaatacagtttgcgattactttgtagtatgtaacggaacatccaacacacacgtcaacgcaatagtatcttccattcaaaagacggtcagcaaatcaattaaggataaaccttggcatattgaaggcgcagacaacgcagaatgggtattaatggattatgttaacgttgtggttcacgtttttcaaaagcataccagggaattttatgatatcgaaggactttggggtgatgccaaagttactatggtagagagcagctacaattaa
fig|49546.61.peg.662	peg	NODE_14_length_122633_cov_35.322073_82072_84057	82072	84057	+	Cell division protein FtsH (EC 3.4.24.-)		FIG01120704	idu(1);Bacterial_Cell_Division idu(1);Cell_division-ribosomal_stress_proteins_cluster idu(1);Folate_biosynthesis_cluster	atggcaaaagaaaattcaaatacccctaaaaaaccccggttcagttcttggtggatctacggtgtaattattgcccttatcctggggttccaattttttggcagtgccacattctccaatacggagaagaccaccacttccgaaatgcaggaatttcttagaaatggggatatctctaaaattataatcattaccaataccaggcaggcaaaggtcttcttgacggacgaaggtcttaagaaagatgtccacaaaggcgttgcggacaaacctatgctccctactaccggtttggtgccccaatatattttggactacggggacttacagatatttcagaatgaaatcagcgagataaaaaaggaaaacaatcttgataccatcgttgaatttgatacg…
fig|49546.61.peg.663	peg	NODE_14_length_122633_cov_35.322073_84094_84702	84094	84702	+	FIG00648854: hypothetical protein		FIG00648852	ff	atgagcctatttgacaaactttttggaggaggtaaaaaagtttctaaagaagctgcggaaactaggggcgaacacatgccagatttgcaaatccccatagatgaaaagtttactatttattttaaaaaaaatggggggaaatttatctactgtgaagattttaccgaggttcaggccgctttggccaatattgtttcagaaaataactggcagggtcattttttctacaccttgaacaaaagaatcaatgaacgatttgcctcagaaaaactatcgttcacggacaacaggaacgaaagcgatattttctttaccacctgcgagcacctcatagcccacaatggttccattttagtatgctcacatcaaattaaagagaaaaaactaaacgaattgcca…
fig|49546.61.peg.664	peg	NODE_14_length_122633_cov_35.322073_84710_85513	84710	85513	+	Phosphatidate cytidylyltransferase (EC 2.7.7.41)		FIG00000097	isu;CBSS-316407.3.peg.1371 icw(1);Glycerolipid_and_Glycerophospholipid_Metabolism_in_Bacteria	atgagagaacttctgcgtaggtcacttaccggaattgtttacgtttttttattgttatccgccgtttttttgagctcggatgcctttgattttctttttatggcctttggactggcttgcctttatgagttcaaaagactgatgaaaataacaggatattatgtttttattgcctatttggcgttgtggtgggcttttatctatttgatccatgactttgccccaatcaaaatactattggttttgaccattaccgtggacttggcattgctggcctatttgttttcccctcaaaaaaatgcactgaccacgctccaaaaatatgtgattgccacgttctacataggcgggggctgtgttttcctgaccatgattccctatcaaaaccaacattttgca…
fig|49546.61.peg.665	peg	NODE_14_length_122633_cov_35.322073_85503_86168	85503	86168	+	Phosphatidylserine decarboxylase (EC 4.1.1.65)		FIG00001264	idu(1);Glycerolipid_and_Glycerophospholipid_Metabolism_in_Bacteria	atgtttcataaagaaggtaagaacattattcttactaccttttttttggtggttgccgtaattattctaacgcaatactttgttgccttggaatggctccgtatgcttattcaagtggtttcccttgtactattgattttaatcctacagttcttcagaaaccccagaaggcctttgacccctaattttgatgaaatcctcgccccagttgacgggaaggtcgtcgtaattgaagaggtggaggataccgaatatttccagggaaaaagaagacaggtatccatctttatgtcccccttgaatgttcatgttacaaggtacgccgcaagtggcacggttacctattccaaataccatcctggaaaatacttggttgcgtggcatcccaagtcaagtacg…
fig|49546.61.peg.666	peg	NODE_14_length_122633_cov_35.322073_86161_86424	86161	86424	+	FIG00651837: hypothetical protein		FIG00651834	ff	atggttgacaaaagcttacaaaacaagttccaagaagccgttcaatatgtgaacaactacgtagagcctatcccggcagatattctcctaaagctgtatgcgtattataaaattgccaataaaaactttgacaatcctggaagcaaaacgccgctgatcaatgcctttaaggccaatgcgcttatccaggcccaaaacatcaacaggaacgaggcaatggccaactacattgaattggtcaataaggaactaaaacctgattaa
fig|49546.61.peg.667	peg	NODE_14_length_122633_cov_35.322073_87692_86421	87692	86421	-	Sterol desaturase-related protein		FIG01369725	ff	atggaaacttatgcgaacgctttgttatatgccattccctttttcattgggttggtactcctggaaataggttatgggtatttggtaaaggaccaaaaacacaatgttatggacacggtaagcagtttaagctccggtcttaccaatattgtaaaagattccctggggctcgttttggtgctggtgggctatccatttttgttgaagtatttggctttgttcacaattgaatccacttggttggtttggattttggcatttctatgtattgattttgcggggtactggaaccatagattaagccatcatgtcaatattttttggaatcaacatgtcatccatcatagcagtgaggagtttaatttggcctgtgcattacggcagtccatttccaacgta…
fig|49546.61.peg.668	peg	NODE_14_length_122633_cov_35.322073_88406_87702	88406	87702	-	Transcriptional regulatory protein rprY		FIG00553125	ff	atgacatccaataaaaaaaggttgttattggtagaagatgaagaatccctggggtatcttctctctgaatatcttggaatgaaggggtttcaggtaacttgggccaaagatggtgaggaagctttggaacttatggagaagggaaacttcgatttggccattttggatgtgatgatgcctcgaatggatggttttgccctggccgaacggatgcggatcaatgctatggagttgccatttttgttcctcacggcgagatcgctcaaaatagatgtccttaagggatttgccctgggcgcggttgattatttaaagaaacccatcgatgaggaggaactggtggtacgtatccatacgcttttgtcccgattgatcccagaagaccgttccatggaacag…
fig|49546.61.peg.669	peg	NODE_14_length_122633_cov_35.322073_89694_88393	89694	88393	-	Sensor protein rprX (EC 2.7.13.3)				ttgtggcataaatccttaagcattgtttcgttgaaaaacagaagccttttcataatcgtttttgtggtttccatttttgggttggcctttgtacaatatcaatatcttagaataggcttgaacctcgccaagattcaatttagtgaaaaggtggaaaggtccatggaggatataaagagggggcttagaacggagaatgaacttactttcctgatggtcagtgcaatgcgacgggatacgtctttttttaagaccagtccggatagtgttttggatgcttcgagttattttctaaatgattttttaagggaaagtctgatccagaatggagtggaggcagatttcacctataccctgaccaccagggattctgcatactatcttaaatcccccaacgta…
fig|49546.61.peg.670	peg	NODE_14_length_122633_cov_35.322073_90920_90078	90920	90078	-	Glucose-1-phosphate thymidylyltransferase (EC 2.7.7.24)		FIG00000187	idu(3);dTDP-rhamnose_synthesis idu(3);Rhamnose_containing_glycans	atgaggaacaatagtttggtcattatggctggaggagcttcttccagaatgaaaaagagcgtggaaggttcggatttatccaatacgataatccaaaccgctaaaaagctacataaaagtctcattcccctgggtaaaatgggtaggccccttttgtactacctgatgcaaaatgccgtaacggccggtatacggaagatttatttgatcacttctccggaaaatgaagcttttatggattttataaccgagttggggagcatggaaaagtttcgtgagttggaggtgaaggttgccgttcaacatattccttcccatcgggaaaagcccttgggtaccgctgatgcactccaacagtgtttacgtcagcaccaaaatctactcgatgaaaacttcacg…
fig|49546.61.peg.671	peg	NODE_14_length_122633_cov_35.322073_91978_90917	91978	90917	-	Galactokinase (EC 2.7.1.6)		FIG00024073	isu;Lactose_and_Galactose_Uptake_and_Utilization	atgattggaataagggttccagcccgtatctgtttttttggggaccatcaggattatttgggtctgcccgtaattgccggtaccattgaccgatatatggaattggaggccaagcccattcagtcaaatgagtttcaattggaactcaaggatatgaattcctccagaaccgttcctttggatacaaatggggaaaaggtggcccctagggattacattcgctccgcaatggccgttttgctggaaaaaggttttcggtttaagcagggctacaaaattgaaatatccggaaacattccaataaatgccggcctttcaagctcctctgcactaaccgttgcatggattcgttttttggttgccatccaagaagggagaatacgttttacggattcggac…
fig|49546.61.peg.672	peg	NODE_14_length_122633_cov_35.322073_93337_91982	93337	91982	-	Oxidoreductase, Gfo/Idh/MocA family		FIG01023919	ff	atggcaacggctaccgtgggtgcgctatccttgtttccggagtatttaagaggacagtcagagcggccatccgcggccacctatatgggaggctttgccgcaccaaaactggaaaatattagagcggcttttatcggtgtgggggcaagaggtggctaccatctcaagtttttggcctccttgcctggaaccgaggttgtggccatatctgatttgtatgaggatttggttatggaaaaagaaggatgggtgcgggaagtcaccgataaagacaggcatcaaaacatcaaattgtaccatgggcatgaggatcgatggaaaaccatgctggccgaggtcaaaccggatatcgtgttcatcgccaccaattggctaaatcacgccccaatggcgattgag…
fig|49546.61.peg.673	peg	NODE_14_length_122633_cov_35.322073_96389_93558	96389	93558	-	hypothetical protein				atgaaaaagatttttttaaaaatggctgcgctgtccttttttgcgctggcatgttccgatgatgacacggatggtaccgtaattaatcctcccgatgatgggggaggggctgcagatcaagcatcctttgtactcaatgaggtggaatacctgggggaccgggttgaaatttttaacaatggtgatactacgggtaatcttagcgagtattggttatgtttaggcccgggtcaatatgctcaaattggtaatattaccacagaaggtgatgttaacctggctgcaggtgaataccttacgatattttttgaaatgccacaggagcagggcggtataggcttgtactccagtaacgaattcaccagtgcggaagcattggttgattttgtacagtggggc…
fig|49546.61.peg.674	peg	NODE_14_length_122633_cov_35.322073_96669_97784	96669	97784	+	Two-component system response regulator		FIG00003808	idu(23);Two-component_regulatory_systems_in_Campylobacter	atgcgaaaagacagactttacctctatacctttttggcgattaccattttatttgtggtcatagggggcgtggcagcaaagtattttgttcagttgagtgcagaacaaatgctggataccaagttaatatccagtaaaagggaggccaaggaagtggctttattggtgggaagcctttttgaagctgagatgtccaaggaaaaaataagggagcaggtacagcaaagcattcaaaacacccacaatagtactagttttgtgagcattatggattggtccggcaatagggtctgctatccggacatcacccttgtgggtacgtcaatttccaaagaaacatccgaagggttcaccatgaacagtgaaattaatccctcggatttttatgaattgatcacc…
fig|49546.61.peg.675	peg	NODE_14_length_122633_cov_35.322073_98704_97790	98704	97790	-	hypothetical protein				atgaagagtaaacccttgtttttagtatccttttgtttgacattcttttttgccgttggggtcaatggccaagaattattggatattttggaaaaggaatcccccaaaatgccaatctacacccaagctatttttaaaaccaacagagtgctcctgacgcagtccgtggaaacgcgtaaaaaaggtaccttggaattcattttggggaccagatattggaatatccccaataacgataacagccaaagttttgctgcggataggttttcgggacattttggcatgcaatatgcagtttcggatagattcacctttggagcgggaattacctcctatgatggaattttgaatggttttgcaaagtatcgtctggtacggcaacgacaggataaaaacgta…
fig|49546.61.peg.676	peg	NODE_14_length_122633_cov_35.322073_99251_98694	99251	98694	-	hypothetical protein				atgaaaaaccaaaagaatagtacacttgttctcattttattgctgcatttgggcctttacggtcagcatagtggcaacctcatatgcagacagggaaaggtctccttcttttcgtacacggccgttgaaaatatagaagcgaccaacaatcaggttgtcagcatagtggatgaaaacagtggggaaattgccgtgcaaatgctcatgcgtgcctttgtctttaaaaaggccctaatggaagagcatttcaatgagagctatgtggaatccgatacctatccaaaactgacattttcgggaaaaatcaatgactttgatggcgtttgggagacgactgcccctaaatttgtggatggtattatggattttcatggtgtccagaaaacgatagcgcttaag…
fig|49546.61.peg.677	peg	NODE_14_length_122633_cov_35.322073_100774_99881	100774	99881	-	Cyclase		FIG00537210	ff	atgaaattgacctttaccctttccttccttttcttccttttcttcatgggtttaacgtacgcccaacgcgattttagcaaagttgagatcacctcggaaaaactctcggacaatatccatgtgctctttggttccggtggtaatatcggtttggccattgggggaacgcatgcctatgtcattgatgatcaatttggccctttgaccgataaaatccttgcccatatcaaaagcataacggcgaagccagtaaaatttgtgctaaatacccattggcatggagatcatacagggggtaatgaaaatatggccaagcaaggggcattgatccttgcccatgacaatgttcgaaaacggatgtccaccaaacaggataggggcggtggacgtatttcagaa…
fig|49546.61.peg.678	peg	NODE_14_length_122633_cov_35.322073_103469_100845	103469	100845	-	Valyl-tRNA synthetase (EC 6.1.1.9)		FIG00000129	isu;tRNA_aminoacylation,_Val	atggaaataccatccaaatacgagcccaaaaaggttgaggaacattggtaccaatactgggaaaaaaacgattttttcacctcaaaaccggatgatagggagccctacaccattgtaattccccctcccaatgttactggggtgcttcatatggggcacatgttgaacaataccattcaggatgttttaatacggaaagcccgattggaagggaagaatgcctgctgggtgcctggtatggaccatgcttccatagctacggaagcaaaggtggttgcaaaacttaaggaggaagggatttccaaggccgaaatttcaagggaaacgttcataaaacacgcttgggactggaccgatcaatatggaggggtcattttaaagcaacttcgaaaattaggg…
fig|49546.61.peg.679	peg	NODE_14_length_122633_cov_35.322073_103668_104054	103668	104054	+	FIG00650265: hypothetical protein		FIG00650262	ff	atgaaaagaggaatacttttattgtttgtagggctcttgaccttaagccttggtgcccaagaaaagacagcaaagattgaattcaagaacgagaccattgactacggtgaaattgaaaaaggaagtgatggtgtccgcgtatttgaatttaccaacaagggtgatgccccattggttattagcgatgtgaagtccagctgtggatgtaccattcccaaaaaacccgaagagcctattatgccaggaaaaaccggggagattcaagttaaatatgataccaatcgtgtaggccccatccgcaaagcgattaccgtaatttccaacgcggatacaccaacaaaggttttaaaaataaaagggaccgttaaatccgaaggggcgaaatag
fig|49546.61.peg.680	peg	NODE_14_length_122633_cov_35.322073_105427_104096	105427	104096	-	hypothetical protein				ttgctcctacttgcccttgcgatttcctcgtttggttttggccaacgtttccatattacgaacaaaaaaaagtttgaaaaagtaaagttcgaattgatcaacaacctgatggtggttcctgtggagttgaacggttcaaaactaaaattcattttggatacaggggtcagcagtcccatacttttcaaccttacctcccaagattccatacaggtcaaccaggtctcccaaatcctgttgaggggcttgggtgatggagatcctattgaagccctgaagtccactaaaaataagtttaaagttggtggtgccgtctcccacaatcaaatgctttatgtggtgttggacaaagatttgaatttttcgacctcattgggcattcccatccacggtattatt…
fig|49546.61.peg.681	peg	NODE_14_length_122633_cov_35.322073_105599_106798	105599	106798	+	Aspartate aminotransferase (EC 2.6.1.1)		FIG00719736	idu(4);Coenzyme_M_biosynthesis_--_gjo idu(4);Glutamine,_Glutamate,_Aspartate_and_Asparagine_Biosynthesis idu(4);Threonine_and_Homoserine_Biosynthesis	atgccaaagatttcctccaaaggtcaaaacatgcccgcatcgcccataagaaagctggttccctatgccgaagcagccaaaaaaaggggcattaaggtaatccatttaaacattgggcaaccggacatcaaaaccccaagagcggccttggatgccgttaaaaatatggatatagaggtattggcctacagcagaacggagggttcggaagcataccgcgaaaaaattgccgcctattatgccaaacacggaatccacataagcgcttccgaaattattgtgaccacaggcggttcagaggcgctgtcctttaccatgggaaccattttggacaatggggatgaaatcataattccagaacctttctatgccaattataatggttttgcccaggcaaat…
fig|49546.61.peg.682	peg	NODE_14_length_122633_cov_35.322073_106788_107804	106788	107804	+	UDP-N-acetylenolpyruvoylglucosamine reductase (EC 1.1.1.158)		FIG00000163	isu;UDP-N-acetylmuramate_from_Fructose-6-phosphate_Biosynthesis isu;Peptidoglycan_Biosynthesis	gtggaaattaaagacaatatttcacttaaaccctacaatacttttggtattgatgttatggccaaacattttgtggaagtcactggtttggcacaacttcaaaaacttctgcaactttctgcctatcctgacaaatttatcattagcggcggtagcaatatgttactcaccaaggacattgaggcacttgtgatgcatatcaatcttaaagggatacgtattgtagaagaggaccaggaaacggtaaccataaaaataatggcaggtgaaaattggcacgatctggtcctttggaccttggaccatgactatggaggcctggaaaacctgtcattgattccgggcaatacgggtaccgcaccaatccagaatatcggggcttatggcgtggaattaaag…
fig|49546.61.peg.683	peg	NODE_14_length_122633_cov_35.322073_107996_108559	107996	108559	+	RNA polymerase sigma-70 factor		FIG01303902	icw(2);CBSS-313593.3.peg.2729 icw(1);Transcription_initiation,_bacterial_sigma_factors	atgagcacactacttgaaaaacatattgtggaattattgcaggaacggaatgaaaaggccatttccctgctctatgataattatgccgacaccctttatggggttgcctataaagtggtgaaggatgaagatttggcgcaggatgtagttcaggaaagctttgtaaagatttggaaaaagtcggactcctacgattccaccaaggccaaattgttcacttggctatttcgaatcaccagaaatacggcgattgataaattaagaagtatcaacacaaaatccgataaggaaatccaaatggatgtttctgacgtatataatctaggtgagcagagcattaggccagagtttatagacgtaaagaaaaacttaggcaggctggaaccaaaatataggatt…
fig|49546.61.peg.684	peg	NODE_14_length_122633_cov_35.322073_108556_109314	108556	109314	+	FIG111991: hypothetical protein		FIG00002457	idu(1);CBSS-313593.3.peg.2729	atgaaggaaaaaatacgcatattcttagatagtgacctcttggagaaatacctacttggggacacgtccacggaggaaacacttcaggtggagcgttacatagccatgtatcccgaggtccgggattcctataaggagttgcaggaaaacctggagtcttttgcaaaattgcacgccctaaaggcccctgagggtctaaaagagcttattttaggtaaaatacgacaagaaaaacgcaagggcagtaagttttacagatatgccatcgcggcaagtattgctgcattgatttttgccggatcctcctattttttctataaccaaaatctggaccttcaggagagaaactccattgtgaacaataaaataaaggatctggaaatggatatgaaggtgcag…
fig|49546.61.peg.685	peg	NODE_14_length_122633_cov_35.322073_109384_109590	109384	109590	+	FIG00650168: hypothetical protein		FIG00650156	ff	atgaaattagtactgcttaccgtggggctattggccctggcattttctgggatagctataaagatatggtcaaaaaaggacggaaggttcgcgggcacctgtgcgagccaaagccctttccttaacaaggaaggggaagcatgcggtttttgcggaaagcttcccgatgaacaggactgtaaaaaggacacagtcgttcaaaactaa
fig|49546.61.peg.686	peg	NODE_14_length_122633_cov_35.322073_109617_110192	109617	110192	+	RNA polymerase sigma-70 factor		FIG01303902	icw(2);CBSS-313593.3.peg.2729 icw(1);Transcription_initiation,_bacterial_sigma_factors	ttgaacaaaccggttgatttactagaaaccattgccaaggcaaaatcgggcaaccagattgcctttagccaacttttggaccgtttttggaacgatgtttatgggtttcagttattgaggaccaaaaacgaaaatgatgccgaggacatttcaatacagacctttgccaaggcctttgacaagatacatacctatgacgatgcttatgaattcagtacttggctcattaccatttcaaagaacattcatgtcgatttaattcgaaaaagaaaaagaaatgttctggatggaaaggaactgcataaatccgaagagatcaattcggttctggatgaaaccccaacagtggaagatgcattgatcatagagcaaaatttagcttccctgctctcggacatt…
fig|49546.61.peg.687	peg	NODE_14_length_122633_cov_35.322073_110395_111114	110395	111114	+	Lipoate synthase		FIG00000362	isu;Lipoic_acid_synthesis_cluster isu;Lipoic_acid_metabolism	atgggcgaatgctggggtgagggtacggccacttttatgatcctgggaaatatctgcacgcgctcctgcggtttttgtggggtaaagacgggaagaccggaaagtgtggattgggaagaaccggaaaaagtggcccgttccataaagattatgcaaattaagcatgccgtactgacctcagtggaccgggacgatcttaaggatatgggttccattatttggtcagagacggtaaaagccgtccgaaggatgaaccccgaaaccacactggagaccttaattcccgatttccaaggaataaaaacccatttagaccgaattttggacgtggcaccagaggtgatttcccataatatggaaacggtaaaacgattgacccgtgaagttcggatccaagca…
fig|49546.61.peg.688	peg	NODE_14_length_122633_cov_35.322073_111140_112150	111140	112150	+	NAD-dependent glyceraldehyde-3-phosphate dehydrogenase (EC 1.2.1.12)		FIG00132586	idu(3);Entner-Doudoroff_Pathway idu(3);Calvin-Benson_cycle idu(3);Pyridoxin_(Vitamin_B6)_Biosynthesis idu(3);Glycolysis_and_Gluconeogenesis	atgaagaaggtcaacattggtattaatggttttggaaggattgggaggacattgttccgtcttttggccaatcatccacggatacaggtagtggtcattaatgacattgccgacgcacatacactttcccatttgctaaagtacgatagcatccatggtattttttcttcggaaatcaagccagtgggcaattccattttgttccagggaaaccctgtccccgtacttaacggtactgaacccaaagaaatcccttgggccgatcatgatgttgatattgttgtggaggcatccgggaagtttaaaacaagggaggagttggggtttcacctcaagaacggagcaaaaaaggtcatcctgtccgtgccacctctggacgactccataaaaatgatcgtt…
fig|49546.61.peg.689	peg	NODE_14_length_122633_cov_35.322073_112150_114369	112150	114369	+	Histidine kinase		FIG01355924	ff	atgttgaagcattttcacaagaccagtattatctctgtgtatgttttcgtaatgcttttgtcctccccttggataatggcacagggcagtattggttctaaggactccctggaatactattatgggcaagcattaacatttaggcaccagaacaagatttccatggccatggaggctttggacaaagccgcaaagctatctgaagaaaaggaggacattaaagccctactggacactttccacaaaatggcacttctttacttggaattggaaaatagggaaaccaccattttttattgggatcgggcgggagttttattaaaggatatcgaatatccatacggcgaagcggtccataagtttattgatggtacgctcttatatcgctccggaaacaat…
fig|49546.61.peg.690	peg	NODE_14_length_122633_cov_35.322073_115360_114353	115360	114353	-	Tetraacyldisaccharide 4'-kinase (EC 2.7.1.130)		FIG00138202	ff	atgtggtttttgcgcaaaatggcttggcctatttcactcatttatggcagtgtggtccgtgttagaaattggctttatgatatccactttttcaactcccgatcatttgacaccccaacgttgtgtgtggggaacctaagtgttggtggcacgggaaagacccctatgatcgaatttttgatctccaggttgcaggacacgaaaaggttggcggtccttagtaggggatataaacgaagatcaaaagggttccaaatggccagtgcagattcaacggtggaatcgattggtgacgaacctcttcaaatacacaaaaagttccccaatgtaacggttgcggtcgataccaacagggttaatggaatggcatccttggaaaagctcataaaaccggatttg…
fig|49546.61.peg.691	peg	NODE_14_length_122633_cov_35.322073_115406_116500	115406	116500	+	FIG137478: Hypothetical protein YbgI		FIG01264307	isu;EC699-706	atgacagtagcagaggtgggaaagctgttggatacattggctcccttgcactatgccgaggattttgacaatgttggattattggtaggaaatccagaatccaaaattactgggattttagtgacattggacaccttggaagaggtcattgatgaggccgtacagcacaattgcaacctcgtggtcagttttcaccccattatttttagcggtttaaaaaagctggtgggcaaaacctatgtggaacgggttgtcataaaagccataacccaaaacatagctattttcagcccccataccgcattggataacagtatcctgggtgtcaaccataaaatatgtgaggttttgggcattcaaagcccaaaaatcctcatacccaaaaaagggaccatacag…
fig|49546.61.peg.692	peg	NODE_14_length_122633_cov_35.322073_116504_117286	116504	117286	+	FIG137478: Hypothetical protein		FIG00493361	isu;tRNA_modification_Bacteria	atggctacaaagaaagaaataaccgtggaagaaaaattaagggcgttatatgaccttcaattaatagattccagggttgacgagatacgaaatgtaaggggtgaacttcccttggaagttgaggatttggaagacgaagttttaggacttaagacccgtatagataagttgaagtcagatgtagagaccataaactttgagatcactgccaaaaagaaccttatagaggaatccaaggcgttgatcaaaaaatataacgaacagcaaaaaaatgtccgaaacagcagggaattcaattccttgagcaaagaggttgaatttcaggaattggaaatccaattggcggaaaaacatataaaagagttcaaaggacaaatagagcagaaaaaagaagtgatt…
fig|49546.61.peg.693	peg	NODE_14_length_122633_cov_35.322073_117355_117747	117355	117747	+	Methylmalonyl-CoA epimerase (EC 5.1.99.1)				atgaaatacctatggatttttgggtttttgtcaattgggctcctccaagcccaaaatctggaaaaatacctttggaaaaacagggttatccttctttttgaaggtaatgggcataaatcaggttaccaacgacaactggaggtattacaatcggagtccaaagaactgttggaacgcgatattgttacagttctccctaaaaatggagaaaaagccttgtttttggaaaatctgggcttggaaaatgacttttacggacttgtactgctcggaaaggatggagggataaaactcaaggaagaatttgtggtacaaccccaaatcatattccgtttgatcgatgccatgcctatgcgcaaggcggaaatgcgaaaaaagaataggcccaattaa
fig|49546.61.peg.694	peg	NODE_14_length_122633_cov_35.322073_119087_117744	119087	117744	-	Kynurenine 3-monooxygenase (EC 1.14.13.9)		FIG00027907	isu;NAD_and_NADP_cofactor_biosynthesis_global	atgcagacacccaaaaacatagcaataattggttcaggattggttggttccctattgtccatctaccttaaaaagcatggccataaggtgaccatatttgacagaagaccagatattagaacagttcagttttcgggtcgttccataaatttggccatgagcaataggggttggaaggcgttggcggaaataggtctggaagaagaggtgaagacgattgcgattccgctatatcagagggccttacatgttaatgattcgccgttgtactttcaaaaatacggcaaaaaagatgaagccatttggtccatttcaaggggtaggcttaaccgaaaaatgattgatttggccgaaggatttggggtggattttcgatttgatgaaaaagtatgggacatt…
fig|49546.61.peg.695	peg	NODE_14_length_122633_cov_35.322073_119894_119346	119894	119346	-	ATP-dependent Clp protease proteolytic subunit (EC 3.4.21.92)		FIG00000028	idu(1);Proteolysis_in_bacteria,_ATP-dependent idu(1);cAMP_signaling_in_bacteria	atgagttctaaaaaaggaaaagtacaggaacagattcaggaaaaactattagaggaaaggaaagtgtttttatggggaatggtgaacgatgattctgctaagcatgtgattgatagattgttatatttagactttcaaaataataaggaaattcagttgatcattaacagtcctgggggctacgttacctcgggctttgccatatatgacaccataaagcagattaaaagtccggtatccaccatttgctcaggtttggcagcttcaatgggatccatattactttccgtgggcgaaaagggaagacggttcatccagccccatgccaaggtaatgattcaccagcctagtggtggggcccaggggcaagcttccaatattgaaatacaagccaaggag…
fig|49546.61.peg.696	peg	NODE_14_length_122633_cov_35.322073_121640_121500	121640	121500	-	hypothetical protein				atggtaaccgtatttgatggatcggagatgataacattgaaggtttccgatccttcaaaccaactgtcatttaaagctgccacgtccaatgaaacagaattggcatttgcgggtagggtaattgttgttgggcctgaataa
fig|49546.61.peg.697	peg	NODE_15_length_121082_cov_37.308095_676_557	676	557	-	hypothetical protein				gtgaatgatgccattctacgagagaaaagattgaaaaaatggaaacggcaatggaaaatcaatctaatcgaaaaagaaaatccaaattggaacgatttagctatcgactggtttgattaa
fig|49546.61.peg.698	peg	NODE_15_length_121082_cov_37.308095_752_907	752	907	+	hypothetical protein				atgttcccaaaccctcctttccaaatcattactgatcccaatatagaggatcccattctttttattggtcagaatgtaaacgtattattggtggttaattttgaacatttattgtggattcctgccttcgcaggaatgacaaacaagagaaaataa
fig|49546.61.peg.699	peg	NODE_15_length_121082_cov_37.308095_1689_931	1689	931	-	Polyphosphate glucokinase (EC 2.7.1.63)		FIG00002564	isu;Entner-Doudoroff_Pathway isu;Polyphosphate isu;Glycolysis_and_Gluconeogenesis	atggagttattagggatagacattgggggctcaggaatgaagggagccttggtaaatgcggaaacgggtgagatggtcacggaacgctttcgtgtacctacgccccaaagtcgaaaacccgatgatatggcccaggttattggacagataatcgaccattttgattatagaggtcccgtgggctgcggattccctaccgtagttaaaaatggtatttgcaaaggttacggtaatctggataaaagttgggtcggtgttaatgtcgatgagctttttactgcggccacagggcgtgaatttaccgtagtcaatgatgccgatgctgcgggatatgcctccatgaactatggggtcggtaggggaaaacagggcctggtcattatgattaccgtgggtacg…
fig|49546.61.peg.700	peg	NODE_15_length_121082_cov_37.308095_2463_1780	2463	1780	-	Cell division transporter, ATP-binding protein FtsE (TC 3.A.5.1.1)		FIG00002914	isu;Bacterial_Cell_Division	atgcccgaaactatagtaaaactacaggacgttgccatttttcaagaagagaacatggtattgagcagtgtcacccttcaagtaaaaaaaggggaattcgtttatgtgatcggaaagacgggaagtggcaaaagcagtcttatgaaaaccctttacagtgatctgcccttaaaaaagggggaagccacggtagtggattttaacctcaaaacacttaaagagaacgatattccttttttaagaagaaaactgggcatcgtattccaagattttaaattactccccgatagaaatgtcaacaacaatctaaagttcgtgctcaaggccaccggttggaccgatacggctaaaatggatgcgaagatcgaagaggttttggacaaggtaggcatgaagacc…
fig|49546.61.peg.701	peg	NODE_15_length_121082_cov_37.308095_3640_2603	3640	2603	-	hypothetical protein				atgaaaattgtaaagtatatagtattgttcttattgattgcaatcattggcttagcaatatatgcagcggtacaacccaattcttatgaggtaacgaggagtcgtattatcgacgttccggcggaactcgtgtacaacaatgtaagcgattataaaaattgggaggcttggggcccctggcttgaggaagacccgagcatgacctttagctatggggaaaccacgaaaggtgagggggcttcctatagttggaatggtaaggatggcaaaggaagtcaaaaaatgaccagtgccataccccatgaatcccttaccaccgaactgacttttgaagggatgggcagtgcctccgcattttggaaattcgaccccaatgtggaaggtaccgaggtaacctgg…
fig|49546.61.peg.702	peg	NODE_15_length_121082_cov_37.308095_3867_6890	3867	6890	+	FIG00651507: hypothetical protein		FIG00651504	ff	atgagatggaattttcaagccattccattcctttttatgggaatggtcctatttggcactgcccaggaaacacagattttttcacacgataataaacagtaccaagacgccttggcgttgtataataaccaacaataccaagccgcacaatccctttttgaacaggtcaaggaaaatacggatgatcaggaagtccaggccaatagtctctactatgcggccaatgccgccattcgattgaaccaaaggggggctgataaactgatggaggattttgtggagcgctatcctacctccactaagcgaaactccgcctttatggacgtggccgattattattttgaaactggaaaatacccctatgcgctgaagtggtacaaaaaagtggagcaaagcgcg…
fig|49546.61.peg.703	peg	NODE_15_length_121082_cov_37.308095_6891_8651	6891	8651	+	putative TonB-dependent receptor				ttggaatacatgcgaacggtaacattatatttcctcatcctttttttgagcctttttggggttgttcgggcccagcaaaccgatgatataggtacggaaacggtaacggtggtaaaaccgtattccccctccgtttcagatgcctttaaaatcaagttggatcccgttatcaatgattccattgaactgcagaaaaaaccgattgaatatgtcattttttccgtgccggtggcctcgaccttcacaccggccaaggcaaaggccgccagggtggagaaaaggccaccaccaaccctctacaattcgtatgcctcggtaggattgggaaatttcaataatgccatagtcgatttttacaccagtcgggaggtaggcagggatgaaaacttgtttgatgtg…
fig|49546.61.peg.704	peg	NODE_15_length_121082_cov_37.308095_8801_8682	8801	8682	-	hypothetical protein				atgtccaagaacgcttggattgcccttgttttggataccgtggatgctcgctactccataaccggattgcataaggattcctgccctccctttaaagaacccagggtaacgctggaatga
fig|49546.61.peg.705	peg	NODE_15_length_121082_cov_37.308095_8863_9897	8863	9897	+	Outer membrane protein A precursor			icw(1);Osmoregulation	atggggtatccccaaaatttggtcaaaaacccaagttttgaggattttttggagtgccccaataccttgggaacttttggggtacagctcaaatcctggtcaacgcccacccagggttcaacagattatttcaatacctgtagtacggtgatgggagcacccgaaaacttcaatggaatacagtatcccaaatttggcaatgcctatgccggtctttatttctttgcacctgcggattaccgggaatacattcaagtagaattgaaaagaaccttgcaaaaggacaaaaaataccatttggagttttatgtaagtttggcggaaggttccgattttgcggtaaaggattttggcgtggtgttaagccataaggctatcgacattaaaacaaaaaaacac…
fig|49546.61.peg.706	peg	NODE_15_length_121082_cov_37.308095_9956_11047	9956	11047	+	Major porin and structural outer membrane porin OprF				atgttgaggttccaaatcttagttgttcttatttttagttgcctaggtcagtccaccccaattttttcccagaatttggtcaaaaatggcggttttgagctgttgacggaatgtcctgaaggcgtaagcagtttggccaggaatggtgtgcacctaagctcaccaaccgctggaacgacggacattttcagtacctgttcttcgggaaaggttgctgtgccaaggaatttcaggggaacccaaaaagcgctgttcggcaacgcctatgcaggactttatctatgctcaccaaataattatcgcgaatacatccagttttcactggataccactttggaaaagggtacgtattataacttacggctttttgtatcgcttgcagagacttccacggtatcg…
fig|49546.61.peg.707	peg	NODE_15_length_121082_cov_37.308095_11430_11065	11430	11065	-	hypothetical protein				atgcgcattttgaccattgtgctattattggcttttgccccaatatctggtcaggcccaacacacggttacaggaaaaatcgttgatgaactcgggctacccatctatttggcctccgtgactttggaatcttcaaagaatgtggtccatacggactatgacgggaatttctcccttaccagtaaacaggattttcattggaaaatcagcattagttccgcggggtacaaaacggaatccttttttgtactgagtcacggtaatgccggggaaattattttggaatatggggatgaactcagggagctattgatcaacgaggagctaccacagcaaagctccgataaacaagaacgcagtcattga
fig|49546.61.peg.708	peg	NODE_15_length_121082_cov_37.308095_11623_12666	11623	12666	+	Outer membrane protein A precursor			icw(1);Osmoregulation	ttgatcggtggttccctcttgggacagaaccttattttgaaccctgggtttgaagactatgctgcatgcccttccaattttacaagtttggccgctttgttgcaggatgtttcccagccaacttccagttctggggactatttcaaccaatgtagcaccgaagattttggtattccctccaattttaagggaaatcaagctgctgccgaaggctcgggatatctgggtctgtatttctatgcactgaacaattatcgtgaatatgttcagttgggaacgcaaaggaccttacgggagaaattcccttataaaatatcgtttaaggtaagtttggccgaagcatccacgctggccttgaaaaatatgtccgtagtacttaccaatggcagcttacgtttg…
fig|49546.61.peg.709	peg	NODE_15_length_121082_cov_37.308095_12656_14377	12656	14377	+	FIG00930540: hypothetical protein		FIG00930539	ff	atgaccaataaccgttttcaagacgaacaaattagaaccccaagagctattttcttggggttttttattccttatttttgggaaaagccaaatccgatgagatatcgatatgtattacccctcctttttataactgccttttcctgtcaaaaaaagaaaatggtggatttgatcgtcaccaatgccaacatctataccgtggattccaccttttccaaagccacgtccttggccgttaaagatggggaattcgttgcggttgccacggatggggaaataaccgctgcctttgaaagcacttcggtattggatgccgacggaaaaaccattgttcctggactgatcgatgcccattgccatttttatggtctggggatgaatcaacaggtagtaaattta…
fig|49546.61.peg.710	peg	NODE_15_length_121082_cov_37.308095_14483_15400	14483	15400	+	Glutamate synthase [NADPH] large chain (EC 1.4.1.13)		FIG00000539	idu(5);Glutamine,_Glutamate,_Aspartate_and_Asparagine_Biosynthesis idu(5);Ammonia_assimilation	ttgaaaaatcacatcgttacatgctcagtatgggtatttgtactctttataaatgcttgcaaaacagaaaattcgactacaaaagagcatggcccttcaattggggagagcctctattttgggcaaaaaccgcccggcttacttcctgaactatttgcgccaggtctcgtttccattgaagggcgatatgagtttggaatttcattcgctcccgacctcgatgaagtttacttttctgccaaggaagtcgatgaaaccacagtcatttattactcaagactcaaagataaaaagtggtcgcccattaaaagggcagatttcaccaagggggaaaaagataccgaaatgaagccatttgtgagtttgacagaggataaaatatactttacagcctataac…
fig|49546.61.peg.711	peg	NODE_15_length_121082_cov_37.308095_15582_16031	15582	16031	+	hypothetical protein				atgagacagagttttaaaattggaatacggcttttcattttcggagtactattcctgggtgctgttagctgcaacaacgatgacgaatcttccttgtcggaattaacaggggaattggaaggtagttataccggagtttttactgtggaatattctgaagatccaattttctatgaccaattaatgcttacaaatgaagtaaccatcgaatttgaagatggaacttttacgtgctcaagtggagaaaaccttattcccgcggggggaagtggaacatatgaagtaaacggaaccaaaatcacctttactgatgagaatggatggtttgccgattttgattggaatctgattttggacggagaatataacattggggaaaggaactctgaaatcgtaatc…
fig|49546.61.peg.712	peg	NODE_15_length_121082_cov_37.308095_16454_16332	16454	16332	-	hypothetical protein				atggttgcctttcttaaactaatggttttcatatccattttgagccttttcgatttggttactttgtcgaaccacaaacctttacaccatattcacaatgccgttttggtttgtacacaatga
fig|49546.61.peg.713	peg	NODE_15_length_121082_cov_37.308095_16423_16881	16423	16881	+	hypothetical protein				atgaaaaccattagtttaagaaaggcaaccataaaagacagggcattagcagttgactttgattataacttggataaagttgagcatgtagaactaaagagagcggaaaagataacaaaagccatattgggtgaggaatgctttatcattttggcagataacagcgcggtcggttttgtcatatttgattatcgtttctttgatctgggatggatagaactcattattgtagaggaagaacataggggaaaaggcataggtggacaggcaattgaccttatatgccaacaaagtaagacgaataaggtgtttacttctaccaatagttccaatattcaaatgcagaaagcattgggtaaggttggtttttcttttgcaggtaaagtaaacggcttggat…
fig|49546.61.peg.714	peg	NODE_15_length_121082_cov_37.308095_17041_17964	17041	17964	+	hypothetical protein				atgacccattcgttccccatactacttttgggcgtgctggtatccctttcgcttagttgtcaaatgacaacggcacaatcggaaataaccctttttgaaccggaaaacatatccaccgaagcagtggaatatgcaccaagtttttcgccttcaggttcggaaatatacttctcgaaaagtaatgatcaatggggaaagggtgggatgaggagtgccatttattattcaatcaaaacgaaccaaaaatggtcgaaaccgaaattggcacccttttccggtcaatatgacgatagtgccccccatatcaccaacgagggaaggacgctatattttatttctcaaaggccttcagccaatgggcaacacacttctcaggatatatggaaagtggaaagggat…
fig|49546.61.peg.715	peg	NODE_15_length_121082_cov_37.308095_18167_18391	18167	18391	+	hypothetical protein				atggagaacacctggatactcataatagcgatagtaatttttttactactaaattttctttattacaaaagtcttaaaggttatatcaaaaaggaatttggtaagaaatggttgaagatttggggaaacaaagtttatttctggcaaagttcaattttcgttagtgctgcaggtacagttttgatactgtatcttttaaaatggtccaatattttgactttttaa
fig|49546.61.peg.716	peg	NODE_15_length_121082_cov_37.308095_18391_18537	18391	18537	+	hypothetical protein				atgaaaatccataggaaaaacattgcctttccgctaaaaactattagccatagggacaaagattcattgtggttttgcttcctattagaggaacaatccagacggttggccacaggcagaacaaacgtaaatgggagaaaaagatga
fig|49546.61.peg.717	peg	NODE_15_length_121082_cov_37.308095_18534_18884	18534	18884	+	hypothetical protein				atgacgaaaaactcaaataaggacaggtgcctgacctatttaagaaagtatgcggaaaaagacctggatgccattacagcactattttctgaaaacattgtattgcgggattggaagattcgtgtggagggaaagcagaaagccctggaagaaacacaaaagaactttgaagccgctgattccatagccattgaggtactctcgacctattacgacgaaaacacggtggccgcagaattgaaaattaccgtggatgatgtggaagaacttcatgttgttgatgtgattacatttgatgccaacggccaaattgtatcaattcgagcttatttgggaaggggtgacgggtag
fig|49546.61.peg.718	peg	NODE_15_length_121082_cov_37.308095_19424_18933	19424	18933	-	hypothetical protein				atgaaaaaactaaaacacgtgtatgtattggcagtaatcggcttctttttttcctgtacagaagatgatgttcctgatacggcagacccaaatatgttttttggggtctggaaactggaaagttccattgtgaacggaactgcccaaacccttacagaatgtgatagagaaagtacattgattttgtattggtttagtgaagcggaccccaattacaatgctgaaatccatacctatgaagtcaatgaaagtggcgaatgtgttgtagttcaacaaattcttaacgcctcctggaggccggtaaccacctttaacagtgaaggggatgctactccccaagtccccttgaactataccacggaagacaataccataattagtttagagctcggtgttgaa…
fig|49546.61.peg.719	peg	NODE_15_length_121082_cov_37.308095_20090_19554	20090	19554	-	FIG00650431: hypothetical protein		FIG00650427	ff	atgaaaaatctatttgcacttacattctttgctttggccttggtaaccacggaagccacagcgcaaaaatttagcgggttggacaagagtcctgcggacattgccgctttcccatccagttacaaggagtccaacaaagcggtccgtgtcatttacagtcgtccacaactcaagggacgtgatatgggtactttggccccatctggcaaggtatggcgtacgggagccaatgaagcggctgagattaccttttacaaggatgccacttttggcggtgaaaaagtagccgcaggcacctattccctatttaccattcccggtgatggggaatggaccgttattttgaacaaaaatctaaatcagtggggagcctattcctatgacaattcggccgatttg…
fig|49546.61.peg.720	peg	NODE_15_length_121082_cov_37.308095_20338_22032	20338	22032	+	Asparagine synthetase [glutamine-hydrolyzing] (EC 6.3.5.4)		FIG00035175	idu(2);Glutamine,_Glutamate,_Aspartate_and_Asparagine_Biosynthesis idu(2);Glutamate_and_Aspartate_uptake_in_Bacteria	atgtgtggaattgtatgtgcgtttgatttaaaggagccttcagggaaacttcgtccgcaattgttggaaatgtccaaaaaagtgcggcatcgcgggccggactggagtggtatttatgctgatgaaaaggctattttggcccatgaacgattggccattgtggatcctgcttccggaaaacaacccttgttcagtaaggacgggaagttggtactggcggccaatggggaaatctataaccatagggaactcaggaaacggtttgaaggcgatggaccaaacgggtctaagtcgaaatatgagtttcaaacgcaatccgattgtgaaattattttggcgctgtaccgggagaaaggggtggattttgtggacgaaatgaacggaatctttggttttgcc…
fig|49546.61.peg.721	peg	NODE_15_length_121082_cov_37.308095_22297_24237	22297	24237	+	DNA gyrase subunit B (EC 5.99.1.3)		FIG00028203	isu;DNA_gyrase_subunits isu;DNA_topoisomerases,_Type_II,_ATP-dependent isu;DNA_replication_cluster_1 isu;Cell_Division_Subsystem_including_YidCD isu;Resistance_to_fluoroquinolones	atgagcgaagaaacaaaatcaccccaatattcagccgatagtattcaggcattggaaggcatggaacacgttcgcatgcgaccttccatgtatataggcgatgttgggacaagagggctccatcatttggtatatgaagtcgtggacaactccattgacgaggccatgggtggtcattgtgataccataagtgtcaccattaatgaggacaattccattaccgtacaggacaatggtcgtggtattcccgtgggacttcataaaaaggaaggggtttcggcgcttgaggtcgtaatgaccaaaattggtgctggcggaaaatttgataaggattcctacaaggtttccggtggtctccatggtgtaggggtgtcctgtgtcaacgccctttcggaacat…
fig|49546.61.peg.722	peg	NODE_15_length_121082_cov_37.308095_24325_25338	24325	25338	+	FIG00930030: hypothetical protein		FIG00930029	ff	atgaaaaagcttgtactattggtgttgaccatatcctgcgtttctttggtaaaggcacaagatcttaatgacctatttatttctggtctggaggatgcggaacgttttgccaattcctatttggccccggttcaagaagcgggtatctatagtatttccaatggatggtacaacaccgcggatgcgaaaccgttaggtggatttgaaatctccattatcggtaatatcaccgggtttaacaacaagaatgataaaaaggcatttgtattggacccttctgaatatgacaacctggattttgtggacaatcctggacaggcaagggaggtttccacggccttgggtgatatagagaacgttattgtgttcgttgaggacgaaacgggtttggtgagggaa…
fig|49546.61.peg.723	peg	NODE_15_length_121082_cov_37.308095_25711_25424	25711	25424	-	hypothetical protein				ttgggtatctgggtgcgaacggatttgaatgatgatatcgctaaaaataccgattccccaattagcgaagagtggatttttaatgatgtatacttggggagataccaccagtattccgaaaatgaagttgtgtttctaaccgattttagatgggaagttgtggacgatgtctacaccatttcatattcccaaggggatctgcccccggtcaaagtgtccttaaaacattcttcggacagcgaaatgctccaattggagagcggtgaggtcttcgccatcagaagatga
fig|49546.61.peg.724	peg	NODE_15_length_121082_cov_37.308095_25925_26983	25925	26983	+	Malate dehydrogenase (EC 1.1.1.37)		FIG00000455	isu;Serine-glyoxylate_cycle isu;TCA_Cycle isu;Glyoxylate_bypass	atggaaaagggctgcgcggaccaatacccaaaagtttgtcaaaatcttaaaaactatgacatatttcataaaattatggtcttaaaaatccctatttttgacggatttcagaacaaaaaaaccataagaactatgaaagtcacagttgtaggtgctggagcagtaggagccagctgcgcggagtacatcgcgataaaggattttacttcagaagtagtgttgttggacattaaggaaggctacgccgaaggaaaggccatggacctcatgcagaccgcttcgttgaacggttttgacaccaaaattacagggactaccaatgattattccaaaactgccggtagcgatattgctgtgattacttcgggaattccgagaaaaccgggaatgacccgtgaa…
fig|49546.61.peg.725	peg	NODE_15_length_121082_cov_37.308095_27182_30160	27182	30160	+	Protein-export membrane protein SecD (TC 3.A.5.1.1) / Protein-export membrane protein SecF (TC 3.A.5.1.1)		FIG00229272	isu;CBSS-211586.1.peg.2832 isu;CBSS-211586.1.peg.2832	atgcaaaataagggattagtaaggctttttgcgctgcttttcggcttggtcagtatctaccaactctcctatacgttcattaccagtaaagttgaaagcgatgcggatacctttgccgtaaaccagatttccgaagctgaggaagattatgtggcgaagcgtgaagccttggaagcatcatatttggattcgattggcggtaatccaattttggggtataccagctatgatgatgccaaaaccaaagaactcaacaaaggcttggaccttaaagggggtattaatgttacgctccaaatttcggtcaaggatattttaaaagggctggccaataataccaaaagcccggtattcaataaggctttggcagatgccgatgaggcttccaaaaatagtgat…
fig|49546.61.peg.726	peg	NODE_15_length_121082_cov_37.308095_30395_30216	30395	30216	-	hypothetical protein				atgggtttttatgacgtatccaaggaaaaacgccagcatttttgtgaaactgtcctgcaagacattgtgcgcgacctccaaaaaggacgtgataccactattccaaaatacttaagcaatagggacacctacattggaaaggcagcctttattggtgaatattttccagacaaggcataa
fig|49546.61.peg.727	peg	NODE_15_length_121082_cov_37.308095_30727_30404	30727	30404	-	hypothetical protein				atgaccagggacgaaatattgaccatctatgaaagcgcaattgccatggccggattggaacgtaaaggcaagaccatgccctacacatcctccaacggatatatgttctcacaattgaacaaggaccatgaaattggcattcgattgtccaaaacggatactgaggaattcgacaaggaatttggagcgaaaccctttatgtcctacggggcacgaatgcgggaatacgttttaatcccaaaagagcttttaggtcaagtggaagtattgagcgtaatattgggaaaaggctttaaacatgtgaactcacttccaccaaaataa
fig|49546.61.peg.728	peg	NODE_15_length_121082_cov_37.308095_32187_30724	32187	30724	-	Aromatic-L-amino-acid decarboxylase (EC 4.1.1.28)			idu(1);Auxin_biosynthesis idu(1);Aromatic_amino_acid_degradation	atgcagaaaagtctcgatctcccaaatcctgaattcaaaagcttattggacctgagtacggatttggtacttaagcaatttgcccatattgaggacttaaaaggctaccactatcatccccaacgggaagtggaaagttggtttgacgaatccttgcccgaggaagggattccccaagaggaattgttgaaagaagtggaacaaaaggttttagcaacggctacgggcaacctagggccccatatgtatgcctatgtaatgtccggcggaaaccaaattgccatagcagccgaaaaactggctgcgaccattaaccaaaatcaaaccaagtggcacttggcccctgccttaaacgaaattgaaaagcgggtcgttaaatggacggcccaattattggat…
fig|49546.61.peg.729	peg	NODE_15_length_121082_cov_37.308095_32722_32156	32722	32156	-	hypothetical protein				atggagaaggtacacattattcaagaactcgtacaacatcatcagcattttatacataccctggaatgcctttcagatgcagatttccaaagaaaaccaggtaaaaaatggagggcaggtcaacaattggagcacattataaaatcggtaaaacctgtaaacatggcctttggcctacctatgtttgtgttaaaaatgaagtttggtacggccaaccggcccagtagatcttaccaagccctggttgaaaaatacctaaaggtacttgaagaaaaacaggactatgtattgcccgatcgatttgccccggaagaaattccccttaaattaaaagagcaaaaactcaaagcgttgacgggcctggtccaaaaattgacctcccggctggccaaattcacg…
fig|49546.61.peg.730	peg	NODE_15_length_121082_cov_37.308095_34233_32767	34233	32767	-	Trehalose synthase		FIG01383411	ff	atgcagaaaatccaagtaaaaccaggcgccaaacttcaagattacaaagcttacggctcattatattccctggtcctcgattttttggaacaatccaaagaagccatagcatccattcagggcagtactatttggatgatcaattccacggcgattggtggaggcgtggcggaaatgctaccaagtcaaatgcgaatacttcgtgaattgggtgtttccattgaatggttggtaatcgaagctaaagacgaagccttttttgacctaacaaagcgaatacacaatgcaattcacggaagtggggatggtaaatttactcccggtgaccgtgaagtttacgaggctgtcaacaaacaaaacctccccaaggcccttgatcttatagctgatggtgatatt…
fig|49546.61.peg.731	peg	NODE_15_length_121082_cov_37.308095_35535_34291	35535	34291	-	Putative molybdenum transport ATP-binding protein modF		FIG00923318	ff	atgacccatagccattccgttatcctactggacaatgaagtaaaaaccaaaaaattggtttcgaatctcactaatggcacctatcccgatttcctttggttaaaaaccaagaacattggggaattttcgccctatcaaattgaacagttcatcgaagaggaggaacgccatgaccggaaagtgctcaccaaaggctctgggcaatccttaaaatccatgagtagtggagaacggaaaaaggccttgcttcactatttgatggctcaaaatccagaggtattgattgtggtgaattcctatgatagcctggatatcgggagtcaagaacaactcagggacaattttcaagacctcagtcagaaactgtccatcattcaaatcacgaccagggtgtcggac…
fig|49546.61.peg.732	peg	NODE_15_length_121082_cov_37.308095_36092_35571	36092	35571	-	Acetyltransferase (EC 2.3.1.-)				atgccaaaatacctactggaacatcaggaaacggagcgcttactgttccgaaaagtagttcccaaggattttggttcctggttgccattccataaaaacccggagagcacaagattttgggaaggactgcccaaagatcccattaaggcctgccaacaacaatttgaccgaatttttgaacggtacgaacatgatttaggtgggatgaatgccctaatcctaaaggaaaccggtaagctggtaggtatttgtgggcttttggttcaagaagtggaccaaaagaccgagcttgaaattgggtattccattttgccggagcattggagaaaaggctatgcttttgaggcagcctttaaatgcaagacctacgccaggcaacaggcttttgccgaaagcgta…
fig|49546.61.peg.733	peg	NODE_15_length_121082_cov_37.308095_36572_36093	36572	36093	-	FIG00652343: hypothetical protein		FIG00652342	ff	atgaggcattttttgaaaatagttgttgtggtgctgacgcttttccttgcccattgtaaggaaaggccgacccaggaaattaagacggaagaaattaccttttccaaggagggtacgcttcacatttttagaaaggactccctactggtcaccttggatatggaatttgccgaaacggattacgaggtacagacgggattgatgtaccgccagtcaattaaggacaatcaagggatgctattcatttttcctgatgttgccatgcattccttttacatgaagaataccgaatttccattggacattatttttatcgatgaaaaccaacgtattgccagcttccaaaaaaatgcacaacctctaaatgaagccggactttcctctacagtaccggtaaag…
fig|49546.61.peg.734	peg	NODE_15_length_121082_cov_37.308095_37540_36605	37540	36605	-	Prolipoprotein diacylglyceryl transferase (EC 2.4.99.-)		FIG00000985	isu;Lipoprotein_Biosynthesis	atgcatttccttggctttatttggaatccggatgaaaccatctttcaaattggtgtcctacaaataaaatattacaacttactttggatattggcctttgttttaggttggtacattatgaagcgtatcttccaaaatgaaaacatatccttggtaaaactggattccctctttgtgtacgccgtggtatcaatcatgttgggggccagattgggccatgtacttttttatcaatccgaactttttgtagatgacccattgtccattctactccccatacagaccacaccggaatttaagttcaccggatttgccggtctggcatcccatggggccgcaattgggggaattataggactttaccttttttccaggaagaataaggggatgagcatactc…
fig|49546.61.peg.735	peg	NODE_15_length_121082_cov_37.308095_38048_37854	38048	37854	-	Protein YidD		FIG00004843	idu(1);RNA_modification_cluster idu(1);Cell_Division_Subsystem_including_YidCD	gtgttcctggtcagggtctatcaggtattgatttcccccttgaccccggctacgtgcagataccaacccacctgctcccactataccctggaggctttaaaaaaacacggactttttaaaggcggatggctttccttaaaacgtatttttagctgccatccctggggaggaaaaggatatgaccccgtgccttga
fig|49546.61.peg.736	peg	NODE_15_length_121082_cov_37.308095_39558_38077	39558	38077	-	Cysteinyl-tRNA synthetase (EC 6.1.1.16)		FIG00000086	idu(1);tRNA_aminoacylation,_Cys idu(1);Conserved_gene_cluster_possibly_involved_in_RNA_metabolism idu(1);Zinc_regulated_enzymes	atgccactgtacgaacagcaaacggtaaaggtcaccaattcacttacaggcaggaaagaaaccttcaatcccttgaaaaaaggctatataggcatgtatgtctgtggccccaccgtttacagtaacgtacatttgggaaactgccgaacctttatatcctttgacatgatatttcgatactttaaacatcttggttttaaggtgcgctatgtgcgaaatattacagatgccggacatttggaaaacgatgcggatgatggggaggataaaattgcaaaaaaggcaaagttggaacaattggagcctatggaagtagtacaacgctatacggttgactttcatgataccctcaaaaaattcaatctgctgccccccagtatcgaacccacggccacggga…
fig|49546.61.peg.737	peg	NODE_15_length_121082_cov_37.308095_40238_39558	40238	39558	-	GTP cyclohydrolase I (EC 3.5.4.16) type 1		FIG00000226	idu(3);Folate_Biosynthesis idu(3);tRNA_modification_Bacteria idu(3);Pterin_synthesis_related_cluster idu(3);Queuosine-Archaeosine_Biosynthesis idu(3);Folate_biosynthesis_cluster icw(1);Zinc_regulated_enzymes idu(3);Molybdenum_cofactor_biosynthesis	atgaaattggaacagactttggaagaacagtttgaggatcggggcaacgaccacgttggctctgctcaagacacccctttacgccaggacgcttttgtattggaagatgctgaaaagataaagcgcattgaagggaatgtccgtgaaatattattgaccttagggttggaccttgacgatgacagcctaaaaggcacccccaaaagggtggcaaaaatgttcgttaaggaaatttttggaggtttacatcccgataggagaccgaaatcctcaacctttgaaaacaagtacaagtatgggcagatgttggtggaaaagaacattaccctctactctacctgcgaacatcacttattgcccatcgtgggaaaagcccatgttgcttatatctccaatgga…
fig|49546.61.peg.738	peg	NODE_15_length_121082_cov_37.308095_40470_40586	40470	40586	+	hypothetical protein				atgccaaaaaggggacgccaacttttaagggtgggattttggtggaaattccccagttcggccttacacatacaattccagcgcaaagtagtgccctgcgatgatgagaacctgtaa
fig|49546.61.peg.739	peg	NODE_15_length_121082_cov_37.308095_40752_42173	40752	42173	+	FIG00653358: hypothetical protein		FIG00653357	ff	atgggttttcacctgaatgcccaaaattccccggattgtaggaccgctatcccaatatgtgccgatgcccccatagatggagtggttgatggtggaggtgatattgatgactttgatcccgatgtaattcggcagaccggatgtttggaaaagggtagtgtaatttcggccaatatagagaacaacacggcttggtacgtatttagggccggtacggatggtcaaatagggtttgacattgaggctttgcccgtcaccccgggatcacccgtgaccgcagagtatgattttgcattgttcggtccatttgaccaaacaaccggtgccaatttctgtggcaatatcagtaatggtacggaacaacctatccgttgtaattacgaagtaaacgataccaac…
fig|49546.61.peg.740	peg	NODE_15_length_121082_cov_37.308095_43733_42231	43733	42231	-	putative hemin receptor		FIG01410144	ff	atgagaagattatccatactcataatgggagttgtatgcctaggtgcaaacgctcaaggcattaatgatgtacttcggtacagcattcaagaaggccaaggtacggcacgatttcaagcgttggggggagccttcggagcgttggggggggacctatccgcccttaatgtaaatccggcagggtcgtccgttttcaactatagccaattcacggctacaggctccaactacaacaggaacaatgacgccctgtatggaagcagtactgtgaataccgaactgaattcgcagcaattgaaccaagttggtggggtgtttgtctttaagtcccccgattcaccctggaagaaaattgcactggccataaattatgatttggtcgaaaacttcgataacgag…
fig|49546.61.peg.741	peg	NODE_15_length_121082_cov_37.308095_44325_43768	44325	43768	-	Vitellogenin II precursor		FIG01266631	ff	ttgaattcctcaagattgagaagtaccagtgcccgttccagcgtaaataggagtactgcgggcagaagttccagaagttataggagtaatagcaccgcaagaagggccgtaagctctgatgccattgccagaaaccaaaggtatcgttccagcagaagtacccgatctaccccgaggtataatggcatcacgcgaagcaatcctagatatagtggaagttcaaggagcaattcctacggtcgttccggcagtgcaactgggcgttcaaggacctatagtggtgccggaagaagtgctaggagttaccaatcaggtagcagaacggccccaaggagcagtacttatggttatgggcgatcgtcccgttccagttccggaagcggataccgttcttcacca…
fig|49546.61.peg.742	peg	NODE_15_length_121082_cov_37.308095_45178_46653	45178	46653	+	Prolyl-tRNA synthetase (EC 6.1.1.15), archaeal/eukaryal type		FIG01955779	isu;tRNA_aminoacylation,_Pro	atgggtaaaaatttgacgagcagggcggaagactactccaagtggtataatgaattggtggtaaaggcggacctggccgagaactcaggtgttaggggatgtatggttattaaaccctacggatttgccatttgggaaaagatgcaagcaggtctcgacaagatgttcaaggatacggggcatcaaaatgcgtactttccgatttttattcccaagtcctattttagcaaggaggccagtcatgtggaagggtttgcaaaagaatgtgccgtagttacccactaccgattaaagaacgcggaggatggaagtggtatcgtggtggatgagaatgcaaaattggaagaggaattgattgtaagacccacttccgaaaccattatttgggatacctacaga…
fig|49546.61.rna.8	rna	NODE_15_length_121082_cov_37.308095_46736_46810	46736	46810	+	tRNA-Glu-TTC				ggcccgttcgtctaggggttaggacgccaggttttcatcctggtaacaggggttcgattcccctacgggctacaa
fig|49546.61.peg.743	peg	NODE_15_length_121082_cov_37.308095_46880_47131	46880	47131	+	SSU ribosomal protein S20p		FIG00000213	isu;Ribosome_SSU_bacterial	atggcaaatcataagtcagcattaaaaagaattagaagaaacgaagccgtacgtttgcgcaaccgttatcaacataagaccatgcgtaacgcagtgaaaaaacttcgaaatgaagaggataagaaagctgcggagaccttgttgccaaccgtggttgggatgatcgataagttggccaaaaagaatattatccatgccaataaagcggcaaatctaaagagcaagttgatgagcaaagttgctgcgatgtaa
fig|49546.61.peg.744	peg	NODE_15_length_121082_cov_37.308095_49300_47210	49300	47210	-	hypothetical protein				atgaagcatctatttttaccaacaaaagcattcctgctcctttttttcgtctttagcctgagctcctgcgtaaaggatagtttggatgatgtcattgaagaagaatcacaggaagaggaaaatcaacaggacgaagtatccgatggttccgcaattaccaatttggtcatcccggaagattttgagttcaaaacctccgaggtagtggccgttaccataaatgatatggctcccgatgccatctacacggtatatgcctacaatgacgcccaattcgaaattcaggacatcaatgtggtcaacgatgcaggtgagcaagacagcgagactacttttgaatctgatgagtacaatcaggtcttgttcacgggaagacccattaatggtgttttggaatat…
fig|49546.61.peg.745	peg	NODE_15_length_121082_cov_37.308095_49421_49612	49421	49612	+	hypothetical protein				ttgcataaattgaacgaaaaatctgacaaaaacattaaaaaacccgatgaacgggacgacaatgttgtgaaatccaaaaaagagtggatgaacgatccttttgtgcggcccagatcatataggtgttttccatacctcgcccctttgttttggttatttggtaacttcctcccctttactgggtccgtttaa
fig|49546.61.peg.746	peg	NODE_15_length_121082_cov_37.308095_51563_49638	51563	49638	-	hypothetical protein				atgcccaaaaagcacgctttcaatttaatgcttttactcattgtatgcctttcctttagctcctgcctaaagcaaaaatatgaggatttcctaaactcattggacgaagaaccgttggattccattatcgatacgggtgcggtattggcagaactgaaatttcctgcggattttaggtttaaaacagaaaataaaatcaacatcacgattacggatcctgccgaaaggataatctacgagctatatgccaagagcaacgaactaactgcatcattggacagtattccaggtccccttccccatcgtctttttgagcgaaaaaccagcgatggaaccatcagggagcaaatttccattccatcgtatgtggacagtgtattgctcgttcgcaagtccaat…
fig|49546.61.peg.747	peg	NODE_15_length_121082_cov_37.308095_52331_51675	52331	51675	-	hypothetical protein				ttggacctctttctttttgtttatttgattaccctggtgttttcattaaccaactttaaaaagtttgttgatacgccgcttcggttttttccactactgattgcctacaccctttttaatgaggttctaggttactttattataaattttgaggaattcagtttttttgaagaagaagagtacaactggcataacgtcattatctataacgtttaccaattggtgtttttcggatatttcttttggttgtatcataaagtggtcaaaaaccaactttatcgaaagctaatacggattatcgccattcttacctttctttcctatgccgtatcgcttttttaccaaaatccgttccattccagtttgtactatgcagattgtgtaggttgtatggcggtc…
fig|49546.61.peg.748	peg	NODE_15_length_121082_cov_37.308095_53029_52346	53029	52346	-	hypothetical protein				atgatgcaagagttcattgaacttttcaaaagccattattttacaattatttacctagtggccttgctattggccattaggttttataaaaagtattttgataccgcactcaaatactttccaataataattgcttacacttttttcaatgaactcttgggttattatatccggtacaatgaaggttttgccttctttagtaaatatacttcggccaatgacctcatttacaatatatatactgttgtgttctttggttacttctaccatgtttattggaaattgattcaacttgacaaacagaaaaaaattgtcgcgggcctttcagtgattgcggtaattggactattgataaatggcttttttttaaacccgttgacgaccaatcttttttatgcg…
fig|49546.61.peg.749	peg	NODE_15_length_121082_cov_37.308095_53638_53039	53638	53039	-	hypothetical protein				atggcattgatctcctgtaacccccaacaaaaaaaagaggcggtacccgaaatggccgatgagcccatggaagaagttattgcccccaaggaaatcatctcattgaaagaggccaaggtactatgcgaaaactaccaaaaccgaagagtccccaatattgttgaatttgaaatgggagatagggattctgaggaaaaattcatggccacccaatttgtagcctttaaattggaaaccctaaaaaggtatatcaaatatgtagaacggaaagcgggaaaggccgaagtggatgccgacagtctgcgaatttatttcgggaactatggaaaagaaggcagggaccccaataaaaatacagttttcatcctacctaccgctaaaatagccaacgactatggc…
fig|49546.61.peg.750	peg	NODE_15_length_121082_cov_37.308095_55374_53830	55374	53830	-	Transcription termination factor Rho		FIG00000392	isu;Transcription_factors_bacterial	ttgcaggaaattgccaaggaattgaacattccgaaatttaaagccctaaaaaaattggatttggtataccaaatcctggatgtacaggcatccaatccctccgttgtggccactggtaccgaagacaagccgaaggaacagaagcaaaaaaggaccagaaccccaaaaagggccgaggcctccaataccccaaaggaagaagctacaagaaaagaagaacctaaaaaagaggtttcaaaaaaagaggttcagaacgaagacggaaaaaaggaacaaaataccgcgcaggtcgatcaacacaaacaaaatggccagcacaaacaccagaacagaagaaatcatcaaagtcaaagaaataatccacaagatagacgaaacagcaattttgataaggattta…
fig|49546.61.peg.751	peg	NODE_15_length_121082_cov_37.308095_55607_56017	55607	56017	+	FIG00649872: hypothetical protein		FIG00649865	ff	atgattcaacgtattcagacattgttccttgctttggttgccctatgttctggagcacttccgtggacggtttccctttggacatcagaagaggggatggtggtattcgccaaggacaatttccctatcttggcaacgtttgtagtagtggccgttcttgcaattattgccattttcctttttaagaaaagacaacatcaatttgttctaaatagattgaacttactattgaacctttttttactaggatttttcgtttatcgatcgctaaacttatccggaggggcgcaagtctctgagaagggtattgggatgctgattcctgtattttctatcgtttttctggttctggccaacagggccatcaaaaaggatgaagatcttgtaaaatctgttgat…
fig|49546.61.peg.752	peg	NODE_15_length_121082_cov_37.308095_56945_56100	56945	56100	-	hypothetical protein				atgtatccattacgatcggtagtattattactgtccttactctttatatcgtgcgtacaacagacgaagaaaacagcagaaacctccaacgaggtattggaaaaagcacccgcttatgatacctcggacccgcagggtatgttaaccgccattgaacatgcctatggtggatggggggatttatggaaaaaaggcgatgtggaatttagctaccattaccacgaccccatactgaaaaagaccgatttatccactgaacgttacctgtttggcaatgaagcttcctacgggcgttacacccaacacgaaatcaatgtgatgccagaagccaaaggggaagtcatccaatattttgacggtgaaaaaaccacggtaatgcaaaatgggaaaataagtgaa…
fig|49546.61.peg.753	peg	NODE_15_length_121082_cov_37.308095_57946_57017	57946	57017	-	Similar to coenzyme PQQ synthesis protein B		FIG00652153	isu;Coenzyme_PQQ_synthesis	atgaaggcgacaggacttactttcatcctcctgatatttcttttaggaacttgccatgcacaagatccaaaagtctcactggcggttttggggaccgttcaagatgcgggaagtccccatattggttgcgaaaaggaatgttgtgcccttcttttcgaaaaacccgatccctcaaggatggtcgtcgcattgggcattgttgaccatgggaaccaaaaaacctttctttttgaagctaccccggacatgccaaggcaattgaaaatactaaagcgcctggccgaaaccccttcggaaaccccaaacggaatatttttgacccacgcccatattgggcattatacaggtttaatgtatttggggcgggaagctttgggaggtaggtccatacccgtctac…
fig|49546.61.peg.754	peg	NODE_15_length_121082_cov_37.308095_58437_57943	58437	57943	-	FIG00648984: hypothetical protein		FIG00648982	ff	atggtgaaaattcttttgctttcggacacccacagccacatggacaaaacaatcctcaaatatgcgcaacaggccgacgaaatttggcacgctggagacattggtgatctaaaggtcaccgatgcattgtccaacctaaaaccgctaagaggtgtgcacggcaatatagacaaccatacaatccaacgggaattcccggaacacaaccgatttatgtgcgaaggggtggatgtttggataacccatattgggggatatcccggaaaatacaatgttagggtcagggaagaaatccaaaaaaaccctcccagattatttatctgtgggcacagtcatattttaaaggtaatgaacgataagaagttaggggttttgcatatgaatccgggcgcatgtggc…
fig|49546.61.peg.755	peg	NODE_15_length_121082_cov_37.308095_58522_59265	58522	59265	+	tRNA pseudouridine synthase A (EC 4.2.1.70)		FIG00000093	isu;tRNA_processing isu;tRNA_modification_Bacteria isu;RNA_pseudouridine_syntheses	ttgcggtatttcgtagcattttcatacaatggcacggcttatcatggctggcagaaccagcccaatgccataacggtacaggaagtcttggaaaaagccctatccacacttttgagggagcaaatacatgtggtaggtgcgggtaggacggatgcaggggtgcatgcaaaacagatgtatgcccattttgacagtgaccagcacctggattttgggaatttggtgtttcgaatgaattcgtttttgccggatgatattgcgattcagggttttaaaactgctaaacccgatgcccatgcccgttttgatgccctggagcgcacttatgaatattggatcgttccacataaaaatccgttttatagtaccagtgcccactgtattgtaaaacctttggcg…
fig|49546.61.peg.756	peg	NODE_15_length_121082_cov_37.308095_59262_61034	59262	61034	+	ABC transporter, ATP-binding protein		FIG00744535	ff	atgagcaaggagcaggagatagggaaagcgtttgattttaaactctttagacgggttttcggcttcgccaagaactacatttcgattttggtgaccgttgtgttatcgggaattctatcggccgcttttgcggtttttaccccgatcatagtgcaatatatcatcaataaggccttggatgcccggaatgatgagcaattgttgaccgctatattggtcatgggctcggttttgttgggacaggtcatttttcaattgatgttcaattattttgccaatctgctgggggagtccgtgatcaaggatttgcgcatgaggctcttccaaaaaatgatggcctttaaaatgacctattttgacaaatcgtccatagggctgttggtcaccagggcagttgcc…
fig|49546.61.peg.757	peg	NODE_15_length_121082_cov_37.308095_61801_61037	61801	61037	-	hypothetical protein				atgaattgcaaaacatgtgaaaacaccttgcgctcggactttacgtattgtccatcatgtggtgcaaaaatcataaagaatcgactcaccctaaaaaatatttggcaggatttaagctttcaggtattcaatctggacaacaccttattgaagacctttagacatctcttcgccaaacccgatgtggtcattgaaagctttatttcaggggcaaggaagaaatacatgaatcccgttagctatttcgccattgccatcacgctttccggtcttatgttctatatactcagggattggtaccacattaaccttaccgagaacaacctcaatcagacaaatgccccaaacatggaatttatctttgattatcaaggccttttgtcctatctgttaatgccg…
fig|49546.61.peg.758	peg	NODE_15_length_121082_cov_37.308095_62586_61801	62586	61801	-	Diadenylate cyclase spyDAC; Bacterial checkpoint controller DisA with nucleotide-binding domain		FIG00006310	isu;Bacterial_checkpoint-control-related_cluster isu;Bacterial_checkpoint-control-related_cluster	ttggagtttttgaatttcctggaatttaagattaccgattttatagacatcatactggttgcggtattgctgtactatatctataaattggtaaagggaacggtagcgattaacatatttattggaattgtcattgtctgggccctctggaaattgaccgagctattgcaaatgaagatgatcagtagcatggtaggtgggtttatgaacattggtctaattgccttgatcattgtttttcagcaggagatacgaaagtttttgcttcttattgggtcgaccaattttgccaccaaacgaagttttatccgccactttaaatttctgaaacaagaggcccttcctaccgatgttgacgtggatgccatcataggggcctgtaagaatatgggcattagc…
fig|49546.61.peg.759	peg	NODE_15_length_121082_cov_37.308095_63461_62625	63461	62625	-	Dihydropteroate synthase (EC 2.5.1.15)		FIG00000307	isu;Folate_Biosynthesis isu;Folate_biosynthesis_cluster	atgaccataaactgcaatggaaaactcctggatttgaccactcccaaagtcatgggaattctcaatattaccccggattccttttacgacggtggtaagtacaacaacccggcagccattgtacaacaagtggaacgcatgctaaaggaaggggcatccctaattgatattggggcctatagctccaaacccggggcaaaggatattagtgaggatgaagaactgcaccgcatactgcccattgttaacttaatcctgaacgaatttccccataccgttctgtccattgacacttttagaagtagggttgccaaaaaatgcttgcaggtaggggccgccatggtcaatgacattagcggtgggtatttagaccataaaatgatggccacagtggccgaa…
fig|49546.61.peg.760	peg	NODE_15_length_121082_cov_37.308095_63555_64097	63555	64097	+	FIG00651728: hypothetical protein		FIG00651722	ff	atgcagcaaacctcaaaacaatatgacgcggttatagagacgtgtcgggaactcttcaaaaaaaagacaaaagattacgggaccgcatggcggattttacggcttccttcattaacggaccaaatttttattaaagcccagcgcatacggggtcttcaggaaaaaggggtacagaaggtggatgaaggtgaacgttccgagtttattgggatcgtcaattattccatcatggcattggtccaattggaaaaaggagtggccgatcagcccgatttaaatgcaaaagaagctttggaactatataatggacagatagcaaaaaccaaaaacctcatggaggccaaaaatcatgactatggggaagcctggcgtgaaatgcgggtcagttccttgaccgat…
fig|49546.61.peg.761	peg	NODE_15_length_121082_cov_37.308095_64094_65191	64094	65191	+	FIG00694335: hypothetical protein		FIG00936455	ff	atgaggtatttagtaggattttcacgggtttttgtaggggtacttttcattattagtgggttcatcaaactaaatgacccggtaggtttttcctttaaattggaagaatattttagccctgcagtattagattttcccttcttggagccttacgccttggccatatccatatttgtggtcattgtagaggtcctgttgggtgtgatgttacttctgggatttaaaaccaagtttaccatttggagccttttggccatgatcgtgttctttacctttctaacgttttattcggcctattacaacaaggttacggattgcgggtgctttggtgatgctgtaaagcttaccccctgggagtcttttgccaaggatattgtgcttttggttttgatattgatt…
fig|49546.61.peg.762	peg	NODE_15_length_121082_cov_37.308095_65308_66057	65308	66057	+	Triosephosphate isomerase (EC 5.3.1.1)		FIG00000076	isu;Calvin-Benson_cycle isu;Glycolysis_and_Gluconeogenesis,_including_Archaeal_enzymes isu;Glycolysis_and_Gluconeogenesis	atgagaacccaaatagtagctggtaactggaaaatgaacaaaaatctggacgaaacggaaatattgctttccgaactctccgctaaacttcctgattcttcggccgaggtcattgtggcgccaacttttgtgaacctggcgtccacggtccggcagttgcaaaattccgtgattcaggttgcggcccaaaatatgcattttgcggaaaatggtgcttttaccggtgagatctcggcggacatgcttttgaatattggagtggaggtagtgattttaggccactcggaacgtcgtgcctacttcggtgaagatgacgccctattggccaagaaggtcaataccgcactggacaaaaacatgcgaatcattttctgttttggagaagaacttgaggaacgc…
fig|49546.61.peg.763	peg	NODE_15_length_121082_cov_37.308095_66112_66888	66112	66888	+	Ribosomal protein L11 methyltransferase (EC 2.1.1.-)		FIG00000346	isu;Heat_shock_dnaK_gene_cluster_extended isu;Ribosome_biogenesis_bacterial	atgcttatggccgagttgggcgaattgggttttgaaagttttgtcgaaacggacaatggggttttggcctacgtgcaaatgggtcaaagcccaaacgaggtggatataggttccctatttgtggtacagcatcccgattttgaagtatcatggtcctttaccgaagtcgagcaacaaaactggaatgccgaatgggagaaaaacttccatcccataaacgtaggcaagcgatgtaggatacgcgctccatttcatccccgggaaaatgtggaatttgatatcatcatagaaccaaaaatgagttttggtacgggtcaccatgaaaccacccatatgatgttacggttgctattggatgaaaacatggcgggcaaaaaagtgctggatatgggctctggc…
fig|49546.61.peg.764	peg	NODE_15_length_121082_cov_37.308095_66907_67182	66907	67182	+	FIG00651751: hypothetical protein		FIG00651750	ff	atgggacttaaagaaaaactttctgaagatcttctacttgaggaagaagtggtcaaacaaaacgaaatcatcctttttaatgatgacgtaaatacctttgaccatgtcattaacacccttattgatgtctgtgaacattcccctgagcaagcggaacagtgttcccttattgtgcactacaatggaaaatgtacggtaaagaccggggaatacgatgacctgaaaccacgatgcagtaagttgttgcaagcgggtcttagtgccgaaattgtatag
fig|49546.61.peg.765	peg	NODE_15_length_121082_cov_37.308095_67418_68014	67418	68014	+	hypothetical protein				atgagtgagtttttcaaagctgaactcaaggataagtttctagaatatgcccacgggcgcgatgattattttgaagttcaattgctttacgatgagttcctaaggcccaattatagtctgcagtatgtggaaaagctacttagggaaattattgaccatgaccacaacctgctggatattatgagtggcaatggagttaaaatcttcatgttgtcatcaacggcatatacggaggagtttttggaagaaggaggctttaaggatctctacatagaagaagaggaaaggtgggatatttttttggaacaattgtcaaacaccagaaggcttagttcagaggaaaaagcagatctgggtcgaacggaaaaggcaatttataaaagggaacgtttattattg…
fig|49546.61.peg.766	peg	NODE_15_length_121082_cov_37.308095_68240_68362	68240	68362	+	hypothetical protein				ttggctcgcaatgttaaacgtattctttttaaccttaaacaaagtaaaggttttaatagcaatgctttacaaatgacccataagcctagaacatttttattgcttttggtatttattgattag
fig|49546.61.peg.767	peg	NODE_15_length_121082_cov_37.308095_68377_68604	68377	68604	+	hypothetical protein				atgactgcagatttattggaaaaggccactgaatttgaaaataggaccctaagtcacatgtcgacaagtgatcgggttgctgcttcaagagaggccaaacaacttattttagcgattaacgaaatatataaaaagacaaaggattccagtttgatggataccatgaaacggttgaccgaaaagaaacgaaagatagagaaacgtcttaaaggcaatcccctagcttaa
[truncated: 4,253 more rows]
