# Supplementary material for: A Zeaxanthin-Producing Bacterium Isolated from the Algal Phycosphere Protects Coral Endosymbionts from Environmental Stress
Source: mBio. 2020 Jan 21;11(1):e01019-19. doi: 10.1128/mBio.01019-19 (PMC6974559; doi:10.1128/mBio.01019-19)
Supplement: TABLE S2 [file mBio.01019-19-st002.xlsx]

## Sheet: Table S2
Table S2 Bacteria isolated from corals
	Number of total colonies	Number of sequences identical to the GF1 16S rRNA gene
Coral 1	32	8 (25.0%)
Coral 2	53	4 (7.55%)
Coral 3	44	7 (15.9%)
Total	129	19 (14.7%)
