# Supplementary material for: A Zeaxanthin-Producing Bacterium Isolated from the Algal Phycosphere Protects Coral Endosymbionts from Environmental Stress
Source: mBio. 2020 Jan 21;11(1):e01019-19. doi: 10.1128/mBio.01019-19 (PMC6974559; doi:10.1128/mBio.01019-19)
Supplement: TABLE S3 [file mBio.01019-19-st003.xlsx]

## Sheet: Table S3
Table S3 OTU sequence counts, taxonomic classification, and 16S rRNA representative sequence
	Control_1	Control_2	Control_3	Abx_1	Abx_2	Abx_3	abx+GF1_1	abx+GF1_2	abx+GF1_3	Total	Greengenes annotation	Representative sequence
OTU1	40613	43985	24629	53340	42462	41994	21436	46864	12160	327483	k__Bacteria; p__Proteobacteria; c__Alphaproteobacteria; o__; f__; g__; s__	AGAGTTTGATCATGGCTCAGAACGAACGCTGGCGGCAGGCTTAACACATGCAAGTCGAACGAGAAGCTACCTTCGGGTAGTGGAAAGTGGCAGACGGGTGAGTAACGCGTGGGAATATACCTAGAGGTACGGAACAACGCCGGGAAACTGGTGCTAATACCGTATGTGCCCTTCGGGGGAAAGATTTATCGCCTTTAGATTAGCCCGCGTTAGATTAGCTTGTTGGTGAGGTAAAAGCTC
OTU2	43705	36629	23998	109	77	89	24052	52129	14741	195529	k__Bacteria; p__Bacteroidetes; c__Flavobacteriia; o__Flavobacteriales; f__Flavobacteriaceae; g__; s__	AGAGTTTGATCATGGCTCAGGATGAACGCTAGCGGCAGGCCTAACACATGCAAGTCGAACGGTAACATAGGTTGCTTGCAACCTGATGACGAGTGGCGCACGGGTGCGGAACGCGTATGGAACCTGCCCCTGTCAGGGGAATAGCCCATGGAAACGTGGATTAATGCCCCATGGTACCGCCCTATCGCATGATAGGGTGGTTAAAGATTTATCGGACAGGGATGGCCATGCGTACCATTA
OTU3	29	19	11	10593	6245	6196	47	84	19	23243	k__Bacteria; p__Bacteroidetes; c__Cytophagia; o__Cytophagales; f__Flammeovirgaceae	AGAGTTTGATCATGGCTCAGGATGAACGCTAGCGGCAGGCCTAATACATGCAAGTCGAGGGGCAGCACGAGTACTTGTACTTGGTGGCGACCGGCGCACGGGTGCGTAACGCGTATGCAACCTACCCATTACTGGAGGATAGCCCGGGGAAACTCGGATTAATACTCCATAGTATTATCAGATGGCATCTGAAGATAATTAAAGATTTATTGGTAATGGATGGGCATGCGTACCATTAGC
OTU4	7	7	2	2176	1430	1345	707	1489	364	7527	k__Bacteria; p__Cyanobacteria; c__Chloroplast; o__Stramenopiles; f__; g__; s__	AGAGTTTGATCATGGCTCAGGATGAACGCTGGCGAGATGCTTTACACATGCAAGTCGTACGAGAGTTTTAAACTCAAGTGGCGGACGGGTGAGTAACACGTAAGAATTTACCTTTAGGAGGGGGACAACAGACAGAAATGACTGCTAATACCCCATATGCTTTCGAGTGAAATGGATTTTTCCGCCTAGAGAGAAGCTTGCGGCTGATTAGCTTGTTGGTAAGGTAATGGCTTACCAAGG
OTU5	11	21	8	35	22	38	7	20	4	166	k__Bacteria; p__Actinobacteria; c__Actinobacteria; o__Actinomycetales; f__Propionibacteriaceae; g__Propionibacterium; s__acnes	AGAGTTTGATCATGGCTCAGGACGAACGCTGGCGGCGTGCTTAACACATGCAAGTCGAACGGAAAGGCCCTGCTTTTGTGGGGTGCTCGAGTGGCGAACGGGTGAGTAACACGTGAGTAACCTGCCCTTGACTTTGGGATAACTTCAGGAAACTGGGGCTAATACCGGATAGGAGCTCCTGCTGCATGGTGGGGGTTGGAAAGTTTCGGCGGTTGGGGATGGACTCGCGGCTTATCAGCT
OTU6	8	11	5	11	4	3	3	8	4	57	k__Bacteria; p__Proteobacteria; c__Alphaproteobacteria; o__; f__; g__; s__	AGAGTTTGATCCTGGCTCAGAACGAACGCTGGCGGCAGGCTTAACACATGCAAGTCGAACGAGAAGCTACCTTCGGGTAGTGGAAAGTGGCAGACGGGTGAGTAACGCGTGGGAATATACCTAGAGGTACGGAACAACGCCGGGAAACTGGTGCTAATACCGTATGTGCCCTTCGGGGGAAAGATTTATCGCCTTTAGATTAGCCCGCGTTAGATTAGCTGGTTGGTAGGGTAACGGCCT
OTU7	3	5	4	8	7	6	3	8	0	44	Unassigned	ATCTTTTTCTCCTTTCTCCTCCCTCACGCTGGCGGCAGGCTTAACACATGCAAGTCGAACGAGAAGCTACCTTCGGGTAGTGGAAAGTGGCAGACGGGTGAGTAACGCGTGGGAATATACCTAGAGGTACGGAACAACGCCGGGAAACTGGTGCTAATACCGTATGTGCCCTTCGGGGGAAAGATTTATCGCCTTTAGATTAGCCCGCGTTAGATTAGCTTGTTGGTGAGGTAAAAGCTC
OTU8	10	7	5	0	0	0	2	7	3	34	Unassigned	AGAGTTTGATCATGGCTCAGAACGAACGCTGGCGGCAGGCTTAACACATGCAAGTCGAACGAGAAGCTACCTTCGGGTAGTGGAAAGTGGCAGACGGGTGAGTAACGCGTGGGAATATACCTAGAGGTACGGAACAACGCCGGGAAACTGGTGCTAATACCGTATGTGCCCTTCGGGGGAAAGATTTATCGGACAGGGATGGCCATGCGTACCATTAGCTGGTTGGTAGGGTAACGGCCT
OTU9	8	5	0	0	0	0	3	12	0	28	Unassigned	AGAGTTTGATCATGGCTCAGGATGAACGCTAGCGGCAGGCCTAACACATGCAAGTCGAACGGTAACATAGGTTGCTTGCAACCTGATGACGAGTGGCGCACGGGTGAGTAACGCGTGGGAATATACCTAGAGGTACGGAACAACGCCGGGAAACTGGTGCTAATACCGTATGTGCCCTTCGGGGGAAAGATTTATCGCCTTTAGATTAGCCCGCGTTAGATTAGCTTGTTGGTGAGGTAA
OTU10	3	5	2	0	0	0	2	10	1	23	k__Bacteria; p__Bacteroidetes; c__Flavobacteriia; o__Flavobacteriales; f__Flavobacteriaceae; g__; s__	AGCTTTTTCTCCTTTCTCCTTCTTCACGCTAGCGGCAGGCCTAACACATGCAAGTCGAACGGTAACATAGGTTGCTTGCAACCTGATGACGAGTGGCGCACGGGTGCGGAACGCGTATGGAACCTGCCCCTGTCAGGGGAATAGCCCATGGAAACGTGGATTAATGCCCCATGGTACCGCCCTATCGCATGATAGGGTGGTTAAAGATTTATCGGACAGGGATGGCCATGCGTACCATTA
OTU11	3	3	2	0	0	0	0	6	3	17	k__Bacteria; p__Bacteroidetes; c__Flavobacteriia; o__Flavobacteriales; f__Flavobacteriaceae; g__; s__	AGAGTTTGATCATGGCTCAGGATGAACGCTAGCGGCAGGCCTAACACATGCAAGTCGAACGGTAACATAGGTTGCTTGAAACCTGATGACGAGTGGCGCACGGGTGCGGAACGCGTATGGAACCTGCCCCTGTCCGGGGACTAGCCCATGGAACCGTGGATTAATGCCCCATGGGACCGCCCTATCGCATGCTAGGGGGGTTAAAGATTTATCG
OTU12	0	3	1	5	4	0	1	0	0	14	k__Bacteria; p__Proteobacteria; c__Betaproteobacteria; o__Burkholderiales; f__Alcaligenaceae	AGAGTTTGATCCTGGCTCAGATTGAACGCTGGCGGCATGCCTTACACATGCAAGTCGAACGGTAACAGGTCTTCGGACGCTGACGAGTGGCGAACGGGTGAGTAATACATCGGAACGTGCCCAGTCGTGGGGGATAACTACTCGAAAGAGTAGCTAATACCGCATACGATCTGAGGATGAAAGCGGGGGACCTTCGGGCCTCGCGCGATTGGAGCGGCCGATGGCAGATTAGGTAGTTGG
OTU13	0	1	0	6	0	0	3	1	1	12	k__Bacteria; p__Firmicutes; c__Bacilli; o__Bacillales	AGAGTTTGATCATGGCTCAGGATGAACGCTGGCGGCGTGCCTAATACATGCAAGTCGAGCGAACAGATAAGGAGCTTGCTCCTTTGACGTTAGCGGCGGACGGGTGAGTAACACGTGGATAACCTACCTATAAGACTGGGATAACTTCGGGAAACCGGAGCTAATACCGGATAACATATTGAACCGCATGGTTCAATAGTGAAAGGCGGCTTTGCTGTCACTTATAGATGGATCCGCGCC
OTU14	0	0	0	1	3	6	0	2	0	12	k__Bacteria; p__Proteobacteria; c__Alphaproteobacteria; o__Sphingomonadales; f__Sphingomonadaceae	AGAGTTTGATCATGGCTCAGAACGAACGCTGGCGGCATGCCTAACACATGCAAGTCGAACGAGCCCTTCGGGGTTAGTGGCGCACGGGTGCGTAACGCGTGGGAATCTGCCCTTGGGTTCGGAATAACTCGCCGAAAGGCGTGCTAATACCGGATGATGTCGAAAGACCAAAGATTTATCGCCCAAGGATGAGCCCGCGTAAGATTAGGTAGTTGGTGAGGTAAAGGCTCACCAAGCCGA
OTU15	5	2	0	0	0	0	0	4	0	11	k__Bacteria; p__Bacteroidetes; c__Flavobacteriia; o__Flavobacteriales; f__Flavobacteriaceae; g__; s__	AGAGCATGGCTCAGGATGAACGCTAGCGGCAGGCCTAACACATGCAAGTCGAACGGTAACATAGGTTGCTTGCAACCTGATGACGAGTGGCGCACGGGTGCGGAACGCGTATGGAACCTGCCCCTGTCAGGGGAATAGCCCATGGAAACGTGGATTAATGCCCCATGGTACCGCCCTATCGCATGATAGGGTGGTTAAAGATTTATCGGACAGGGATGGCCATGCGTACCATTAGCTGGT
OTU16	2	1	0	3	1	1	0	2	0	10	k__Bacteria; p__Proteobacteria; c__Alphaproteobacteria; o__; f__; g__; s__	ATCCTGGCTCAGAACGAACGCTGGCGGCAGGCTTAACACATGCAAGTCGAACGAGAAGCTACCTTCGGGTAGTGGAAAGTGGCAGACGGGTGAGTAACGCGTGGGAATATACCTAGAGGTACGGAACAACGCCGGGAAACTGGTGCTAATACCGTATGTGCCCTTCGGGGGAAAGATTTATCGCCTTTAGATTAGCCCGCGTTAGATTAGCTTGTTGGTGAGGTAAAAGCTCACCAAGGC
OTU17	1	0	0	4	2	1	0	2	0	10	k__Bacteria; p__Proteobacteria; c__Alphaproteobacteria; o__; f__; g__; s__	AGAGTTGATATGGCTCAGAACGAACGCTGGCGGCAGGCTTAACACATGCAAGTCGAACGAGAAGCTACCTTCGGGTAGTGGAAAGTGGCAGACGGGTGAGTAACGCGTGGGAATATACCTAGAGGTACGGAACAACGCCGGGAAACTGGTGCTAATACCGTATGTGCCCTTCGGGGGAAAGATTTATCGCCTTTAGATTAGCCCGCGTTAGATTAGCTTGTTGGTGAGGTAAAAGCTCAC
OTU18	3	0	1	3	0	0	0	1	0	8	k__Bacteria; p__Proteobacteria; c__Alphaproteobacteria; o__Rhizobiales; f__Bradyrhizobiaceae; g__Bradyrhizobium; s__	AGAGTTTGATCATGGCTCAGAGCGAACGCTGGCGGCAGGCTTAACACATGCAAGTCGAGCGGGCGTAGCAATACGTCAGCGGCAGACGGGTGAGTAACGCGTGGGAACGTACCTTTTGGTTCGGAACAACACAGGGAAACTTGTGCTAATACCGGATAAGCCCTTACGGGGAAAGATTTATCGCCGAAAGATCGGCCCGCGTCTGATTAGCTAGTTGGTAGGGTAATGGCCTACCAAGGC
OTU19	0	2	0	4	0	1	1	0	0	8	k__Bacteria; p__Proteobacteria; c__Gammaproteobacteria; o__Xanthomonadales; f__Xanthomonadaceae; g__Stenotrophomonas; s__geniculata	AGAGTTTGATCCTGGCTCAGAGTGAACGCTGGCGGTAGGCCTAACACATGCAAGTCGAACGGCAGCACAGAGGAGCTTGCTCCTTGGGTGGCGAGTGGCGGACGGGTGAGGAATACATCGGAATCTACTCTGTCGTGGGGGATAACGTAGGGAAACTTACGCTAATACCGCATACGACCTACGGGTGAAAGCAGGGGATCTTCGGACCTTGCGCGATTGAATGAGCCGATGTCGGATTAG
OTU20	3	3	1	0	0	0	0	1	0	8	k__Bacteria; p__Bacteroidetes; c__Flavobacteriia; o__Flavobacteriales; f__Flavobacteriaceae; g__; s__	GATCATGGCTCAGGATGAACGCTAGCGGCAGGCCTAACACATGCAAGTCGAACGGTAACATAGGTTGCTTGCAACCTGATGACGAGTGGCGCACGGGTGCGGAACGCGTATGGAACCTGCCCCTGTCAGGGGAATAGCCCATGGAAACGTGGATTAATGCCCCATGGTACCGCCCTATCGCATGATAGGGTGGTTAAAGATTTATCGGACAGGGATGGCCATGCGTACCATTAGCTGGTT
OTU21	1	1	0	1	0	0	0	3	2	8	Unassigned	AGAGTTTGATCATGGCTCAGGATGAACGCTAGCGGCAGGCCTAACACATGCAAGTCGAACGGTAACATAGGTTGCTTGCAACCTGATGACGAGTGGCGCACGGGTGCGGAACGCGTATGGAACCTGCCCCTGTCAGGGGAATAGCCCATGGAAACGTGGATTAATGCCCCATGGTACCGCCCTATCGCATGATAGGGTGGTTAAAGATTTATCGCCTTTAGATTAGCCCGCGTTAGATTA
OTU22	0	0	0	7	1	0	0	0	0	8	k__Bacteria; p__Firmicutes; c__Bacilli; o__Bacillales; f__Staphylococcaceae; g__Staphylococcus; s__	AGAGTTTGATCCTGGCTCAGGATGAACGCTGGCGGCGTGCCTAATACATGCAAGTCGAGCGAACAGACGAGGAGCTTGCTCCTTTGACGTTAGCGGCGGACGGGTGAGTAACACGTGGGTAACCTACCTATAAGACTGGGATAACTTCGGGAAACCGGAGCTAATACCGGATAATATTTCGAACCGCATGGTTCGATAGTTAAAGATGGCTTTGCTATCACTTATAGATGGACCTGCGCC
OTU23	2	1	0	0	0	1	1	2	0	7	k__Bacteria; p__Proteobacteria; c__Betaproteobacteria; o__Burkholderiales; f__Oxalobacteraceae; g__Herbaspirillum; s__	AGAGTTTGATCATGGCTCAGATTGAACGCTGGCGGCATGCCTTACACATGCAAGTCGAACGGCAGCATAGGAGCTTGCTCCTGATGGCGAGTGGCGAACGGGTGAGTAATATATCGGAACGTGCCCTAGAGTGGGGGATAACTAGTCGAAAGACTAGCTAATACCGCATACGATCTACGGATGAAAGTGGGGGATCGCAAGACCTCATGCTCCTGGAGCGGCCGATATCTGATTAGCTAG
OTU24	0	0	1	1	0	3	0	0	2	7	k__Bacteria; p__Proteobacteria; c__Gammaproteobacteria; o__Alteromonadales	AGAGTTTGATCATGGCTCAGATTGAACGCTGGCGGCAGGCCTAACACATGCAAGTCGAGCGGATGAGTGGCGCTTGCTCCATGATTCAGCGGCGGACGGGTGAGTAATGCCTAGGAATCTGCCTGGTAGTGGGGGACAACGTTTCGAAAGGAACGCTAATACCGCATACGTCCTACGGGAGAAAGTGGGGGATCTTCGGACCTCACGCTATCAGATGAGCCTAGGTCGGATTAGCTAGTT
OTU25	0	0	0	0	0	5	2	0	0	7	k__Bacteria; p__Proteobacteria; c__Gammaproteobacteria; o__Pseudomonadales; f__Pseudomonadaceae	AGAGTTTGATCATGGCTCAGATTGAACGCTGGCGGCAGGCCTAACACATGCAAGTCGAGCGGCAGCACGGGAGCTTGCTCCTGGTGGCGAGCGGCGGACGGGTGAGTAATGCCTAGGAATCTGCCTGTTAGTGGGGGATAACTCGGGGAAACTCGAGCTAATACCGCATACGTCCTACGGGAGAAAGTGGGGGACCTTCGGGCCTCACGCTAACAGATGAGCCTAGGTCGGATTAGCTAG
OTU26	1	2	0	1	0	0	1	2	0	7	Unassigned	ATCTTTTTATCCTTGCTCCTCCCTCCCTCTTTCGGCAGGCTTAACACATGCAAGTCGAACGAGAAGCTACCTTCGGGTAGTGGAAAGTGGCAGACGGGTGAGTAACGCGTGGGAATATACCTAGAGGTACGGAACAACGCCGGGAAACTGGTGCTAATACCGTATGTGCCCTTCGGGGGAAAGATTTCTCGCCTTTAGATTAGCCCGCGTTAGATTAGCTTGTTGGTGAGGGAAAAGCTC
OTU27	0	0	0	3	3	0	0	1	0	7	k__Bacteria; p__Actinobacteria; c__Actinobacteria; o__Actinomycetales; f__Propionibacteriaceae; g__Propionibacterium; s__	AGAGTTTGATCCTGGCTCAGGACGAACGCTGGCGGCGTGCTTAACACATGCAAGTCGTACGGTAAGGCCCTTTCGGGGGTACACGAGTGGCGAACGGGTGAGTAACACGTGAGTAACCTGCCCACAACTTTGGGATAACGCTAGGAAACTGGTGCTAATACTGGATATGTGCTCCTGCTGCATGGTGGGGGTTGGAAAGCTCCGGCGGTTGTGGATGGACTCGCGGCCTATCAGCTTGTT
OTU28	0	1	0	1	3	0	0	1	0	6	Unassigned	AGAGTTTGCTCCTGGCTCAGAACGAACGCTGGCGGAAGGATTAACACATGCAAGTCGCCCGCGCAGCTACCTTCGGGTAGTGGAAAGTGGCAGACGGGTGAGTAACGCGTGGGAATATACCTAGAGGTACGGAACAACGCCGGGAAACTGGTGCTAATACCGTATGTGCCCTTCGGGGGAAAGATTTATCGCCTTTAGATTAGCCCGCGTTAGATTAGCTTGTTGGTGAGGTAAAAGCTC
OTU29	1	1	1	1	0	0	1	1	0	6	Unassigned	ATAGTTTGATCCTGGCTCCGAACGACCTCTTTCTTCCTTCTTAACACATGCAAGTCGAACGAGAAGCTACCTTCGGGTAGTGGAAAGTGGCAGACGGGTGAGTAACGCGTGGGAATATACCTAGAGGTACGGAACAACGCCGGGAAACTGGTGCTAATACCGTATGTGCCCTTCGGGGGAAAGATTTATCGCCTTTAGATTAGCCCGCGTTAGATTAGCTTGTTGGTGAGGTAAAAGCTC
OTU30	0	0	0	0	0	0	3	2	0	5	k__Bacteria; p__Firmicutes; c__Bacilli; o__Bacillales; f__Bacillaceae	AGAGTTTGATCATGGCTCAGGATGAACGCTGGCGGCGTGCCTAATACATGCAAGTCGAGCGAACAGACGAGGAGCTTGCTCCTCTGACGTTAGCGGCGGACGGGTGAGTAACACGTGGATAACCTACCTATAAGACTGGGATAACTTCGGGAAACCGGAGCTAATACCGGATAATATATTGAACCGCATGGTTCAATAGTGAAAGACGGTTTTGCTGTCACTTATAGATGGATCCGCGCC
OTU31	1	0	0	1	3	0	0	0	0	5	Unassigned	AGAGTTTGATCATGGCTCAGAACGACCTCTTTCTTCCTTCTTCCCCCCTTCCCTTCTAACGAGAAGCTACCTTCGGGTAGTGGAAAGTGGCAGACGGGTGAGTAACGCGTGGGAATATACCTAGAGGTACGGAACAACGCCGGGAAACTGGTGCTAATACCGTATGTGCCCTTCGGGGGAAAGATTTATCGCCTTTAGATTAGCCCGCGTTAGATTAGCTTGTTGGTGAGGTAAAAGCTC
OTU32	0	0	0	0	0	5	0	0	0	5	Unassigned	AGAGTTTGATCATGGCTCAGAACGAACGCTGGCGGCAGGCTTAACACATGCAAGTCGAACGAGAAGCTACCTTCGGGTAGTGGAAAGTGGCAGACGGGTGAGTAACGCGTATGCAACCTACCCATTACTGGAGGATAGCCCGGGGAAACTCGGATTAATACTCCATAGTATTATCAGATGGCATCTGAAGATAATTAAAGATTTATTGGTAATGGATGGGCATGCGTACCATTAGCTAGT
OTU33	0	0	3	0	0	0	1	1	0	5	Unassigned	ATCGTTTGCTCATGGCTCCCCCCTCCCTCTTTCGGCAGGCTTAACACATGCAAGTCGAACGAGAAGCTACCTTCGGGTAGTGGAAAGTGGCAGACGGGTGAGTAACGCGTGGGAATATACCTAGAGGTACGGAACAACGCCGGGAAACTGGTGCTAATACCGTATGTGCCCTTCGGGGGAAAGATTTATCGCCTTTAGATTAGCCCGCGTTAGATTAGCTTGTTGGTGAGGTAAAAGCTC
OTU34	0	0	1	1	0	1	2	0	0	5	Unassigned	AGAGTTTGATCATGGCTCAGGACGAACGCTGGCGGCGTGCTTAACACATGCAAGTCGAACGGAAAGGCTCCAGCTTGCTGGAGTACTCGAGTGGCGAACGGGTGAGTAACACGTGGGTAATCTGCCCTGCACTCTGGGATAAGCCTGGGAAACTGGGTCTAATACTGGATATGACCTTTCTCCTTATGGGGTTTGGTGGAAAGTTTTTCGGTGTAGGATGAGCCCGCGGCCTATCAGCTT
OTU35	0	0	0	0	3	2	0	0	0	5	Unassigned	ATCTTTTTCTCCTTTCTCCTTCTTCACGCTAGCGGCAGGCCTAATACATGCAAGTCGAGGGGCAGCACGAGTACTTGTACTTGGTGGCGACCGGCGCACGGGTGCGTAACGCGTATGCAACCTACCCATTACTGGAGGATAGCCCGGGGAAACTCGGATTAATACTCCATAGTATTATCAGATGGCATCTGAAGATAATTAAAGATTTATTGGTAATGGATGGGCATGCGTACCATTAGC
OTU36	0	0	0	0	4	1	0	0	0	5	k__Bacteria; p__Bacteroidetes; c__Cytophagia; o__Cytophagales; f__Flammeovirgaceae	AGAGTTTGATCCTGGCTCAGGATGAACGCTAGCGGCAGGCCTAATACATGCAAGTCGAGGGGCAGCACGAGTACTTGTACTTGGTGGCGACCGGCGCACGGGTGCGTAACGCGTATGCAACCTACCCATTACTGGAGGATAGCCCGGGGAAACTCGGATTAATACTCCATAGTATTATCAGATGGCATCTGAAGATAATTAAAGATTTATTGGTAATGGATTAGCCCGCGTTAGATTAGC
OTU37	0	1	0	0	1	2	0	0	0	4	k__Bacteria; p__Proteobacteria; c__Gammaproteobacteria; o__Enterobacteriales; f__Enterobacteriaceae; g__; s__	AGAGTTTGATCATGGCTCAGATTGAACGCTGGCGGCAGGCCTAACACATGCAAGTCGAACGGTAACAGGAAGCAGCTTGCTGCTTCGCTGACGAGTGGCGGACGGGTGAGTAATGTCTGTGAAACTGCCTGATGGAGGGGGATAACTACTGGAAACGGTAGCTAATACCGCATAACGTCGCAAGACCAAAGAGGGGGACCTTAGGGCCTCTTGCCATCGGATGTGCCCAGATGGGATTAG
OTU38	2	0	0	0	0	0	2	0	0	4	k__Bacteria; p__Proteobacteria; c__Gammaproteobacteria; o__Pseudomonadales; f__Pseudomonadaceae; g__Pseudomonas; s__	AGAGTTTGATCCTGGCTCAGATTGAACGCTGGCGGCAGGCCTAACACATGCAAGTCGAGCGGTAGAGAGAAGCTTGCTTCTCTTGAGAGCGGCGGACGGGTGAGTAATGCCTAGGAATCTGCCTGGTAGTGGGGGATAACGTTCGGAAACGGACGCTAATACCGCATCCGTCCTACGGGAGAAAGCA
OTU39	0	0	0	0	2	2	0	0	0	4	k__Bacteria; p__Firmicutes; c__Bacilli; o__Lactobacillales; f__Streptococcaceae; g__Streptococcus; s__	AGAGTTTGATCCTGGCTCAGGACGAACGCTGGCGGCGTGCCTAATACATGCAAGTAGAACGCTGAAGGAGGAGCTTGCTCTTCTGGATGAGTTGCGAACGGGTGAGTAACGCGTAGGTAACCTGCCTGGTAGCGGGGGATAACTATTGGAAACGATAGCTAATACCGCATAACAGCAAATGTTGCATGACATTTGCTTAAAAGGTGCAATTGCATCACTACCAGATGGACCTGCGTTGTA
OTU40	0	1	0	2	0	1	0	0	0	4	k__Bacteria; p__Proteobacteria; c__Gammaproteobacteria; o__Enterobacteriales; f__Enterobacteriaceae; g__; s__	AGAGTTTGATCATGGCTCAGATTGAACGCTGGCGGCAGGCCTAACACATGCAAGTCGAACGGTAACAGGACGAAGCTTGCTTCTTTGCTGACGAGTGGCGGACGGGTGAGTAATGTCTGGGAAACTGCCTGATGGAGGGGGATAACTACTGGAAACGGTAGCTAATACCGCATAACGTCGCAAGACCAAAGAGGGGGACCTTCGGGCCTCTTGCCATCGGATGTGCCCAGATGGGATTAG
OTU41	0	0	0	1	2	1	0	0	0	4	k__Bacteria; p__Proteobacteria; c__Gammaproteobacteria; o__Pseudomonadales; f__Pseudomonadaceae; g__Pseudomonas; s__balearica	AGCGTTTGATCATGGCTCAGATTGAACGCTGGCGGCAGGCCTAACACATGCAAGTCGAGCGGCAGCGGGTCCTTCGGGATGCCGGCGAGCGGCGGACGGGTGAGTAATGCCTAGGAATCTGCCTGGTCGTGGGGGATAACTCGGGGAAACTCGAGCTAATACCGCATACGTCCTACGGGAGAAAGCGGGGGATCTTCGGACCTCGCGCTACCAGATGAGCCTAGGTCGGATTAGCTGGTT
OTU42	2	0	0	0	0	1	0	1	0	4	Unassigned	AGAGTTTGATCCTGGCTCAGAACGAACGCTGGCGGCAGGCTTAACACATGCAAGTCGAACGAGAAGCTACCTTCGGGGAGTGGAAAGTGGCAGACGGGTGCGTAACGCGTGGGAATATACCTAGAGGTACGGAACAACGCCGGGAAACTGGTGCTAATACCGTATGTGCCCTTCGGGGGAAAGATTTATCGCCTTTAGATTATCCCGCGTTAGATGAGAGTGTGGGTGAGGAAAAAGCTC
OTU43	0	0	3	1	0	0	0	0	0	4	k__Bacteria; p__Proteobacteria; c__Alphaproteobacteria; o__; f__; g__; s__	AGAGTTTGATCATGGCTCAGAACGAACGCTGGCGGCAGGCCTAACACATGCAAGTCGAACGAGAAGCTTCTTTCGGGAAGTGGAGAGTGGCGCACGGGTGAGTAACGCGTGGGAATTTGCCTTTTGGTACGGGATAACGTCTGGAAACGGATGCTAATACCGTATGTGATCTACGGATTAAAGATTTATCGCCAGAAGAGAAGCCCGCGTAGGATTAGGTAGTTGGTGTGGTAACGGCGC
OTU44	2	2	0	0	0	0	0	0	0	4	k__Bacteria; p__Planctomycetes; c__Planctomycetia; o__Pirellulales; f__Pirellulaceae; g__; s__	AGAGTTTGATCCTGGCTCAGAATGAACGTTGGCGGCATGGATTAGGCATGCAAGTCGCGCGAGAAGGGTTTGGTGCTTGCATTGAACCTGGACAGCGGCGAAAGGGAGAGTAACGCGTAGTTACCTGCCCCGAGGTCCGGAATAGCCACGGGAAACTGTGGGTAATGCCGGATAATATCCCCGGATCAAAGGTGTGATTCCGCCTCGGGAGGGGACTGCGTTGTACTAGCTTGTTGGTGG
OTU45	1	0	0	0	0	1	0	1	1	4	Unassigned	AGAGTTTGATCATGGCTCAGAACGAACGCTGGCGGCAGGCTTAACACATGCAAGTCGAACGAGAAGCTACCTTCGGGTAGTGGAAAGTGGCAGACGGGTGAGTAACGCGTGGGAATATACCTAGAGGTACGGAAAAACGCCGGGAAACTGGTGCTAATACCGTATGTGACCTTCGGGGGAAAGATTTATCGACTTTAGATTAGAACGCGTTAGATTAGCTGGTTGGTGTGGTTAAAGCTC
OTU46	0	0	0	0	0	4	0	0	0	4	k__Bacteria; p__Bacteroidetes; c__Bacteroidia; o__Bacteroidales; f__[Paraprevotellaceae]; g__[Prevotella]; s__	AGAGTTTGATCCTGGCTCAGGATGAACGCTAGCTACAGGCTTAACACATGCAAGTCGAGGGGCAGCGGGTTGAAAGCTTGCTTTCAATGCCGGCGACCGGCGCACGGGTGCGTAACGCGTATCAAACCTGCCTCATACTCGGGGATAGCCTTGCGAAAGTAAGATTAATACCCGATGTTATTAGTTCATCGCATGGTGGGCTAATCAAAGATTTATCGGTATGAGATGGTGATGCGTCCG
OTU47	3	0	0	0	0	0	0	1	0	4	k__Bacteria; p__Bacteroidetes; c__Flavobacteriia; o__Flavobacteriales; f__Flavobacteriaceae; g__; s__	ATAGTTTGATCATGGCTCAGGATGACCTCTCTCTTCCTTCCTAACACATGCAAGTCGAACGGTAACATAGGTTGCTTGCAACCTGATGACGAGTGGCGCACGGGTGCGGAACGCGTATGGAACCTGCCCCTGTCAGGGGAATAGCCCATGGAAACGTGGATTAATGCCCCATGGTACCGCCCTATCGCATGATAGGGTGGTTAAAGATTTATCGGACAGGGATGGCCATGCGTACCATTA
OTU48	1	0	1	0	0	1	0	0	0	3	k__Bacteria; p__Proteobacteria; c__Betaproteobacteria; o__Rhodocyclales; f__Rhodocyclaceae; g__Petrobacter; s__succinatimandens	AGAGTTTGATCATGGCTCAGATTGAACGCTGGCGGCATGCCTTACACATGCAAGTCGAACGGCAGCGGGCCCTTCGGGGTGCCGGCGAGTGGCGAACGGGTGAGTAATGCATCGGAACGTACCCGGGAGAGGGGGATAACCGGCCGAAAGGCTGGCTAATACCGCATGAACTCGGAAGAGCAAAGCGGGGGACCTTCGGGCCTCGCGCTCTCGGAGCGGCCGATGTCCGATTAGGCTAGT
OTU49	0	0	0	0	0	0	1	0	2	3	k__Bacteria; p__Proteobacteria; c__Alphaproteobacteria; o__Rhizobiales; f__Brucellaceae; g__Ochrobactrum; s__	AGAGTTTGATCATGGCTCAGAACGAACGCTGGCGGCAGGCTTAACACATGCAAGTCGAGCGCCCCGCAAGGGGAGCGGCAGACGGGTGAGTAACGCGTGGGAACGTACCTTTTGCTACGGAATAACTCAGGGAAACTTGTGCTAATACCGTATGTGCCCTTCGGGGGAAAGATTTATCGGCAAAGGATCGGCCCGCGTTGGATTAGCTAGTTGGTGAGGTAAAGGCTCACCAAGGCGACG
OTU50	0	0	0	0	2	0	0	0	1	3	k__Bacteria; p__Actinobacteria; c__Actinobacteria; o__Actinomycetales; f__Corynebacteriaceae; g__Corynebacterium; s__	AGAGTTTGATCATGGCTCAGGACGAACGCTGGCGGCGTGCTTAACACATGCAAGTCGAACGGAAAGGCCCTGCTTGCCGGGTCCTCGAGTGGCGAACGGGTGAGTAACACGTGGGTGATCTGCCCTGCACTTCGGGATAAGCCTGGGAAACTGGGTCTAATACCGGATAGGAGCCATTTTTAGTGTGATGGTTGGAAAGTTTTTTCGGTGTAGGATGAGCTCGCGGCCTATCAGCTTGTT
OTU51	0	0	0	0	0	3	0	0	0	3	k__Bacteria; p__Proteobacteria; c__Alphaproteobacteria; o__Caulobacterales; f__Caulobacteraceae; g__; s__	AGAGTTTGATCCTGGCTCAGAGCGAACGCTGGCGGCAGGCCTAACACATGCAAGTCGAACGGATCCTTCGGGATTAGTGGCGGACGGGTGAGTAACACGTGGGAACGTGCCCTTTGGTTCGGAACAACTCAGGGAAACTTGAGCTAATACCGGATGTGCCCTTCGGGGGAAAGATTTATCGCCATTGGAGCGGCCCGCGTCTGATTAGCTAGTTGGTGAGGTAAAGGCTCACCAAGGCGA
OTU52	0	0	0	0	0	3	0	0	0	3	k__Bacteria; p__Cyanobacteria; c__Chloroplast; o__Chlorophyta; f__Trebouxiophyceae; g__; s__	AGAGTTTGATCATGGCTCAGGATGAACGCTGGCGGCATGCTTAACACATGCAAGTCGAACGAGGGTGCATCGCTCTGCGATGCACCTTAGTGGCGGACGGGTGAGTAACGCGTAAGAACCTGCCCCCAGGAGAGGGATACCAACTGGAAACGGTTGTTAATACCTCATATGCTGCGGAGTAAAACGGTGTAAAAACCGCCTGGGGAGGGGCTTGCGTCTGCTTAGCTAGTTGGTGGGGCA
OTU53	1	0	0	0	0	0	1	1	0	3	k__Bacteria; p__Bacteroidetes; c__Flavobacteriia; o__Flavobacteriales; f__Flavobacteriaceae; g__; s__	ATAGTTTGATCCTGGCTCAGGATGAACGCTAGCGGCAGGCCTAACACATGCAAGTCGAACGGTAACATAGGTTGCTTGCAACCTGATGACGAGTGGCGCACGGGTGCGGAACGCGTATGGAACCTGCCCCTGTCAGGGGAATAGCCCATGGAAACGGGGATTAATGCCCCATGGTACCGCCATATCGCATGATAGGGTGGTTAAAGACTTATCGGACAGGGATGGGCACGCGCACCATTA
OTU54	0	0	0	1	0	0	0	1	1	3	k__Bacteria; p__Proteobacteria; c__Alphaproteobacteria; o__; f__; g__; s__	AGAGTTTGATCATGGCTCAGAACGAACGCTGGCGGCAGGCTTAACACATGCAAGTCGAACGAGAAGATACCTTCGGGTAGTGGAAAGTGGCAGACGGGTGAGTAACGCGTGGGAATATACCTAGAGGTACGGAACAACGAAGGGAAAATGGTGCTAATACCGTATGTGACCTTCGGGGGAAAGATTTATCGCCTTTAGAGTAGCACGCGTTAGATTAGCTTGTTGGTGAGGTAAAAGATC
OTU55	0	0	0	1	1	0	0	1	0	3	Unassigned	AGAGTTTGATCCTGGCTCAGAACGAACGCTGGCGGCAGGCTTAACACATGCAAGTCGAACGAGAAGCTACCTTCGGGTAGTGGAAAGTGGCAGACGGGTGAGTAACGCGTGGGAATATACCTAGAGGTACGGAACAACGCCGGGAAACTGGTGCTAATCTCGTATGCCGTCTTCTGCTTGAAAAAAAAAAAA
OTU56	0	1	1	0	0	0	1	0	0	3	k__Bacteria; p__Bacteroidetes; c__Flavobacteriia; o__Flavobacteriales; f__Flavobacteriaceae; g__; s__	AGAGTTTGATCCTGGCTCAGGATGAACGCTAGCGGCAGGCCTAACACATGCAAGTCGAACGGTAACATAGGTTGCTTGCAACCTGATGACGAGTGGCGCACGGGTGCGGAACGCGTATGGAACCTGCCCCTGTAAGGGGAATAGACCATGGAAACGTGGATTAATGCCCCATGGGACCGCCCTATTGCATGATAGGGTGGGTAAAGATTTATAGGAAAGGGATGGCCATGCGTACAATTA
OTU57	0	0	0	2	0	1	0	0	0	3	Unassigned	AGAGTTTGATCCTGGCTCAGAACGAACGCTGGCGGCAGGCTTAACACATGCAAGTCGAACGAGAAGCTACCTTCGGGTAGTGGAAAGTGGCAGACGGGTGAGTAAAGCGTGGGAATATACCTAGAGGTACGGAACAACGCAGGGAAACTGGTGATAATACCGAATGTGCCCTTCGGGGGAAAGATGTATCGCCTTTAGATTAGACCGCGTTAGATTAGCTTGTGGGTGAGGGAAAAGCAC
OTU58	0	0	0	2	0	1	0	0	0	3	k__Bacteria; p__Proteobacteria; c__Alphaproteobacteria; o__; f__; g__; s__	AGAGTTTGATCCTGGCTCTTATACACATGCAAGTCGAACGAGAAGCTACCTTCGGGTAGTGGAAAGTGGCAGACGGGTGAGTAACGCGTGGGAATATACCTAGAGGTACGGAACAACGCCGGGAAACTGGTGCTAATACCGTATGTGCCCTTCGGGGGAAAGATTTATCGCCTTTAGATTAGCCCGCGTTAGATTAGCTTGTTGGTGAGGTAAAAGCTCACCAAGGCGACGATCTATAGC
OTU59	0	0	0	0	3	0	0	0	0	3	k__Bacteria; p__Actinobacteria; c__Actinobacteria; o__Actinomycetales; f__Corynebacteriaceae; g__Corynebacterium; s__	AGAGTTTGATCCTGGCTCAGGATGAACGCTGGCGGCGTGCTTAACACATGCAAGTCGAACGGAAAGGCTCCAGCTTGCTGGGGTGCTCGAGTGGCGAACGGGTGAGTAACACGTAAGTGATCTGCCCTGCACTGGGGGATAAGCTTGGGAAACTGGGTCTAATACCCTATAGGACCGCATCGTGGTTGGTGTGGTGGAAAGGTTTTTCTGGTGTGGGATGAGCTTGCGGCCTATCAGCTT
OTU60	0	0	0	1	1	1	0	0	0	3	k__Bacteria; p__Proteobacteria; c__Alphaproteobacteria; o__; f__; g__; s__	AGAGTTTGATCCTGGCTCAGAACGAACGCTGGCGGCAGGCTTAACACATGCAAGTCGAACGAGAAGCTACCTTCGGGTAGTGGAAAGGGGCAGACGGGTGAGTAACGCGAGGGAATATACCTAGAGGTACGGAACAACGCAGGGAAACTGGTGCTAATACAGTATGTGCCCTTCGGGGGAAAGATTTATCGACTTTAGATTAGCCCGCGTTAGATTAGCTTGTTGGTAAGGTAACAGCTC
OTU61	0	0	0	0	0	0	0	3	0	3	k__Bacteria; p__Bacteroidetes; c__Flavobacteriia; o__Flavobacteriales; f__Flavobacteriaceae; g__; s__	AGAGTTTGATCATGGCTCAGGATGAACGCTAGCGGCAGGCCTAACACATGCAAGTCGAACGGTAACATAGGTTGGTGGCAACCTGATGACGAGTGGCGCACGGGTGCGGAACGCGTATGGAAACTGCCCCTGTCAGGGGAATAGCCCATGGAAACGGGGATTAATGCCCCATGGTACCGCCCTATCGCATGATAGGGGGGTTAAAGATTTATCGGTAAGGGAT
OTU62	0	1	0	0	0	1	0	0	0	2	k__Bacteria; p__Proteobacteria; c__Alphaproteobacteria; o__Rhizobiales; f__Rhizobiaceae; g__Agrobacterium; s__	AGAGTTTGATCATGGCTCAGAACGAACGCTGGCGGCAGGCTTAACACATGCAAGTCGAACGCCCCGCAAGGGGAGTGGCAGACGGGTGAGTAACGCGTGGGAACATACCCTTTCCTGCGGAATAGCTCCGGGAAACTGGAATTAATACCGCATACGCCCTACGGGGGAAAGATTTATCGGGGAAGGATTGGCCCGCGTTGGATTAGCTAGTTGGTGGGGTAAAGGCCTACCAAGGTGACG
OTU63	0	0	0	2	0	0	0	0	0	2	k__Bacteria; p__Bacteroidetes; c__Bacteroidia; o__Bacteroidales; f__Porphyromonadaceae; g__Porphyromonas; s__	AGAGTTTGATCCTGGCTCAGGATGAACGCTAGCGATAGGCTTAACACATGCAAGTCGAGGGGCAGCATAGTCTTAGCTTGCTAAGACTGATGGCGACCGGCGCACGGGTGCGTAACGCGTATGCAACTTGCCTCACAGAGGGGGATAACCCGTCGAAAGACGGACTAATACCGCGTACACTCCATCTTGGGCATCCAAGGTGGAGGAAATGAAATTCGCTGTGAGATAGGCATGCGTCCC
OTU64	0	0	0	1	0	1	0	0	0	2	k__Bacteria; p__Proteobacteria; c__Gammaproteobacteria; o__Pseudomonadales; f__Moraxellaceae; g__Enhydrobacter; s__	AGAGTTTGATCATGGCTCAGATTGAACGCTGGCGGCAGGCTTAACACATGCAAGTCGAACGATGATTATCTAGCTTGCTAGATATGATTAGTGGCGGACGGGTGAGTAACATTTAGGAATCTGCCTAGTAGTGGGGGATAGCTCGGGGAAACTCGAATTAATACCGCATACGACCTACGGGTGAAAGGGGGCGCAAGCTCTTGCTATTAGATGAGCCTAAATCAGATTAGCTAGTTGGTG
OTU65	0	0	0	2	0	0	0	0	0	2	k__Bacteria; p__Firmicutes; c__Clostridia; o__Clostridiales; f__Veillonellaceae; g__Veillonella; s__dispar	AGAGTTTGATCATGGCTCAGGACGAACGCTGGCGGCGTGCTTAACACATGCAAGTCGAACGAAGAGCGATGGAAGCTTGCTTCTATCAATCTTAGTGGCGAACGGGTGAGTAACGCGTAATCAACCTGCCCTTCAGAGGGGGACAACAGTTGGAAACGACTGCTAATACCGCATACGATCTAATCTCGGCATCGAGGATAGATGAAAGGTGGCCTCTACATGTAAGCTATCACTGAAGGA
OTU66	0	1	0	0	0	1	0	0	0	2	k__Bacteria; p__Actinobacteria; c__Actinobacteria; o__Actinomycetales; f__Corynebacteriaceae; g__Corynebacterium; s__	AGAGTTTGATCATGGCTCAGGACGAACGCTGGCGGCGTGCTTAACACATGCAAGTCGAACGGAAAGGCCTCTGCTTGCAGAGGTACTCGAGTGGCGAACGGGTGAGTAACACGTGGGTGATCTGCCTTGCACTTCGGGATAAGCCTGGGAAACTGGGTCTAATACCGGATAGGACCATGCTTTAGTGTGTGTGGTGGAAAGTTTTTCGGTGCAAGATGAGCCCGCGGCCTATCAGCTTGT
OTU67	0	1	0	1	0	0	0	0	0	2	k__Bacteria; p__Bacteroidetes; c__Bacteroidia; o__Bacteroidales; f__Porphyromonadaceae; g__Porphyromonas; s__	AGAGTTTGATCATGGCTCAGGATGAACGCTAGCGATAGGCTTAACACATGCAAGTCGAGGGGCAGCATAGTCTTAGCTTGCTAAGACTGATGGCGACCGGCGCACGGGTGCGTAACGCGTATGCAACTTGCCTCACAGAGGGGGATAACCCGTCGAAAGACGGACTAATACCGCGTACACTCCATCTTGGGCATCCAAGGTGGAGGAAATGAAATTCGCTGTGAGATAGGCATGCGTCCC
OTU68	0	2	0	0	0	0	0	0	0	2	k__Bacteria; p__Proteobacteria; c__Betaproteobacteria; o__Neisseriales; f__Neisseriaceae; g__Neisseria; s__subflava	AGAGTTTGATCCTGGCTCAGATTGAACGCTGGCGGCATGCTTTACACATGCAAGTCGGACGGCAGCACAGAGAAGCTTGCTTCTTGGGTGGCGAGTGGCGAACGGGTGAGTAATATATCGGAACGTACCGAGTAATGGGGGATAACTAATCGAAAGATTAGCTAATACCGCATATTCTCTGAGGAGGAAAGCAGGGGACCTTTGGGCCTTGCGTTATTCGAGCGGCCGATATCTGATTAG
OTU69	1	0	0	1	0	0	0	0	0	2	k__Bacteria; p__Proteobacteria; c__Betaproteobacteria; o__Burkholderiales; f__Alcaligenaceae; g__Achromobacter; s__	AGAGTTTGATCATGGCTCAGATTGAACGCTAGCGGGATGCCTTACACATGCAAGTCGAACGGCAGCACGGACTTCGGTCTGGTGGCGAGTGGCGAACGGGCGAGTAATATATCGGAACGTGCCCAGTAGCGGGGGATCACTACGCGAAAGCGTAGCTAATACCGCATACGCCCTAAGGGGGAAAGCAGGGGATCGCAAGACCTTGCACTTTTGGAGCGGCCGATATCGGATTAGCTAGTT
OTU70	0	2	0	0	0	0	0	0	0	2	k__Bacteria; p__Proteobacteria; c__Alphaproteobacteria; o__Sphingomonadales; f__Sphingomonadaceae	AGAGTTTGATCATGGCTCAGAACGAACGCTGGTGGCATGCCTAACACATGCAAGTCGAACGAGATCCTTCGGGGTCTAGTGGCGCACGGGTGCGTAACGCGTGGGAATCTGCCCTTAGGTTCGGAATAACAGTTAGAAATGACTGCTAATACCGGATGATGACGTTAAGTCCAAAGATTTATCGCCTGAGGATGAGCCCGCGTAGGATTAGCTAGTTGGTGTGGTAAAGGCGCACCAAGG
OTU71	0	0	0	0	0	0	0	2	0	2	k__Bacteria; p__Proteobacteria; c__Gammaproteobacteria; o__Pseudomonadales; f__Pseudomonadaceae	AGAGTTTGATCCTGGCTCAGATTGAACGCTGGCGGCAGGCCTAACACATGCAAGTCGAGCGGATGAAGGGAGCTTGCTCCTGGATTCAGCGGCGGACGGGTGAGTAATGCCTAGGAATCTGCCTGGTAGTGGGGGACAACGTTTCGAAAGGAACGCTAATACCGCATACGTCCTACGGGAGAAAGCAGGGGACCTTCGGGCCTTGCGCTATCAGATGAGCCTAGGTCGGATTAGCTAGTT
OTU72	0	2	0	0	0	0	0	0	0	2	k__Bacteria; p__Proteobacteria; c__Betaproteobacteria; o__Burkholderiales; f__Comamonadaceae; g__; s__	AGAGTTTGATCATGGCTCAGATTGAACGCTGGCGGCATGCCTTACACATGCAAGTCGAACGGTAACAGGTCTTCGGACGCTGACGAGTGGCGAACGGGTGAGTAATACATCGGAACGTGCCCGATCGTGGGGGATAACGAGGCGAAAGCTTTGCTAATACCGCATACGATCTACGGATGAAAGCGGGGGATCTTCGGACCTCGCGCGGACGGAGCGGCCGATGGCAGATTAGGTAGTTGG
OTU73	0	0	0	0	1	0	1	0	0	2	k__Bacteria; p__Firmicutes; c__Bacilli; o__Bacillales	AGAGTTTGATCATGGCTCAGGATGAACGCTGGCGGCGTGCCTAATACATGCAAGTCGAGCGAACAGACGAGGAGCTTGCTCCTCTGACGTTAGCGGCGGACGTGTGAGGAACACGTGGATAACCTACCTATCAGACTGGGATAACTTCGGGAAACCGGAGCTAATACCAGATCACATGTTGAACCGCATGGTTCAACAGTGAAA
OTU74	0	0	0	0	0	2	0	0	0	2	k__Bacteria; p__Firmicutes; c__Clostridia; o__Clostridiales; f__[Tissierellaceae]; g__Anaerococcus; s__	AGAGTTTGATCATGGCTCAGGATTAACGCTGGCGGCGTGCATAACACATGCAAGTCGAACGATGAAACTTAAATGATTTCTTCGGAATGAACTTAAGTGGATTAGTGGCGGACGGGTGAGTAACGCGTGAGTAACCTGCCTTACACAAGGGGATAGCCGTTGGAAACGACGAATAATACCCTATGAAACTATCACTTCGCATGAAGCGATAGTCAAAGTGTTAGCGGTGTCAGATGGACT
OTU75	0	0	1	0	0	0	1	0	0	2	Unassigned	AGAGTTTGATCATGGCTCAGGATGAACGCTAGCGGCAGGCCTAACACATGCAAGTCGAACGGAAACATAGGTTGCTTGCAACCTGATGACGAGAGGCGAACGGGTGCGGAACGCGTATGGAAACAGCCCCTGTCAGGGGAATAGCACATGGACACGTGGATTAATGTCCCATGGTACCGCCCTATCGCATGATAGGGTGGTTAAAGAT
OTU76	0	1	1	0	0	0	0	0	0	2	Unassigned	AGAGTTTGATCCTGGCTCTGAACGAACGCTGGCGGCAGGCTTAACACATGCAAGTCGAACGAGAAGCTACCTTCGGGTAGTGGAAAGGGGCAGAAGGGTGAGTAACGCGTGGGAATATAACTAGAGGTACGGAACAACGCCGGGAAACTGGTGCTAATACCGTATGTGCCATTAGGGGGAAAGATTTATCGCCTTTAGATTAGCCCGAGTTAGATTAGCTTGTTGGTGAGGTAAAAGCTC
OTU77	0	0	0	0	2	0	0	0	0	2	Unassigned	ATAGTTTTATCATTTCTCATTATTAACGCTATCGGCAGGCCTAATACCTGCAAGTCGAGGGGCAGCACGAGTACTTGTACTTGGTGGCGACCGGCGCACGGGTGCGTAACGCGTATGCAACCTACCCATTACTGGAGGATAGCCCGGGGAAACTCGGATTAATACTCCATAGTATTATCAGATGGCATCTGAAGATAATTAAAGATTTATTGGTAATGGATGGGCATGCGTACCATTAGC
OTU78	0	0	1	0	1	0	0	0	0	2	k__Bacteria; p__Proteobacteria; c__Alphaproteobacteria; o__; f__; g__; s__	AGAGTTTGATCATGGCTCAGAACGAACGCTGGCGGCAGGCTTAACACATGCAAGTCGAACGAGAAGCTACCTTCGGGTAGTGGAAAGTGGCAGACGGGTGAGTAACGAGTGGGAATATACCTAGAGGTACGGAACAACGCCGGGAAACTGGTGCTAATACCGTATGAGCCCTTCGGGGGAAAGATTTATCGCATTTAGATTAGACCGCGTAAGATTAGCTTGTTGGGGAGGCAAAAGCTA
OTU79	0	0	0	1	0	0	0	1	0	2	k__Bacteria; p__Proteobacteria; c__Alphaproteobacteria; o__Rhizobiales; f__Phyllobacteriaceae; g__; s__	AGAGTTTGATCCTGGCTCAGAACGAACGCTGGCGGCAGGCTTAACACATGCAAGTCGAACGAGAAGATACGTTCGGGGAGAGGAAAGTGGCAGACGGGTGAGTAACGCGTGGGAATATACCTAGAGGTACGGAACAACGCAGGGAAACTGGTGCTAATACCGTATGTGCCATGCGGGGGAAAGA
OTU80	0	0	0	0	0	0	1	0	1	2	k__Bacteria; p__Bacteroidetes; c__Flavobacteriia; o__Flavobacteriales; f__Flavobacteriaceae; g__; s__	ATCTTTCCCTCCTCCCTCCTTCTTCCCTCTATCGGCAGGCCTAACACATGCAAGTCGAACGGTAACATAGGTTGCTTGCAACCTGATGACGAGTGGCGCACGGGTGCGGAACGCGTATGGAACCTGCCCCTGTCAGGGGAATAGCCCATGGAAACGTGGATTAATGCCCCATGGTACCGCCCTATCGCATGATAGGGTGGTTAAAGATTTATCGGACAGGGATGGCCATGCGTACCATTA
OTU81	0	0	2	0	0	0	0	0	0	2	k__Bacteria; p__Bacteroidetes; c__Flavobacteriia; o__Flavobacteriales; f__Flavobacteriaceae; g__; s__	AGAGTTTGATCCTGGCTCAGGATGAACGCTAGCGGCAGGCCTAACACATGCAAGTCGAACGGTAACATAGGTTGCTTGCAACCTGATGACGAGTGGCGCACGGGTGCGGAACGCGTATGGAAACTGCCCCTGTCCGGGGAATAGCCCATGGAAACGTGGATTAATGCCCCATGGGACCGCCCTATCGCATGCTAGGGTGGTTACAGATTTTTCGGACAGGTAT
OTU82	0	0	0	0	1	0	0	1	0	2	k__Bacteria; p__Cyanobacteria; c__Chloroplast; o__Stramenopiles; f__; g__; s__	AGAGTTTGATCATGGCTCAGGATGAACGCTGGCGAGATGCTTTACACATGCAAGTCGTACGAGAGTTTTAAACTCAAGTGGCGGACGGGTGAGTAACACGTAAGAATTTACCTTTAGGAGGGGGACAACAGACAGAAATGACTGCTAATACCCCATATGCTTTCGAGTGAAATGGATTTTTCCGCCTAGAGAGAAGCTTGCGGCTGATTAGTTTGTTGGAAAGGAATTGGTTTACAAAGC
OTU83	0	0	0	0	0	1	0	1	0	2	Unassigned	AGATTTTTCTCCTTTCTCATAACTAACGCTGGCGGCAGGCTTAACACATGCAAGTCGAACGAGAAGCTACCTTCGGGTAGTGGAAAGTGGCAGACGGGTGAGTAACGCGTGGGAATATACCTAGAGGTACGGAACAACGCCGGGAAAATGGTGCTAATACCGTATGTGCCCTTCGGGGGAAAGATTTATCGCCTTTCGATTAGCCCGCGTTAGATT
OTU84	0	0	0	0	0	0	2	0	0	2	Unassigned	AGAGTTTCAGAGAGTTTGATCATGGCTCAGAACGAACGCTGGCGGCAGGCTTAACACATGCACGTCGAACGAGAAGCTACCTTCGGGTAGTGGAAAGTGGCAGACGGGTGAGTAACGCGTGGGAATATACCTAGAGGTACGGAACAACGCCGGGAAACTGGTGCTAATACCGTATGTGCCCTTCGGGGGAAAGATTTATCGCCTTTAGATTAGCCCGCGTTAGATTAGCTTGTTGGTGAG
OTU85	0	0	0	2	0	0	0	0	0	2	Unassigned	AGAGTTTGATCATGGCTCAGGATGAACGCTAGCGGCAGGCCTAACACATGCAAGTCGAACGGTAACATGAGAGCTTGCTCTCGATGACGAGTGGCGCACGGGTGCGTAACGCGTATGCAACCTACCCTGATCAGGGGGATAGCCCAGAGAAATTTGGATTAATACCCCATAATATATTTGAATGGCATCATTTAAATATTAAAACTCCGGTGGATCAGGATGGGCATGCGTTCTATTAGC
OTU86	1	0	0	0	1	0	0	0	0	2	k__Bacteria; p__Proteobacteria; c__Alphaproteobacteria; o__; f__; g__; s__	AGAGTTTGATCATGGCTCAGAACGAACGCTGGCGGCAGGCTTAACACATGCAAGTCGAACGAGAAGCTACCTTCGGGGAGTGGAAAGGGGCAGACGGGTGAGTAACGCGTGGGAATATACCTAGAGGTACGGAACAAAGCAGGGAAACTGGTGCTAATACCGTATGTGACATTCGGGGGAAAGATTTATCG
OTU87	1	1	0	0	0	0	0	0	0	2	Unassigned	ATCTTTTTCTCCTTTCTCCTTCTTCCCTCTCTCGGCAGGCCTAACACATGAAAGTCGCACGGTAACATAGGATGCTTGCAACCTGATGACGAGTGGCGCACGGGTGCGGAACGCGTATGGAACCTGCCCCTGTCAGGGGAATAGCCCATGGAAACGTGGATTAATGCCCCATGGAACCGCCCTATCGCATGATAGGGTGGTTAAAGATTTATCGGACAGGGATGGCCATGCGTACCATTA
OTU88	0	1	0	0	0	0	0	0	1	2	k__Bacteria; p__Bacteroidetes; c__Flavobacteriia; o__Flavobacteriales; f__Flavobacteriaceae; g__; s__	AGAGTTTGATCCTGGCTCAGGATGAACGCTAGCGGCAGGCCTAACACATGCAAGTCGAACGGTAACCTAGGTTGCTTGCAACCAGATGACGAGTGGCGCACGGGTGCGGAACGCGTATGGAACCTGCCCCTGTCAGGGGAATAGCCCCTGGAACCGAGGATTCATGCCCCATGGTACCGCCCTATCGCATG
OTU89	0	0	0	1	1	0	0	0	0	2	Unassigned	GGAGTTTGATCCTGGCTCAGAACGAACGCTGGCGGCAGGCTTAACACATGCAAGTCGAACGAGAAGCTACCTTCGGGTAGTGGAAAGTGGCAGACGGGTGAGCAACGCGTGGGAATATACCTAGAGGTACGGAACAACGCCGGGAAACTGGTGCTAATACCGTAGGTGCCCTTCGGGGGAAAGAGTTATCGCCTTGAGAGCAGCCCTCGGTAGACTAGCTTGTTGGTGAGGTAAAAGCTC
OTU90	0	2	0	0	0	0	0	0	0	2	k__Bacteria; p__Proteobacteria; c__Alphaproteobacteria; o__Rhizobiales; f__Brucellaceae; g__Ochrobactrum; s__intermedium	AGAGTTTGATCATGGCTCAGAACGAACGCTGGCGGCAGGCTTAACACATGCAAGTCGATCGCCCCGCAAGGGGAGCGGCAGACGGGTGAGTAACGCGTGGGAATCTACCATTTGCTACGGAACAACTCCGGGAAACTGGCGCTAATACCGTATGTGCCCTAAAGGGGAAAGATTTATCGGCAAATGATGAGCCCGCGTTGGATTAGCTAGTTGGTGGGGTAAAGGCCTACCAAGGCGACG
OTU91	0	1	0	1	0	0	0	0	0	2	Unassigned	AGAGTTTGATCATGGCTCAGAACGAACGCTGGCGGCAGGCTTAACACATGCAAGTCGAACGAGAAGATACCTTCGGGTAGTGGAAAGTGGCAGACGGGTGAGTAACGCGAGGGAATATACATAGAGGTACGGACCAACGACGGGAAACTGGTGCTAATACCGTATGTGCCATTCGGGGGAAAGATTTCTCGCCTT
OTU92	0	0	1	0	0	0	0	1	0	2	k__Bacteria; p__Bacteroidetes; c__Flavobacteriia; o__Flavobacteriales; f__Flavobacteriaceae; g__; s__	AGAGTTTGATCCTGGCTCAGGATGAACGCTAGTGGCAGGCCTAACACATGCAAGTCGAACGGTAAAATAGGTTGCTTGCAACCTGATGACGAGTGGCGCACGGGTGCGGAACGCGTATGGAACCTGCCCCTGTCAGGGGAATAGCACATGGAAACGTGGATTAATGCCCCCTGGTACCGCCCTATCGCATGATAGGGTGGTTAAAGATTTAATGGACAGGG
OTU93	2	0	0	0	0	0	0	0	0	2	Unassigned	AGAGTTTGATCCTGGCTCAGAACGACCTCATGCTTCCTTCTTACCCCCTGCAAGTCGAACGAGAAGCTACCTTCGGGTAGTGGAAAGTGGCAGACGGGTGAGTAACGCGTGGGAATATACCTAGAGGTACGGAACAACGCCGGGAAACTGGTGCTAATACCGTATGTGCCCTTCGGGGGAAAGATTTATCGCCTTTAGATTAGCCCGCGTTAGATTAGCTTGTTGGTGAGGTAAAAGCTC
OTU94	0	0	0	0	0	1	1	0	0	2	k__Bacteria; p__Proteobacteria; c__Alphaproteobacteria; o__; f__; g__; s__	AGAGTTTGATCCTGGCTCAGAACGAACGCTGGCGGCAGGCTTAACACATGCAAGTCGAACGAGAAGCTACCTTCGGGTAGTGGAAAGTGGCAGACGGGGAGTAACGCGTGGGAATATACCTAGAGGTACGGAACAACGCCGGGAAAATGGGGCTAATAACGTATGGGGCCTTCGGGGGAAAGATTTATCGGCTTT
OTU95	0	0	0	0	0	0	2	0	0	2	k__Bacteria; p__Proteobacteria; c__Gammaproteobacteria; o__Legionellales; f__Legionellaceae	AGAGTTTGATCATGGCTCAGATTGAACGCTGGCGGCATGCTTAACACATGCAAGTCGAACGGCAGCACGGTCTAGCTTGCTAGACTGGTGGCGAGTGGCGAACGGGTGAGTAATACGTAGGAATATGCCTTGAAGAGTGGGACAACTTGGGGAAACTCAAGCTAATACCGCATACTGTCTTAGGACGAAAGCTGGGGACCTTAGGGCCTGGCGCTTTGAGATTAGCCTACGTCCGATTAG
OTU96	0	0	1	0	0	0	1	0	0	2	k__Bacteria; p__Bacteroidetes; c__Flavobacteriia; o__Flavobacteriales; f__Flavobacteriaceae; g__; s__	AGAGTTTGATCCTGGCTCAGGATGAACGCTAGCGGCAGGACTAACACATGCAAGTCGAACGGTAACATAGGTTGCTTGCAACCTGAGGACGAGTGGCGCACGGGTGCGGAAAGCGTATGGAACCTGCCCCTGTCAGGGGAATAGCCCATGGAAACGTGGATTAATGCCCCATGGTACCGCCCTACCGAATGATAGGGTGGTTAAAGATTTATCGGAAAGGGAT
OTU97	0	2	0	0	0	0	0	0	0	2	Unassigned	AGAGTTTGATCCTGGCTCAGAACGAACGCTGGCGGCCGGCTTAACACATGCAAGTCGAACGAGAAGCTACCTTCGGGTAGTGGAAAGTGGCAGACGGGAGAGTAACGCGTGGGAATATACCTAGAGGTACGGAACAACGCCGGGAAACTGGTGACAATACCGTATGTGCCCTTCGGGGGAAAGATTTATCGCCTTTAGATTAGCACGCGTTAGAGTAGCTTGTTGGGGAGGTAAAAGCTC
OTU98	1	0	0	0	0	0	0	1	0	2	k__Bacteria; p__Bacteroidetes; c__Flavobacteriia; o__Flavobacteriales; f__Flavobacteriaceae; g__; s__	AGAGTTTGATCCTGGCTCAGGATGAACGCTAGCGGCAGGCCTAAAACATGCAAGTCGAACGGTAACATAGGTTGCTTGCAACCTGATGACGAGTGGCGCCCGGGTGCGGAACGCGTATGGAACCTGCCCCTGTCAGGGGAATAGCCCATGGAAACGTGGATGAATGCCCCATGGTACCGCCCTATCGCATGCTAGGGGGGGTAAACATTTATCGGACAGGGATGGCCATGCGTACCATTA
OTU99	0	0	0	2	0	0	0	0	0	2	k__Bacteria; p__Proteobacteria; c__Deltaproteobacteria; o__Myxococcales; f__0319-6G20; g__; s__	AGAGTTTGATCATGGCTCAGAACGAACGCTGGCGGCGGGCCTCATACATGCAAGTCGAGCGCGAAAGTCCGCAAGGATGAGTAAAGCGGCGCACGGGTGAGTAACACGTGGATAATCTACCCTTTGGATTGGAATAACCTGTCGAAAGACGGGCTAATGCCGAGTAAGCTCTCGGGAGCGTGAAGCTCTTGCGAGGAAAGATGGCGCAAGCTATCGCCGATGGATGAGTCTGCGTCCCAT
OTU100	1	0	1	0	0	0	0	0	0	2	k__Bacteria; p__Bacteroidetes; c__Flavobacteriia; o__Flavobacteriales; f__Flavobacteriaceae; g__; s__	AGAGTTTGATCATGGCTCAGGATGAACGCTAGCGGCAGGCCTAACACATGCAAGTCGAACGGTAACATAGGTTGCTTGCAACCTGATGACGAGTGGCGCACGGGAGCGGAACGCGTATGGAACCTGCCCCTGTAAGGGGAATAGCCCATGGAAACGTGGATTAATGCCCCATGGTACGGCACTATCGACTGATAGGGGGGTTAAAGATTTAT
OTU101	1	0	0	0	0	1	0	0	0	2	Unassigned	AGAGTTTGATCCTGGCTCAGAACGAACGCTGGCGGCAGGCTTAACACATGCAAGTCGAACGAGAAGCTACCTTCGGGTAGTGGAAAGTGGCAGACGGGTGAGTAACGCGTGGGACTATACCAAGAGGTACGGAACAACGCCGGGAAACTGGTGCTATTACCGTATGTGCCATTCGGGGGAAAGATTTATCGCCTTTAGATTAGCCCGCGTTAGATAAGGTTGTTGGTGAGGGAAAA
OTU102	1	0	0	1	0	0	0	0	0	2	Unassigned	AGAGTTTGATCCTGGCTCAGAACGAACGCTGGCGGCAGGCTTAACACATGCAAGTCGAACGAGAAGCTACCTTCGGGTAGTGGAAAGTGGCAGACGGGTGAGTAACGAGAGGGAATATACCTAGAGGTACGGAACAACGCCGGGAAAATGGTGCTAATACCGTATGTGCCCTTAGGGGGAAAGATTTATCGCCTTTAGATTAGACCGCGTTAGATTAGCTTGTTGGAGAGGTAAAAGATC
OTU103	0	1	0	0	1	0	0	0	0	2	Unassigned	AGAGTTTGATCCTGGCTCAGACCGAACGCTGGCGGAAGGATTAAAAAACGCAAGTCGCCCGCGCAGCTCCCTTCGGGTCGTGGAAAGTGGCAGACGGGTGAGTAACGCGTGGGCCTCTCCCTAGCGGTACGGAACAACGCCGGGAAACTGGTGCTAATACCGTATGTGCCCTTCGGGGGAAAGATTTATCGCCTTTAGATTAGCCCGCGTTAGATTAGCTTGTTGGTGAGGTAAAAGCTC
OTU104	0	0	1	0	0	0	1	0	0	2	Unassigned	ATCGTTTGATCCTGGCTCCGCACGCCCTCTTTCTTCCTGCTTAACACATGCAAGTCGAACGAGAAGCTACCTTCGGGTAGTGGAAAGTGGCAGACGGGTGCGTAACGCGTGGGAATATACCTAGAGGTACGGAACAACGCCGGGAAACTGGTGCTAATACCGTATGTGCCCTTCGGGGGAAAGATTTATCGCCTTTATATTAGCCCGCGTTAGATTAGCTTGTTGGTGAGGTAAAAGCTC
OTU105	0	0	1	0	0	0	0	1	0	2	k__Bacteria; p__Bacteroidetes; c__Flavobacteriia; o__Flavobacteriales; f__Flavobacteriaceae; g__; s__	AGAGTTTGATCCTGGCTCAGGATGAACGCTAGCGGCAGGCCTAACACATGCAAGTCGAACGGTAACATAGGTTGCTTGCAACCTGATGACGAGTGGCGCACGGGTGCGGAACGCGTATGGAACCCGCCCCTGTCAGGGGAATAGCCCCTGGAAACGTGGATTAATGCCCCCTGGTACCGCCCTATCGCATGCTAGGGGGGTTACAGATTTATCGGACAGGGATGGCCATGCGTACCATTC
OTU106	0	0	0	1	0	0	0	1	0	2	Unassigned	AGAGTTTGATCATGGCTCAGAACGAACGCTGGCGGAAGGATTAAAACATGCAAGTCGCCCGCGCAGCTCCCTTCGGGTCGTGGCCAGTGGCCGCCGGGTGAGTAACGCGTGGGCATATCCCTCGCGGTCCGGCCCACCGCCGGGAAACTGGTGCTAATCCCGTCTGTGCCCTTCGGGGGAAAGCTTTCTCGCCTTTAGATTCGCCCGCGTTCGATTCGCTTGTTTTTGCGGTACCCGCTC
OTU107	0	0	0	0	0	0	2	0	0	2	Unassigned	AGAGTTTGATCATGGCTCAGAACGAACGCTGGCGGAAGGATTAATAAAGGCAAGTCGCCCGCGCAGCTCCCTTCGGGTCGTGGAAAGTGGCAGACGGGTGAGTAACGCGTGGGCCTCTCCCTCGCGTTCCGGCCCACCGCCGGGAAACTTGTTCTAATACCGTATGTGCCCTTCGGGGGAAAGCTTTATCGCCTTTAGATTAGCCCGCGTTAGATTAGCTTGTTGGTGAGGTAAAAGCTC
OTU108	1	0	1	0	0	0	0	0	0	2	Unassigned	AGAGTTTGATCCTGGCTCAGAACGAACGCTGGCGGCAGGCTTAAAACATGCAAGTCGAACGAGAAGCTACCTGCGGGTAGTGGAAAGTGGCAGACGGGTGAGTAACGCGTGGGAATATACCTAGAGGTACGGAACAACGCCGGGAAACTGGTGCTAATACCGTATGTGCCCTTCGGGGGAAAGATTTATCGCATTTAGATTAGCCAGCGTTAGATTAGCTTGTTGGTGAGGTAAAAAGTA
OTU109	0	0	0	2	0	0	0	0	0	2	k__Bacteria; p__Actinobacteria; c__Actinobacteria; o__Actinomycetales; f__Actinomycetaceae; g__Actinomyces; s__	AGAGTTTGATCATGGCTCAGGACGAACGCTGGCGGCGTGCTTAACACATGCAAGTCGAACGCTGAAGCTCAGCTTTTGTTGGGTGGATGAGTGGCGAACGGGTGAGTAACACGTGAGTAACCTGCCCCCTTCTTTGGGATAACGCCCGGAAACGGGTGCTAATACTGGATATTCACTTGCCTTCGCATGGGGGTTGGTGGAAAGGTTTTTTCTGGTGGGGGATGGGCTCGCGGCCTATCA
OTU110	0	1	0	0	0	0	0	0	1	2	Unassigned	AGAGTTTGATCATGGTTCAGAACGAACGCTGGCGGCAGGCTTAAAACATGCAAGTCGAACGAGAAGCTACCTTCGGGCAGTGGAAAGTGGCAGACGGGTGAGTAACGCGTGGGAATATACATAGAGGTACGGAACAACGCCGGGAAACTGGTGTTAATACCGTATGTGCCCTTCGGGGGAAAGATTTATCGCCTTTAGATTAGCCCGCGATAGATTAGATTGTTGGTGAGGTAAAAGATC
OTU111	0	1	0	1	0	0	0	0	0	2	Unassigned	AGAGTTTGATCATGGCTCAGAACGAACGCTGGCGGCAGGCTTAACACATGCAAGTCGAACGAGAAGCTACCTTCGGGTAGTGGAAAGTGGCAGAAGGGTGAGTAACGCGGGGGAATATAACTAGAGGTACGGAACAACGACGGGAAACTGGTGCTAATACTGTATGTGCCCTTCGGGGGAAAGATTTATCGACTTTAGATTAGCCCGCGTTAGATTAGCTTGTGGGT
OTU112	0	0	0	0	0	1	0	1	0	2	k__Bacteria; p__Cyanobacteria; c__Chloroplast; o__Stramenopiles; f__; g__; s__	AGAGTTTGATCCTGGCTCAGGATGAACGCTGGCGAGATGCTTTACACATGCAAGTCGTACGAGAGTTTTAAACTCAAGTGGCGGACGGGGGAGTAACACGTAAGAATTTACCTTTAGGAGGGGGACAAAAGACAGAACTGACTGCTAATACCCCATATGCTTTCGGGTGAAATGGATTTTTACGCCTAGAGAGAAGCTTGCGG
OTU113	0	0	1	0	0	0	0	1	0	2	k__Bacteria; p__Proteobacteria; c__Alphaproteobacteria; o__; f__; g__; s__	TGCTGCCTCCCGTAGGAGTCTGGGCCGTGTCTCAGTCCCAGTGTGGCTGATCATCCTCTCAGACCAGCTATAGATCGTCGCCTTGGTGAGCTTTTACCTCACCAACAAGCTAATCTAACGCGGGCTAATCTAAAGGCGATAAATCTTTCCCCCGAAGGGCACATACGGTATTAGCACCAGTTTCCCGGCGTTGTTCCGTACCTCTAGGTATATTCCCACGCGTTACTCACCCGTCTGCCA
OTU114	0	0	0	0	0	0	2	0	0	2	Unassigned	AGAGTTTGATCCTGGCTCAGGACGAACGCTGGCGGCAGGCTTAACACATGCAAGTCGAACGATAAGCTACCTTCGGGGAGTGGAAAGGGGCAGACGGGTGAGTAACGCGTGGGAATATACCTCGAGGTACGGAACAACGACGGGAAACTGGTACTGATACCGTATGTGCCCTTCGGGGGAAAGAT
OTU115	0	0	0	0	0	1	0	0	1	2	k__Bacteria; p__Actinobacteria; c__Actinobacteria; o__Actinomycetales; f__Corynebacteriaceae; g__Corynebacterium; s__	AGAGTTTGATCCTGGCTCAGGATGAACGCTGGCGGCGTGCTTAACACATGCAAGTCGAACGGAAAGGCCTCAGCTTGCTGGGGTACTCGAGTGGCGAACGGGTGAGTAACACGTGGGTGATCTGCCCTGCACTTCGGGATAAGCTTGGGAAACTGGGTCTAATACCGGATAGGACCATCGTGTTGTGGCGGT
OTU116	0	0	0	2	0	0	0	0	0	2	k__Bacteria; p__Bacteroidetes; c__Cytophagia; o__Cytophagales; f__Flammeovirgaceae; g__; s__	AGAGTTTGATCCTGGCTCAGGATGAACGCTAGCGGCAGGCCTAATACATGCAAGTCGAACGGTAGATATCTTTCGGGATATTGAGAGTGGCGCACGGGTGCGTAACGCGTATGCAACCTACCCTTTACTGGGGGATAGCCCGGAGAAATTCGGATTAATACCCCATGGTATCCTTAGATGGCATCTGAAGAGGATTAAAGATTTATCGGTAAAGGATGGGCATGCGTGACATTAGATAGT
OTU117	1	0	1	0	0	0	0	0	0	2	k__Bacteria; p__Bacteroidetes; c__Flavobacteriia; o__Flavobacteriales; f__Flavobacteriaceae; g__; s__	AGAGTTTGATCATGGCTCAGGATGAACGCTAGCGGCAGGCCTAACACATGCAAGTCGAACGGTAACCTAGGTTGCTTGCAACCTGATTACGAGTGGCGCACGGGTGCGGACCGCGTATGGCACCTGCCCCTGTCCGGGGACTAGCCCATGGAAACGTGGATTAATGCCCCCTGGTACCGCCCTATCGCATGATAGGGTGGTTAAAGATTTATC
OTU118	0	0	0	0	0	0	1	0	1	2	Unassigned	AGAGTTTGATCCTGGCTCAGAACGAACGCTGGCGGCAGGCTTAACACATGCAAGTCGAACGAGAAGATACCTTCGGGTAGTGGAAAGTGGCAGACGGGTGAGTAACGCGTGGGAATATACATAGAGGTACGGAAAAACGCCGGGAAAGTGGTGCTAATACCGTATGTGACCTTAGGGGGAAAGATTTATCGCATTTAGATTAGCCCGCGTTAGATTAGCTTGTTGGTGAGGTAAAAGCTA
OTU119	0	0	0	1	0	0	0	1	0	2	Unassigned	AGAGTTTGATCATGGCTCAGAACGAACGCTGGCGGCAGGCTTAACACATGCAAGTCGAACGAGAAGCTACCTTCGGGTAGTGGAAAGTGGCAGAAGGGTGAGTAAAGCGTGGGAATATACCTAGAGGTACGGAACAACGCCGGGAAAATGGTGCTAATACAGTATGTGCCCTTCGGGGGAAAGATTTATCGACTTTAGATTAGCACGCGTTAGATGAGCCTGTTGGTGAGGTAAAAGCTC
OTU120	0	1	0	1	0	0	0	0	0	2	k__Bacteria; p__Proteobacteria; c__Alphaproteobacteria; o__; f__; g__; s__	AGAGTTTGATCCTGGCTCAGAACGAACGCTGGCGGCAGGCTTAACACATGCAAGTCGAACGAGAAGATACCTTCGGGTAGTGGAAAGTGGCAGACGGGTGAGTAACGCGTGGGAATATACCTAGAGGTACGGAAAAAGGCCGGGAAACTGGTGCTAATACCGTATGTGACCTTCGGGGGAAAGATTTATCGAATTTAG
OTU121	0	0	0	1	1	0	0	0	0	2	k__Bacteria; p__Proteobacteria; c__Alphaproteobacteria; o__; f__; g__; s__	AGATTTTGATCCTGGCTCAGAACGAACGCTGGCGGCAGGCTTAACACATGCAAGTCGAACGAGAAGCTACCTTCGGGTAGTGGAAAGTGGCAGACGGGTGAGTAACGCGTGGGAATATACCTAGAGGTACGGAACAACGCCGGGAAAATGGTGCTACTACCGTATGTGACCTTCGGGGGAAAGATTTATCGCCTTTAGATTAGCCCGTGTTCGATTAGCTTTTTGGTGAGGTAAAAGCTC
OTU122	0	0	0	2	0	0	0	0	0	2	k__Bacteria; p__Firmicutes; c__Clostridia; o__Clostridiales; f__Veillonellaceae; g__Veillonella; s__	AGAGTTTGATCCTGGCTCAGGACGAACGCTGGCGGCGTGCTTAACACATGCAAGTCGAACGGACAGACAGAGAGCTTGCTCTCTTGAAGTTAGTGGCGAACGGGTGAGTAACGCGTAATCAACCTGCCCTTCAGAGGGGAATAACAACGGGAAACCGTTGCTAATACCGCGTACGATTCATAGACGGCATCGTTTGTGAATGAAAGGTGGCCTCTATTTATAAGCTATCGCTGAAGGAGG
OTU123	0	0	0	2	0	0	0	0	0	2	k__Bacteria; p__Proteobacteria; c__Alphaproteobacteria; o__; f__; g__; s__	AGAGTTTGATCCTGGCTCAGAACGAACGCTGGCGGCAGGCTTAACACATGCAAGTCGAACGATAAGCTACCTTCGGGTAGTGGAAAGTGGCAGACGGGTGAGTAACGCGTGGGAATATACCTCGAGGTACGGAACAACGCCGGGAAAATGGTGCTAATACCGTATGTGCCCTTCGGGGGCCAGATTTATCGCCTTTCGATTAGCCCGCGTTAGATTAGCTTGTTGGTGAGGTAAAATCTC
OTU124	1	0	1	0	0	0	0	0	0	2	k__Bacteria; p__Bacteroidetes; c__Flavobacteriia; o__Flavobacteriales; f__Flavobacteriaceae; g__; s__	AGTGTTTGATCCTGGCTCAGGATGAACGATAGCGGCAGGCCTAACACATGCAAGTCGAACGGTAACATAGGTTGCTTGCAACCTGATTACGAGGGGCGCACGGGTGCGGAACGCGTATGGAACCTGCCCCTGTCAGGGGAATAGCCCATGGAAACGTGGATTAATGCCCCATGGGACCGCCCTATCGCA
OTU125	0	0	0	0	1	0	0	1	0	2	k__Bacteria; p__Cyanobacteria; c__Chloroplast; o__Stramenopiles; f__; g__; s__	ATCTTTTTCTCCTTTCTCATTATTAACGCTGGCGAGATGCTTTACACATGCAAGTCGTACGAGAGTTTTAAACTCAAGTGGCGGACGGGTGAGTAACACGTAAGAATTTACCTTTAGGAGGGGGACAACAGACAGAAATGACTGCTAATACCCCATATGCTTTCGAGTGAAATGGATTTTTCCGCCTAGAGAGAAGCTTGCGGCTGATTAGCTTGTTGGTAAGGTAATGGCTTACCAAGG
OTU126	2	0	0	0	0	0	0	0	0	2	Unassigned	AGAGTTTGATCATGGCTCAGGATGAACGCTAGCGGAAGGACTAACACATGCAAGTCGCCCGGTCACCTCGGTTGCTTGCCCCCTGATGACGAGTGGCGCACGGGTGCGGAACGCGTATGGACCCTGCCCCTGTCAGGGGAATAGCCCATGGAAACGTGGATTAATGCCCCATGGTACCGCCCTCTCGCATGATAGGGTGGTTCACGCTTTCTCGGACAGGTCTGGCCCTGCGTACCATTC
OTU127	0	1	0	0	0	0	0	1	0	2	k__Bacteria; p__Proteobacteria; c__Alphaproteobacteria; o__; f__; g__; s__	AGAGTTTGATCATGGCTCTGAACGAACGCTGGCGGCAGGCTTAACACATGCAAGTCGAACGAGAAGATACCTTCGGGTAGTGGAAAGTGGCAGACGGGTGAGTAACGCGTGGGAATATACCTAGAGGTACGGAACAACGCAGGGAAAATGGTGCTAATACCGTATGTGCCATTCGGGGGAAAGATTTATCGCCTTTAGATTAGACAGCGTTAGATTAGCTTGTTGGTGAGGTAAAAGATC
OTU128	0	1	0	0	0	0	0	1	0	2	Unassigned	AGAGTTTGATCATGGCTCAGAACGAACGCTGGCGGCAGGCTTAACACATGCAAGTCGAACGAGAAGCTACATTCGGGTAGTGGAAAGTGGCAGAAGGGTGAGTAACGCGTGGGAATATACCTAGAGGTAAGGAACAACGCAGGGAAACTGGTGCTAATAACGTATGTGCCATTCGGGGGAAAGATTTATCGCCTTTA
OTU129	1	0	1	0	0	0	0	0	0	2	k__Bacteria; p__Bacteroidetes; c__Flavobacteriia; o__Flavobacteriales; f__Flavobacteriaceae; g__; s__	AGAGTTTGATCCTGGCTCAGGATGAACGCTAGCGGCAGGCCTAACACATGCAAGTCGAACGGTAACATAGGTTGCTTGCAACCTGATGACGAGTGGCGCACGGGTGCGGAACGCGTATGGAACCTGCCCCGGTAAGGGGAATAGCCCATGGAAACGTGGATTAATGCCCCATGGGACCGCCCTATCGCATGATAGGGGGGTTAAAGGTTTATCGGACGGGGCTGGCCATGCGTACCATTA
OTU130	2	0	0	0	0	0	0	0	0	2	Unassigned	AGAGTTTGATCATGGCTCAGGATGAACGCTAGCGGCAGGCCTAACACATGCAAGTCGAACGGTAACATAGGTTGCTTGCAACCTGATGACGAGTGGGAATATACCTAGAGGTACGGAACAACGCCGGGAAACTGGTGCTAATACCGTATGTGCCCTTCGGGGGAAAGATTTATCGCCTTTAGATTAGCCCGCGTTAGATTAGCTTGTTGGTGAGGTAACAGCTCACCAAGGCGACGATCT
Total	84449	80743	48695	66354	50296	49730	46298	100687	27314	554566
