# Supplementary material for: A Zeaxanthin-Producing Bacterium Isolated from the Algal Phycosphere Protects Coral Endosymbionts from Environmental Stress
Source: mBio. 2020 Jan 21;11(1):e01019-19. doi: 10.1128/mBio.01019-19 (PMC6974559; doi:10.1128/mBio.01019-19)
Supplement: TABLE S5 [file mBio.01019-19-st005.xlsx]

## Sheet: Table S5
Table S5 Genome annotation of alpha proteobacterium Mf 1.05b.01 according to the RAST annotator
feature_id	type	location	start	stop	strand	function	aliases	figfam	evidence_codes	nucleotide_sequence
fig|28211.202.peg.1	peg	gi|514407510|dbj|BAOK01000002.1|_4445_897	4445	897	-	DNA gyrase subunit A (EC 5.99.1.3)		FIG00000080	idu(1);DNA_gyrase_subunits idu(1);DNA_topoisomerases,_Type_II,_ATP-dependent idu(1);DNA_replication_cluster_1 idu(1);Resistance_to_fluoroquinolones	gtggatgatgcccgctttgaagtggtgggcggggacctcaagctcaaggatggtgtctccctcgatcatgagacagagagctctgtggctgttgaggtcaccacgacggacgcctctggcgccacctattccgagaccttcaatattgccgttggtgatgtgaacgaggggccatcagatatcagcctgtcgaacagctcggcggacgagaacgccgccggtgccactgtgggtacgctgtcgacgacagacgtagacgctggcgacagccacacctatgcggtcgacgatgcccgcttcgaagtgattggtggagagctcaagctcaaagacggcgtaagcctggatcatgaggccgagtcttctgtggccgtcgaagtcacgacgaccgatgcgtcc…
fig|28211.202.peg.2	peg	gi|514407510|dbj|BAOK01000002.1|_6273_4438	6273	4438	-	hypothetical protein				atggccgacgaaacgaatcgcgaagacgaagcagaagtcaggaacggcagcgagaacggcgcgcccaatgatgacctattcgtttttgatgagggccgcaccaccggcaagcgccgagaggaagccgaagcggacctgaccggcctggacagcgcgcgcgccgctgatgatgttaccaatccgaacatccatatgggtattgagcgcggcgaggctgagctccctgaaggggtcacgcgcggcggcgtcgtagaagccaatacagatcagcagtcttcaaacgctgctggccaggtcgaggctgatcggtcgggtgcagcccctggtcgtgacccactggttgccgtagatgttgatccaactgttcagacggaggatggtttcgacaaatctatgggg…
fig|28211.202.peg.3	peg	gi|514407510|dbj|BAOK01000002.1|_6639_8438	6639	8438	+	toxin secretion ABC transporter ATP-binding protein				atgagtaaacagcagcctactgacgaaccgcgcagcaaaattcagtcggcggtggattcgcttcgagttttcatctctggcggacgcgacgaacgctttgccggttttacggctaagggcgccggaccgctgagcccgcccatccttatcgggtctatctcgattaactttttcgcgctggcaacgccgctcgcgctgcttcaggtctatgaccgcattattccaaaccaggccgtggagaccctcaccatcatggtgatgggcctcatcgggatcatgtgtatcgacgcagtgttccgctactcccgctcctgccttgttatctggtatgcggcgcaacttgaccacgcgctcaatgtcacccttgtcgaccgctttcttgaaacctctccacaggaa…
fig|28211.202.peg.4	peg	gi|514407510|dbj|BAOK01000002.1|_8579_10627	8579	10627	+	Transport ATP-binding protein CydCD			idu(1);Terminal_cytochrome_d_ubiquinol_oxidases	atgccgcttctcaccaaactcggctggcgcggtgaagcacggcacctggtggaagcattgcctcactttgtggatgacctcgactttgacgacgtgcggacaatcctctcaaacctgaattatgcgacaaccgctcgcagcatgcgcctgtgcgatctacggaccagccaactaccctgtctcttttcgaccgatggcgagcatattggggtcatctactcacgtgatggcgacacactttcaatcttcgacggtaagcagaagatcgatggaacgatcgacgctagtaagacaaaaggcattgcctaccttatcaaccatgaagacacgattgaatcagcgcccgtccaacgagcgtcgggcagctggatctggaatgttgtcggtcgtttcaagaaa…
fig|28211.202.peg.5	peg	gi|514407510|dbj|BAOK01000002.1|_10752_12098	10752	12098	+	HlyD family secretion protein				gtggcgcaggagaaaacagagaactcgaaaaaggcgatgcaaaaagcggcgctctcgaaaaagcttgcactgcctctgacattggaagagtccggtcccccgcgcttttatcaaaacctgatgattgttggcggtgtctttctggcgcttgccatcctctggggatcaatcacggaaatcaaagaactggcgcgggctgatggggaagtcacgcccgccggacgggtgcagcttgtccaacatctcgaaggcggcattgtcgcggaagtccttgtcaatgaaggagagctggtcgaaaaaggccagccgctcgctcgccttcaacctattgctgccgagggtgaccttggacagttggccgcccgacaggttgctctgaagctcaaaatcgaacgtctg…
fig|28211.202.peg.6	peg	gi|514407510|dbj|BAOK01000002.1|_12174_13670	12174	13670	+	ADA regulatory protein / Methylated-DNA--protein-cysteine methyltransferase (EC 2.1.1.63)			isu;DNA_repair,_bacterial icw(1);DNA_repair,_bacterial icw(1);CBSS-393124.3.peg.2657 icw(1);CBSS-393124.3.peg.2657	atggatatttgttcaccttcgtcgttcccgacacccgacgcctgctacgcggccattcaggcgcgcgacacccgctttgacgggcgctttttcaccggtgttacgtccacgggcatctattgtcggcctgtctgtccagcccggcttcccaagcgtgaaaactgcaccttctggccatctgctgcggcggctgagcaggccggttttcgggcctgtctgagatgccgccctgaggctgcgcccggcacgcctgcggcgcaaggctcagcggcaacggtatcccgtgcgcttcgtctgatcggtgaaggcgcgttggacactggcagtgtctgtcaacttgccgatcgcctgggtcttggtgagcgacaggtgcgacgcctgtttaatatgcatttaggg…
fig|28211.202.peg.7	peg	gi|514407510|dbj|BAOK01000002.1|_13680_14195	13680	14195	+	Methylated-DNA--protein-cysteine methyltransferase (EC 2.1.1.63)		FIG00000328	icw(1);DNA_repair,_bacterial icw(1);CBSS-393124.3.peg.2657	atgccaaaacatccaaagccacttgccatcgcaatcctcgatacaccaatcgggcccattcgcgtcgcagcccactccggtggtctcgcacgagttctgttcgacacacaaaaagaagaggtgcttgaagaagaccccaatccgtcggacgaggccaagcaacatcttgaagctgcacttaaagcacttaaagaatatttcgccgacgaacgtcagagttttgacgacctgactctggcaccagagggcaccgattttcagctcagtgtctggcatgcccttttgaatattggatatggcgacacgtgcgcttatcgggacatcgccacctcaattggcaatccgaaagcggtccgtgctgtaggccttgccaacggcaaaaacccgatcccagtcatt…
fig|28211.202.peg.8	peg	gi|514407510|dbj|BAOK01000002.1|_14344_14526	14344	14526	+	Phosphatidylserine/phosphatidylglycerophosphate/cardiolipi n synthases and related enzymes				atgattgatcttcagtttaacggcctgtttgggctgctcattctgatcgctgatatttatgcgatcgtgaagaccgtgcagagcaacgcagagacactcaccaaagtcttgtggatcgttgtgatcctgttcctgccactgctgggcgtcatcctctggtacttcttcggcccgcgcggataa
fig|28211.202.peg.9	peg	gi|514407510|dbj|BAOK01000002.1|_15198_14527	15198	14527	-	Dethiobiotin synthetase (EC 6.3.3.3)		FIG00000423	icw(1);Biotin_biosynthesis_Experimental icw(1);Biotin_synthesis_cluster icw(1);Biotin_biosynthesis	atgacccacctgtttgtaactgcgtcaggaacagatattggcaaaacggtgatcagtgaaattctgatccgtcagcttattgccaagggcaagaaggtcgcggctttgaagcccgtgttgagcggccttgcaggtgtgccgctagaagaaacagattcaggccggatgcttttggcgctgggggaagatgtcagcgaagaagctattgccgccattacgccgtggcgttttgatcctccgctttcgccggacatggcggcaatgcgtgttggtcaaaccatgaagcttgatgagctcatcgatttttgtgtggcgccgacagatcaggactatgtgctcgtggaaggcgccggtggtgttctggtgcccatcaacccggaaacaaccatggctgattgg…
fig|28211.202.peg.10	peg	gi|514407510|dbj|BAOK01000002.1|_16361_15195	16361	15195	-	8-amino-7-oxononanoate synthase (EC 2.3.1.47)		FIG00051001	isu;Biotin_biosynthesis_Experimental isu;Biotin_synthesis_cluster isu;Biotin_biosynthesis	atgagctcgctcgacgacatggcgcttcggaaactggctgagttggaggccgggaacctgcgccgtcgcctgaaagaaaccgaccggaatgcaggggcttatgtggtgcgggatggccggacgctgatctccttctgctgcaacgactatttgaacctcgcccacgacccgcgggtcatcgaggcagccaaacacgccctggatgagcgcggcgcaagttctggtgcctcgcggcttgtgaccggtaaccattccatctttacggaattggagcggcgtcttgctgcgcttaagcaaaccgacgactgcgtggtgttagggtcaggttatctcgccaacctgggcatcatcccaaccttgatgaaaccgggcgatctggtccttgcagatgagctctcc…
fig|28211.202.peg.11	peg	gi|514407510|dbj|BAOK01000002.1|_16597_17631	16597	17631	+	Biotin synthase (EC 2.8.1.6)		FIG00000467	icw(3);Biotin_biosynthesis_Experimental icw(3);Biotin_synthesis_cluster icw(3);Biotin_biosynthesis	atgaatattcagacgcccgtgtccgagcagaccgccgctccgcagacctctaaggctccggggaccaccgccctccgccatgattggtcgcgcgaggaagttgaagcgctgtttgcccttcccttcaatgatctcattttccgcgcccagacggtgcaccgtgaatggtttgacccaaacgaagtgcagaaaagcatgctcttgtcagtaaagacaggtggctgccctgaagattgcggatattgctcccagagtgccaaatacgagaccggccttagtgcttccaaactgatggaagttgaaaaggtgctggatggcgcgcgccgcgcgaaagaagcgggtgcctcgcgctattgcatgggtgctgcctggcgcgagccaaaagagcgcgacatggca…
fig|28211.202.peg.12	peg	gi|514407510|dbj|BAOK01000002.1|_18258_17641	18258	17641	-	Transcriptional regulator, TetR family				atggatgcgcaacccctgtcttctgatgaagatattaagctgaccaaaggtcagaagcgtcgcgccgaaatcatctccctcgggcggaatcttctgattgaggaggggtatgacgcttttgtgctccgcaccatcgcggcgcaagctgagatcaccttggggaacctccaatattacttccctgtgcgggaagacctattggaagaaattgtccgtcaggaatttgagcgcagcctgaacaccgtccgtgaagcaatcgctggttcagggacgaccaagatcaggcttgcacatatggtccatcgactgttggaggactggagccagacgggggggcgtgtctatgcggtcaccttcatgctggccttgcatcaggaacgttttcgacttctgcacaaa…
fig|28211.202.peg.13	peg	gi|514407510|dbj|BAOK01000002.1|_18357_18992	18357	18992	+	Acetyltransferase (EC 2.3.1.-)				atgaaaatcaccaacccggacaaaccaaccgcacaaacgttcgccgatcagtatccagatcttgttcatcagactggcgctgcaacctataactaccttttcgggccggaccgtgtactttttgacgcctttatgaaacagagctgggtagcgccacaaaatcttttttcccattcagaaacaacaatcattgccgatggatcgaccctgctgggcattgagctcggttatggcggaagcgactggtacaagtttcactcatccggtggcgctgtcattggcaagctcttcgaagagggacgtctcgacgaagagagtcttgttgccttgggagagagatcaaaccttatcagctacatgaacccgcatattcccgatcacgcctactatatcacggca…
fig|28211.202.peg.14	peg	gi|514407510|dbj|BAOK01000002.1|_18989_20032	18989	20032	+	Acetylpolyamine aminohydrolase		FIG01318653	ff	atgacggcctctgagatgccttacgtttttgcggatgcgcagacaaaacatgacccaaaattctttcttgcaagcgggatcatctctgagaatgaagaggtcccggcgcgcgctgaaattctcgccaagggtgcggagaaagcgggtcttacccgggtggcccctgaggattatgggcttggcgtgatcagccgctgccatacgccggaatatctgcagtttcttaaaaacatttatacccgctggtcacgcaaacccggtgcacctaaggaagtgatccccaatattcaccctcaacgtcgtgattttggataccccgccgccgctgacggtcaggtgggctatcacacagccgatacgtctgcacctatcggcgcgcatacctgggagagtgcttat…
fig|28211.202.peg.15	peg	gi|514407510|dbj|BAOK01000002.1|_20758_20048	20758	20048	-	Methanol oxidation genes, glmU-like				atgtctcaaaagagaatgcttcagaaaattggacatgaaatctggattttcgacggagattgcgtgagtttttatggatttccctatccaacacgctgcgtcattgtgcgtcttcagacaggtggcttgtgggtctggtctcctaccaaactgacggaggagctgagagccattgttcaagccttgggcccggtagagcatctcgtgagtccaaacaaaatccactacttgtttttggctgagtgggcagacgtttttccggctgcaaaagtgtggggtcccgcatccacaatggcgaaatgccctgagcttgagtttgaaaatgcgctgacagagaccccgccattggattggacggatgaaattgatcaggtctggatgcaagggtcccccgctctg…
fig|28211.202.peg.16	peg	gi|514407510|dbj|BAOK01000002.1|_20910_22214	20910	22214	+	Adenosylmethionine-8-amino-7-oxononanoate aminotransferase (EC 2.6.1.62)		FIG00012547	idu(2);Biotin_biosynthesis_Experimental idu(2);Biotin_synthesis_cluster idu(2);Biotin_biosynthesis	atggccagtttccccccaacaaaccctgcctatccaaccccgccagaatggttgaaggaaggtgctcctcacgtctggctgccctatgcgcaaatgcagacagtcccgatgaccctgccagcggtcaaaacagaaggcgtgcgcattacattggaggacggtcgggaactgattgacggtgtgtcgtcctggtggaccgcagcccacggatataaccatccgcatatccgggaggcggtgaccaagcaacttgagcagatgccgcacatcatgctcggcggttttgcccatgagccagcctttcggttggccaagcgccttgcagacatcctccctggggatctgaaccacacattcttctcggagtcagggtccgtctcggttgagatcgccatgaaa…
fig|28211.202.peg.17	peg	gi|514407510|dbj|BAOK01000002.1|_22443_23159	22443	23159	+	Chromosome (plasmid) partitioning protein ParA		FIG00006461	idu(2);Bacterial_Cell_Division idu(2);Ribosome_post-transcriptional_modification_and_chromosomal_segregation_cluster idu(2);Bacterial_Cytoskeleton idu(2);Plasmid_replication idu(2);RNA_modification_and_chromosome_partitioning_cluster	atgtacgtgattgcgttcgcgtctcaaaagggcggttcaggcaaaaccaccctggccgggcatatagcggtcgaagcggagcggacggggcttggtcccgtcgtgttgatggacacggaccctcaggggagcctgtcgcaatggtggaacgttcgcgaggctgacacgccagcttttgttcggacgtctgaaaatggcctggcgtctgatctagcagcgctcagagccgcaggaacaggactggtagtgattgatacgcctccagcgattacatcgacgatcggccaggttattgccgaggctgatctcgttgtgattccaacccgccctagcccgcatgacctgcgtgccgcaggcgcaacggttcaaatctgcgaagattccgaaaaaccgctggtc…
fig|28211.202.peg.18	peg	gi|514407510|dbj|BAOK01000002.1|_23160_24074	23160	24074	+	Soluble lytic murein transglycosylase (EC 3.2.1.-)				atgtccaagaagcctgccccgctgacaagcgatctcctggttcggaagggcgatgcaacgccctcctcgattgacccacaagatcgcgcgacagcgccggaagcgcctgctgccgaagcccatgaagagcctgttgcaccggtgatgccagaaccggacatcgtcattgcggcggatgaggttgatgaagatacaaatggatctcgtcgtcgcctcgcggcggtattggggctggtcgcggtcgtgacggccggcgtccttgccgtcagcatgtttggcagcgacaacacaatatcagttgcccctcttgacgagagtaccagcactgcagaggcagaggcgccaagtgttgcacccattatcgcaccgcccggaccccaatcagatggagcacctgtc…
fig|28211.202.peg.19	peg	gi|514407510|dbj|BAOK01000002.1|_25173_24076	25173	24076	-	putative NAD dependent epimerase/dehydratase family protein				atgaccccgaaaattctgatgaccggcatcactggcctaattggccgctggactgccgtagcattgacccgcgatggtgcgacaatcgtcgcccctatccggaaggcagaaagtcgctcacaagaactggttacgtggatatctgatcacggaggggccccggaacgcctcatccttatcgaaggcgacctggcaacagagaacttcttggatgaagaaccacttcgccaacacctcaaagatgtcacgcatgtctatagctttgccgctgcaatggactggggtctgccacctaagctcgcaaaacgcatcaatgccagtgctgttcgtgagatgctggattgggcaaaagctcagcgcgggctccaacgcttcgttcacatatccggctatttggta…
fig|28211.202.peg.20	peg	gi|514407510|dbj|BAOK01000002.1|_25798_25178	25798	25178	-	Transcriptional regulator, TetR family				atgaaacaccaacaggcagatgcccccgaaactgaaatccaggacggacgccaaagcaagggcgatcgaacgaggcaggctttggttgaaacgacggcgcgcttgcttcaagagcatggcttcgcagcaaccgggctcaaccagatcattcgtgaaagcggtcagcctcgtgggtcgctctattttcattttcccggcggcaaggaagagctagcggcggcggcggtcacggcaggtgccgctcaggttgaggcaattctacaaaagggtctggatggcgcagagagcccggaggcagtgctcatacagacatccgcgctctttgcagaagagttgatttcatcgaacttctccaaaggatgtccagtctcaactgtggcgcttgaggcgacgaaggcg…
fig|28211.202.peg.21	peg	gi|514407510|dbj|BAOK01000002.1|_25927_26568	25927	26568	+	hydrolase, haloacid dehalogenase-like family		FIG00672005	ff	atggttcaggcggtaatttgggattttggtggtgtgctcaccacgagcccctttgaagcattcaatcggtttgaggcggagcggggtttgccgaaggacttcatccgccaggttaattcaaccaacccggatacaaatgcctgggctctttttgagcgaagcgacattacgttggccgagttcgacgacctgttcgcgaaggaagcagccgcgttaggcggcagtgttacgggtcgcgaggtcgtgtcccttctttccggagacatccgcccggaaatggtgacagctctcaagcgttgcaaagagacgttcactgttgggtgcatcacgaacaatgtgagcgcaggtgaaggcgccggcatggcgcggacggaggccaaagcggctgccgttgctgat…
fig|28211.202.peg.22	peg	gi|514407510|dbj|BAOK01000002.1|_27098_26649	27098	26649	-	hypothetical protein				atgctcgataaaattctgagccttttacaagacggcccaaaggcaccacctgtggcaactgtggccagtggcgatgctaagcaggttgcggcggcggccttgatggtagaggcagcgcgcctcgaccgtgattttgatgatggtgagcgtgcgacgattacgcgtgtggtgaaagagcagttcggactgaccgatgatgcggcgaacgatctggtcgacgtagctgagcagcggcagaaggccaactactccaacatggctttcatcaacattgtggccaacagctttgatgaatctgagaagaaggatcttctcaaaatgctctgggcggttgcgctggccgacggcagtctccacaagtttgaggagcacctggtaaatcatgtggccaagcagctt…
fig|28211.202.peg.23	peg	gi|514407510|dbj|BAOK01000002.1|_29581_27221	29581	27221	-	FIG005548: transport protein		FIG00005548	idu(3);CBSS-211586.1.peg.2352	atggtaaagttactcgaagcccttatttttaggacccgcattatcatcctcgcggcgctcgcggtattcacgctctatgcgggatatttcgcaacgcagctgaagatggacgctgggttcgacaagcagttgccagcggggcacgaatatattcagaccttccaggagtatcgggaaaaactcttcggttcgaaccgggtgattattgttctggaagccaaggaaggttccatttggaacaaagagttcttccaggaatataaagacatcacagacgatatcttcttccttccaggtgttgcccgtcacacagtgacgtccctgtggacgccgaacacccgttaccttgagattacagaagaaggcattcgtgctgacgatgtgatcccgggcaccgtc…
fig|28211.202.peg.24	peg	gi|514407510|dbj|BAOK01000002.1|_30042_29902	30042	29902	-	hypothetical protein				atgcctttcccgttacattgggaagaaaactgtgctatcggagaagggttgcacgcaaaacctttgggtcgattgcccagctggcagagtgacaagcaacaaggggtgctggatgctgaccttctaagtctccagccataa
fig|28211.202.peg.25	peg	gi|514407510|dbj|BAOK01000002.1|_30320_30192	30320	30192	-	hypothetical protein				atggtgaaacatatagttcccgcgccgaaagcccgaaaagagccaaaaactcatcttgattcaaaagatagggtgaggtttggtacctatcaagtggaaaatgacaccgccgtcaactttgctgaatag
fig|28211.202.peg.26	peg	gi|514407510|dbj|BAOK01000002.1|_30319_31473	30319	31473	+	FIG00901969: hypothetical protein		FIG01582631	ff	atgcaatgcgcctttctggaggaatacatgactgaaattcggcagattacaaaggacgaggcttacaatgcctgtgcgcctgatgattttcctgcgatgatggacgttgatcggtacggcaatcggtcgagtgcattcgacaaaatcatctccgccacccatgaccatttctgggatccgctcgacaccaaatatattgatttcgcagagcctttcgacacagaaactcagatgatcatgccggaagagatgatccctgaatttcgactcccctgtttccaggcactttctgaaaaagacaaagtacggtttgccaacgaaacagcacggtggagcctttcagcgatccttcatggcgaacaaggtgccctcaacctatcagccagcctgtgccatatc…
fig|28211.202.peg.27	peg	gi|514407510|dbj|BAOK01000002.1|_31661_32590	31661	32590	+	hypothetical protein				atgactctcgccaatattgaagacctcacccacacctcactacatgctcagggaataacactccccccaccaccgtggcacgaaatcggcgaggggctttgggggatcgtttatgatcttggagacggatcggttctgaaactcgtgcgaaagcgcggcgggctcggcacccccgccgctctcattcaccgagaggtagctgctttaaaagcgctcggcgggggccggtgcggtggctttgaaatcccagagctgttgggccacggagagattgaccttccggccaatccctttgttgcgccactcgaaggctggctgcgcctatccaggctagagggcagacgcctgggggatgcaattccgccaacaccagatggcaggcagagattgggagagaca…
fig|28211.202.peg.28	peg	gi|514407510|dbj|BAOK01000002.1|_32595_33092	32595	33092	+	Transcription elongation factor				atgagtgacgacgacgccctctctcatgcaacaagcgatggtcgtcaatcgcctgtcgctgcggcggtgcagcgcggcgtgtgccgcatgctcattcacatggggcatatgccgattacagaacttggcctcaaaaacggtcggcgggttgacgtcgcctctctagacaaaaagggcgacgtgatcattgtcgaaatcaaatcgtcgctcgcggactttcgggttgatcagaaatggcccgaatatctggactattgcgatcggtttttctttgcggtcccacctgacttccccttagacgtattgccggatgatgcgcctgtgggcatcattgttgcagacaagtttggtgcggaggttttaagagagccagaccgagatgcgctgtcggccgcacga…
fig|28211.202.peg.29	peg	gi|514407510|dbj|BAOK01000002.1|_33660_33097	33660	33097	-	Dna binding response regulator PrrA (RegA)		FIG00001387	isu;Global_Two-component_Regulator_PrrBA_in_Proteobacteria	atgacagacgaagcaaacgatgcacatgaaccggcaaacgaggaacgcaccctcctgctggtagatgacgatgcgccattcctcgggcggttggcccgggccatggaaaatcgaggcttcactgtttcccaggcgggcacagttaaagaaggcgtccggttggcccaggaagtcaaaccgacatatgctgttgttgacttgcgcctggatgatggaagtggacttgaagtcgtgtcagccctccacacagttcgcgaagatgcgcgggtcatcgtgcttacaggctatggcaatatcgcaaccgcggtcgaggcggtgaaactgggggctgtcgattatctctcaaaacctgcagacgctgatgacgttgaagcggcacttttggcgcagccaggagaa…
fig|28211.202.peg.30	peg	gi|514407510|dbj|BAOK01000002.1|_35096_33738	35096	33738	-	Sensor histidine kinase PrrB (RegB) (EC 2.7.3.-)		FIG00001393	icw(1);Global_Two-component_Regulator_PrrBA_in_Proteobacteria	atggcccaaccaaacaggcgttcttcctttatttccgatcaggcgggcatccgccttcagaccatcatgctgctgcgatggttggcggttgcaggtcaattgggcgccgttctcttcgtttatttcggtctcaagtttccgctgccgctcgggttttgtctggcggccatagctgcatctgcctggctcaatgtgttcctggccctcagatatagaacacccatccgcctgcccgacaatcaggctgctgcttatctcgcctacgatctgcttcaattagcagccttgctttacctaacaggtgggcttggcaatcccttttcattgcttttcatggtgccggtgacgatttcggcgacgaccctgtcgcccagatcaacgggtcttcttttgtctctg…
fig|28211.202.peg.31	peg	gi|514407510|dbj|BAOK01000002.1|_36080_35142	36080	35142	-	Outer membrane protein romA				ttgcgggtcgcgcttccctatttcgcggagatgtttgggcgcagcttcaacaagatcgaagtgccgacctcccatgttctgccacgcgatcaggcgaacagcgagctgcaaaaatttctggatcagcccggcgattttatcacctggttgggacatgcgtccttcctctgccgcatcgctggcaaggtcattttgaccgacccctatctcaccacctatgcaggcccggcagggtttggaccaagacggtatgtaaagagcgggatagcgatccgcgatttgcccccgattgatgtcctggtcgtctcacacaatcactatgaccatttggatgagcgggccctgtcgcaactaccagacaagaaccgaacgaccgttttggtacccctcaatctagga…
fig|28211.202.peg.32	peg	gi|514407510|dbj|BAOK01000002.1|_36766_36281	36766	36281	-	Ankyrin-like protein				gtggtcacaccagacacccctttcattgaaagtgtgcgtgatggagacattgacgcattgaaggcagccttggtgcgcggcgagtctctcgattcacgagacaagctgggatcaccggcgctctttgtcgccctgcagtttggtcaggaagacgcctttaaatttctgcttgaaaatggcgctcgcatcaaatcgaaagataaagcgggtgacacgctgctgacgcttcttgcgggaacaaaaatggtgcatttgagtgcggcgctcttggaaaaaggggccgaccctgaccgcctgggtgccgaccgtgagcctgccatcatcattgcggcgcgggcaggccaggcagacatggtccgtctgctcctggattgggatgcagattatgaggcgacagat…
fig|28211.202.peg.33	peg	gi|514407510|dbj|BAOK01000002.1|_37176_37787	37176	37787	+	Cytochrome oxidase biogenesis protein Sco1/SenC/PrrC, putative copper metallochaperone		FIG00064434	isu;Biogenesis_of_cytochrome_c_oxidases	atgtcgcgattaaccgtctttcttgtcgccattgcaggccttgcccttgcgacagccggaatcatctacgtgacgatgccctcagaccagggcgattatccggaacgctccagcggtgcggctctcattggaggtccttttgaactcgtgcagcatgatggcagcacggttacgaatgaaacgttcaagggcgaactgatgctgatctattttggcttcaccttttgccccgatgtctgcccgactgagcttcaaatcatgagcaatgcgctggatcttgttggagacaatgcggaccaggtccgacccatcctgatttccattgaccctgaacgggacactgtcgaggcgatggcccaatatgtgagccatttccatccgcggatgaccgggctcaca…
fig|28211.202.peg.34	peg	gi|514407510|dbj|BAOK01000002.1|_38180_37800	38180	37800	-	probable dioxygenase		FIG01401746	ff	ttgaccgcagcgcggtccttctatgaaggcatccttgggtgtggtgtcgggcggagcgatacgcattggatagattttgatttacatggacatcaaattgttgcgcacctggatgaggcaaaaaccgatcaggcaatgagcaatgcggtcgatggtgatgatgttcctgtgccgcactttggtttgatcctaagctggccagattgggagcagcttgcagacagattacagagcgcaggcgtgacctttgtgattgagccgcatgtacggttcaagggattgccgggcgagcaggcaacaatgttcttttacgatccgtcgggaaacgcacttgagttcaaggccttcaaggacgactctcagatatttgcaacggagtga
fig|28211.202.peg.35	peg	gi|514407510|dbj|BAOK01000002.1|_38304_39056	38304	39056	+	Putative predicted metal-dependent hydrolase		FIG00002849	ff	atgaaaaaaatgtcccgtgccttgcacatggatacattgtcgcttcgcggcgagcaggttccgttggtcgtgcgacacaatccgcgcgcgcgacggtttatcgttcgcgtcgacatgaccactggtgccgtccacgtcaccacacccaacaagcgcaacgtcaaggccgcgatctcctttgcccatagtcatgccgactggcttattgaacaacgacaacacgtcgcgctcgcagaacccttctgtgacggggcattcgtgcccgttcggggtacaccgcatcttgtccgtcatgtggaaagtcaacgccgcgcggtcgcgtgcatagcagaaggtgaaagcggaatatctgagctcaatgttggcggcgatatttctttcttgccacgccgcgtcact…
fig|28211.202.peg.36	peg	gi|514407510|dbj|BAOK01000002.1|_39204_40157	39204	40157	+	hypothetical protein				atggtggccgcgagctttgtgggcgctctgggcgcgttgctgattgtcatcggtgttgagcgagcgctcgacacagacacgacaacagagaccacaggcgacagcctctctcttacagtcccggctgacggcgccgagcaacttgttacgattggcacggtggcaacgtcggcaacactcacctttgaagaaacgggcacctatcgcgtggagttgcgtggcctggatggcacctctgatccggttcttgcgctttttgctgccaatagtgaaacggcagcggtcacgaatgatgataccgatgggctggacgcgatggtgccagtgactgttgccgatggcagctcaacctggcgggttgacctgaccagctacggagaaaccggtggcccaggcgtc…
fig|28211.202.peg.37	peg	gi|514407510|dbj|BAOK01000002.1|_42311_40173	42311	40173	-	Multimodular transpeptidase-transglycosylase (EC 2.4.1.129) (EC 3.4.-.-)		FIG00000011	idu(2);Peptidoglycan_Biosynthesis	atgagtgaacgacgaaagagtggacgcaaaacgggtgctgggagtgcccgaaaccgcgaactcgtatcgcgtcgcctcccatttcttggcacgctgcgtcttgagttagagcccccaaaaaagaaacgccggaaagccgccgcgaaatctcagtcccaaacacgaagctatgaagagaagagcctgggtgcgaaaatcgcctattggtccaccgttgcgggattgtgggggatggtggcagttggcgggatcgttctttactacgcgctcacgctgccgagcacggacaatctctgggacattgatggatccccaagtgtcaccattgcagcgaatgatggaacacccatcgtcacccggggcggccgccacggcaccgcagtaaggcttgcggatctg…
fig|28211.202.peg.38	peg	gi|514407510|dbj|BAOK01000002.1|_42802_44481	42802	44481	+	2-isopropylmalate synthase (EC 2.3.3.13)		FIG00000157	idu(1);Branched-Chain_Amino_Acid_Biosynthesis idu(1);Leucine_Biosynthesis	atgaccaatccaaccaacaaaccatcgccaatgccgtttcagcgataccgaccctatcaaacaatcaagctgacggaccgcacctggcctgacgtcaccatagatcgcgcaccgatctggtgttctgtggatctcagagacggcaatcaggcgcttattgatccgatgagcgtggaagaaaagaagcgtatgtttcagacactctgcgacattggcttcaaagaaatcgaagtggggtttccggcggcgtcgcaaacagacttcgattttgtccgtgccctcattgaggaggggcgcattccagaggatgtcaccgtccaggttttgacacaggcgcgtccagaactgatcgaagaaacctttcgatcacttaaaggggcgcgtcgtgccattgtccat…
fig|28211.202.peg.39	peg	gi|514407510|dbj|BAOK01000002.1|_46958_44535	46958	44535	-	DNA gyrase subunit B (EC 5.99.1.3)		FIG00028203	isu;DNA_gyrase_subunits isu;DNA_topoisomerases,_Type_II,_ATP-dependent isu;DNA_replication_cluster_1 isu;Resistance_to_fluoroquinolones	atggcggatgacgccaacaagagcgccgattatggcgccgatagcattaaggtcttgaagggcctcgatgcggtgcgcaagcggcccggcatgtatatcggcgatactgatgatggttctggccttcatcacatggtctacgaagttgtcgacaacgcgattgatgaggcgcttgcgggccattgcgatacggtctctgtaacactcaatcccgacgggtctgtctctgtctcagataatgggcgtggtattccgaccgacattcacgccgaagaaggcatctctgctgctgaagtcatcatgacccagctccatgcgggcggtaagttcgaccagaactcctacaaagtatctggtggtctgcacggtgtgggcgtgtcggtggtgaatgcgttgtca…
fig|28211.202.peg.40	peg	gi|514407510|dbj|BAOK01000002.1|_47652_47056	47652	47056	-	ATP-dependent Clp protease proteolytic subunit (EC 3.4.21.92)		FIG00000028	idu(1);Proteolysis_in_bacteria,_ATP-dependent idu(1);cAMP_signaling_in_bacteria idu(1);Proteasome_bacterial	atgtctcattcgatgaacgacgccgatccgacggatctcctgaagaacatggcgaacccgctgctggaaagtggccttttcaaatcccgcacgattctcatcaccggtgaaatcaatgaccgcgtcgcccgtgcgaccagcgagcgtctgttggcgatggctggcgagtccgacgatccgatcactgttgttgtgtcttcgcccggcggccatgtggaatccggcgacatgatccacgacatgatcaaattcatcaagccgaccgtccgtgtgcttggtaccggttgggtggcaagtgctggcgcattgattttcgtgtcggccgagaaggaacatcgtttctgtctgcccaatacacgcttcctgctgcatgaaccgcgcggcggcgttggggggtca…
fig|28211.202.peg.41	peg	gi|514407510|dbj|BAOK01000002.1|_48997_47789	48997	47789	-	DNA recombination and repair protein RecF		FIG00000412	isu;DNA_repair,_bacterial_RecFOR_pathway icw(3);DNA_replication_cluster_1	atgtcaggtgaaccggaaagtcagaatctggcttctgggcgcgaacgtgaccctgcgcctgcgatatatttgtcgcgcttggtggtcacccattttcgctcctatgaacgcgcagctcttgccctggacggccgcccggttgttctgacgggccccaatggggccggcaagaccaatctcctagaagcaatctccctcctttctccgggccgtggcttgcgcggtgcgccatttacagaactcggctttagagcttccggtgaaacagctgcgcggcatggatgggccgtggcagcaacactgacccgcgatggcgatgagacggtcatcgggactggtcaggaaccaagcgttggtgatgtcccgagatccagaatggtgcgcattgatggggaaacc…
fig|28211.202.peg.42	peg	gi|514407510|dbj|BAOK01000002.1|_50234_49023	50234	49023	-	DNA polymerase III beta subunit (EC 2.7.7.7)		FIG00066425	icw(1);DNA_replication_cluster_1	gtgagcctgctgggcgcgcagaatgcagaccttgttgactgcgtgaggcgctccaatctggttgtgaggccaaaaaaagaaagaagagtttggggacctatgaagatcacaattgaacgcggtgcgctcttaaagtcgctcaatcatgtgcaaagtgtcgtcgaacgccgcaacacaatcccgatcctatcaaatgtgctgatgcgcgcgggccagggccagttgagcctcaccgcgacggacctggatattgaagtggtcgaagccaccacagctgacattggtcaggaaggcggtacgacggcgtccgctcatacgctctatgacattgtccgcaaactacccgacggcgcccaggtcgagatcacagacggtgaagacggtaagctcaccctccag…
fig|28211.202.peg.43	peg	gi|514407510|dbj|BAOK01000002.1|_52080_50482	52080	50482	-	Chromosomal replication initiator protein DnaA		FIG00000441	icw(1);DNA_replication_cluster_1	atgtcgaacagtgaaaacgcggccagagaaaacgcggcacgagggatcaatgggggcgatcaaacacaatatggcttgcaggtgggatcgggcgacctctcaaaagatcagcatccacaagagggtgcactaatgggcggtgaagatctctcgagccagtgggcacgtgtgaaggcgcgcatgtcagtagagctgggagaggcgacctacaatagttgggttaaacccctggagctgattggcattggcgatggtcaggtcatggttgccgcaccaacacgcttcatcaggtcctgggtggtcgcgcatcaatcagaccggttgctgcttctttggcaggatgaagacccaagcgttgagcgtgtcgaagtgctcgtgagcgctgatacgcgtgcgacc…
fig|28211.202.peg.44	peg	gi|514407510|dbj|BAOK01000002.1|_52689_52207	52689	52207	-	Rhodanese-related sulfurtransferase		FIG00432062	ff	atgggcgtcaacggaacatcatcacaacctgctctgattcaaggagaacgtccttcggattatgcaggtgatgtcacggtcgatgaagcatggcgtgttctccttgaagaaaaagactctgttctggttgatgtccgcaccaaggcggaatggtcattcgtcggcatgcccgatacatcggccttggggaaggaactgttctgcgttgagtggcagagctttccgacgatgaacatcaatgaagagtttgcgacgacggttgcgcaagcggtgatggaagttggtgcgtcggaggaaagcaatttgttttttctctgtcgctcaggcgtgcgctcgcgatcagctgcagttgcaatgaccgccgccgggtttaaggcggcctacaatgtagctggcggc…
fig|28211.202.peg.45	peg	gi|514407510|dbj|BAOK01000002.1|_53527_53261	53527	53261	-	SSU ribosomal protein S20p		FIG00000213	isu;Ribosome_SSU_bacterial	atggccaataccaaatcggcaaaaaaagcgatccgccagattgagcgccgcaccgctgtaaacaagaaccgccgcacacaaatgcgctcgcaggttcgtaaagtcgaagaagccatcgcggcaggcgaccagtcagcagcaaacagcgctctcaaggcagctcagcccgaaattatgcgctgtgcgcaaaaagggatcctgcacaaaaacacagcatcccggaaagtgtctcgtttggcacagcgcgtcaaagcaatcggagcttga
fig|28211.202.peg.46	peg	gi|514407510|dbj|BAOK01000002.1|_54517_53744	54517	53744	-	Enoyl-CoA hydratase (EC 4.2.1.17)		FIG00033206	idu(29);n-Phenylalkanoic_acid_degradation idu(29);Polyhydroxybutyrate_metabolism idu(29);Fatty_acid_metabolism_cluster idu(29);Butyrate_metabolism_cluster idu(29);Lysine_fermentation idu(29);Butanol_Biosynthesis idu(29);Acetyl-CoA_fermentation_to_Butyrate idu(29);Valine_degradation	atggcctatgagacgatcaagacagaaacacgcggcaaggtcggtctcattacgttggaccgtcctgaagccctgaatgcgctcaacaatcagctagttgaggaacttgtggaagcagttgcggcctacgatgccgatgaggcgattggctgcattgtcattaccgggtcggagaaggcgttcgctgcgggtgccgacatcaaagagatgcagcccaaatcctacatggatgtctataaagaggatctctttgcaaaagccggtgagattgcgcactgccgcacaccgaccattgcggcggtgtctgggtatgctctgggcggtggctgtgagcttgcgatgatgtgtgacttcattcttgccggagataatgcccgcttcggtcagccggaaatcaac…
fig|28211.202.peg.47	peg	gi|514407510|dbj|BAOK01000002.1|_55471_54557	55471	54557	-	Formamidopyrimidine-DNA glycosylase (EC 3.2.2.23)		FIG00035634	isu;DNA_Repair_Base_Excision	atgccggaactcccagaagtcgaaaccgtccgaagagggcttgagccttcgatggagggccatgtaatcgaccgtctggaagtccgccgtccaaacctgcgctttcccttccccaaaggcctttcgcgcaaagtttctggccaaaaggtgacaggcctcagccgccgggcgaaatatctgcttattcatctcgaaagcggccaggttcttctatcccacctcggtatgtccggacgtttcaccatctgcccgccaaaaggcatggacccgtggggtgtggagaatgtgcccggtgtcttcgctcatgagggaagcaaagcggcacccgatggcacaggcaagcatgaccatgtggtgttccacatgaaaagcgggacacgcatcgtctattcagaccat…
fig|28211.202.peg.48	peg	gi|514407510|dbj|BAOK01000002.1|_55617_56402	55617	56402	+	Ubiquinone/menaquinone biosynthesis methyltransferase UbiE (EC 2.1.1.-)		FIG01303154	isu;Menaquinone_and_Phylloquinone_Biosynthesis icw(1);Ubiquinone_Biosynthesis isu;Menaquinone_Biosynthesis_via_Futalosine icw(1);Ubiquinone_Biosynthesis_-_gjo	atgaccggtcctgacccagacaaatatgctgatgacagcagagccaaacatttcgggttcaagcctgtttccgaagaggaaaaaacacgtctggtctattccgtcttcgaaaaggtcgcagatcgctacgatctgatgaatgaccttatgacagtgggactccaccgggcctggaagcaggccatggtcgacaagctgacgcctccgagaaacgcccgcccctggcatctgatcgatgtggcaggcggcactggcgacattgcctttcgcgcactcgaccgcgccggagtaaacgcccaggtcacggtctgtgacattaatgaccacatgcttgaggtgggacgggcccgcgctcttgagcaaagctacggagaccgcacggagtttatctgcggcgac…
fig|28211.202.peg.49	peg	gi|514407510|dbj|BAOK01000002.1|_56407_58029	56407	58029	+	Ubiquinone biosynthesis monooxygenase UbiB		FIG00000320	isu;Ubiquinone_Biosynthesis isu;Ubiquinone_Biosynthesis_-_gjo	atgggcgcccttcgcaacatgatccgacttgtgcgcgcgggccgcgttatggcgcgctatgacgcattgtttccgcctgaatttgaagacgatgtaccggcagttgtgaaggtggggcgatcccttgcctccatccgtctgccctgggaacccaaaccccacacgagtgacgatgatgcagagcggctgtccaccgccttgcaggtcttaggcccctcctacatcaagctcggtcagtttttagcgacacgagccgatattatcggcgccgaccttgcaggggatctggcactccttcgcgacaagctgccgcctttcgatcagtccatcgccatcaagacgattgagagcgatcttggccaaaaggtgggcgatttatttgtcgatcttggtgagccg…
fig|28211.202.peg.50	peg	gi|514407510|dbj|BAOK01000002.1|_58125_59315	58125	59315	+	Carboxynorspermidine dehydrogenase				atgaagatcctggttctgggagcaggtggcatgggcgctaaagccgccgagactgttgcgcaattggatgaggtttccgcgcttacactcgctgacctggattttgggtccgcagggcgcatcgccaaaaagtgcggacccaaggcgcgggcgctcaagcttgatgtcacagacctcacagcgctccacggggctctcaaaaaggcggatgcggtgctcaactgtgtcggacccttctttcgtttcggtgtgcccattctcacggccgctattgagacaaggacccgctatttcgatatttgcgacgatccagagccaacgctcgaaatgcttgcattgactgacaaagcacaagccaacaatgtgctcgccattgttggcatgggagcgagccccggg…
fig|28211.202.peg.51	peg	gi|514407510|dbj|BAOK01000002.1|_59451_60683	59451	60683	+	Phosphopantothenoylcysteine decarboxylase (EC 4.1.1.36) / Phosphopantothenoylcysteine synthetase (EC 6.3.2.5)		FIG00000330	isu;Coenzyme_A_Biosynthesis isu;Coenzyme_A_Biosynthesis	atgtcctcacctgtgtcccagccgggccagagtctgaacggtcgccgcatcttgctgatcatcggcggcggcattgctgcttataagagtttggagctagtccggcggttgcgcgagcgcggtgcgagcgtccgcgcgatcatgacccaggccgctggggagtttgtgacaccgctctccgtctcgagccttacggaggatgcggtctaccaatctctgttcgatcttactcaggaaagtgagatgggacatattcaactctcacgagatgcggacttgcttgttgtggtgcccgccaccgcggaccttatggccaagatggccggtggtcttgcaagcgacctcgccacaaccgcgctgctcgcaaccgacaagcctgtcctcgtggcgcccgctatg…
fig|28211.202.peg.52	peg	gi|514407510|dbj|BAOK01000002.1|_60687_61163	60687	61163	+	Deoxyuridine 5'-triphosphate nucleotidohydrolase (EC 3.6.1.23)		FIG00000388	isu;Housecleaning_nucleoside_triphosphate_pyrophosphatases isu;Nudix_proteins_(nucleoside_triphosphate_hydrolases)	atgaaaatgagtttttcggaagttcccgtgccggttcagcgtttgccccatgggcgcgacttaccgctcccgcaatatgagacagatggcgcagcgggtctcgatctgcaggccgcaatccccgagggcgaagagctggtgctggcacctggtgcgcgcgatatggttccgaccggtctcgctatcgctctgccccatggatatgaagcgcagatccgcccgcgttcgggtttggcggcgaagaatggtgtgaccgcgctcaattcgccgggcacgatcgattgcgattatcgcggagaggtgaaggtcatcttgatcaatcatggggctgaccctctggtgatcaccagaggcatgcgcattgcgcaaatgatcatcgcacctgtgacacgtggcatt…
fig|28211.202.peg.53	peg	gi|514407510|dbj|BAOK01000002.1|_61191_61637	61191	61637	+	Predicted transcriptional regulator of cysteine synthase, Rrf2 family		FIG00103625	isu;Rrf2_family_transcriptional_regulators	gtgcgactatcgaaaaaaacactcttggctcttgaagcggttttggatgttgcggtgaatgcgcggcccgacccggttcaatcgaaagacattacccgacgccaaggcatcccgcagcgatacctggaacaggtcatgcagcaattagtgcatgccaatatcctcaaaggcgtgcgggggccgaaaggcggataccgactcgcacgagagcggcggcggatctctatgggcgacattgtgcgaattgtgggcgccatggaactggcagatgaaccgcgcgatacaccgtctgtcttgagcgaaaaggttattggtcccatatgggatacaattcaatccgacatgatggaaaaacttgatgccgtgaccattgaggatctctgccgcaatgcggccgac…
fig|28211.202.peg.54	peg	gi|514407510|dbj|BAOK01000002.1|_61685_62647	61685	62647	+	Cysteine synthase (EC 2.5.1.47)		FIG00064110	idu(1);Cysteine_Biosynthesis idu(1);Methionine_Biosynthesis	atgagccaggcagacaacaagccgggacgcggccgtatctatgacgacatcacagatacaattggaaatacacctctggtgcgattgaacaaactcgccaaagaacgaaacgtcaaagcagatattctcctgaagcttgaattctttaatcccctagccagtgtcaaagaccgcattggcgttgccatgattgaagatctggagagccggggcctccttacacctgagacaattatcgttgagccgacatcggggaacacgggtattgcgctcgctttcgtttgcgcggcgaagggctatcgcctgatcctctgcatgccggaaagcatgtcgattgagcgccggaaaatgttggcactcctgggcgctgagcttgagcttacgcccgccgacaaaggc…
fig|28211.202.peg.55	peg	gi|514407510|dbj|BAOK01000002.1|_63365_62913	63365	62913	-	Transcriptional regulator, HxlR family		FIG00906075	ff	atgcgttggcgtgacctgaaagatgaaccctgttccgttgcccggaccctgtccgtcatcggtgaccggtggaccttgatgatcctgcgcgattgttttgtgggtctgcgacggttcgagcagttcgaagcaagtctgggcatcacccgtcacgtgctggcggatcggctgaaaaagcttgttgatgagggtgtcctgaaaaagatgccctatggcgaggcaccggtgcgggaagaatatcgtctcaccgagcggggctttgaactctacccggttgtgctttcgattgtgcagtggggcgacaaacacatggcagatgagcgcggagcgcccatcgttcgccgtcacaagaaatgcggcaacattgttcagggaaagatggtctgttccgactgtggc…
fig|28211.202.peg.56	peg	gi|514407510|dbj|BAOK01000002.1|_63489_64217	63489	64217	+	Short-chain dehydrogenase, associated with 2-hydroxychromene-2-carboxylate isomerase family protein		FIG00010910	ff	atggctgaaaagaaagcgattctggtgatcggggcaggcgacgccacaggtggtgcaattgccaaacgcttcgccagagaggggtttgacgcctgcgttgtgcgccggaatggcgaccagctggccccgctggtggatgaaatcacagctgccgggggcaaggcccacgcttttggcgtggatgcccgcaaggaagaccagataatcgaccttgtcgaaaagatcgagtccgacatcgcgcccattgatgtcgccgtctttaacattggcgccaatgtgaactttccaatcacagagacaacgtcgcgggtctatttcaaggtctgggaaatggcctgtttctccggcttcctgatgggccgcgaggtcgccaagaaaatgctgccccgagagcgcggc…
fig|28211.202.peg.57	peg	gi|514407510|dbj|BAOK01000002.1|_64291_64896	64291	64896	+	2-hydroxychromene-2-carboxylate isomerase family protein, glutathione-dependent		FIG00119213	ff	atgggaaagaccgtcgactttattttcgatttcggaagcccgaacggctatctgagccacaagcttgtgccggaaatcgaagcgcgcacaggtgccacgttcaactatgttccggcgctgctgggcggcattcacaagattacgaacaatcagccaccgatgattgcgtttggcggtgtcaaaggaaaactcgaatatgaacagcttgagacacagcgcttcatcaagaagcacaagctcgacaagttcaaattcaatccccatttccctgtcatcacacttctgatcatgcgtggtctgattgccgcggagatggacggcaagaaaatggaatatatcgacgtggttgccaacgccatgtgggaagacgaacagaaaatggatgacccggaagtggtc…
fig|28211.202.peg.58	peg	gi|514407510|dbj|BAOK01000002.1|_65120_65854	65120	65854	+	TesB-like acyl-CoA thioesterase 5		FIG00057597	isu;Acyl-CoA_thioesterase_II	atgggaccgtttggcggcatgcatgggggtgcagtgtcggggctcctgaccggcgagctggagcgacttgcccataatgctggtcatggcccggccatctcggcagcagtttatcttttacgtccggcccctgcgacgctggtggaaacgcgtcccatagcggtgcgcgaaggcggccgtgttgccgtttatgaaaatgagctctgggccaatgacaagctccaggccaaagcgtccatgtgtttcttgaagggtgtatctgacgggtctgaaatcacagggatttcggaggccatccaaggaagtattccaggcaccccccttcttgatccggcagatgtgcccaaatggcaattcccgcgtgagccgatggcggcgtcttttttgaacgccgtcgac…
fig|28211.202.peg.59	peg	gi|514407510|dbj|BAOK01000002.1|_65923_66729	65923	66729	+	Molybdopterin biosynthesis protein MoeB		FIG00001230	isu;Molybdenum_cofactor_biosynthesis	atggccctcaatgacgatcagctggagcgttacgcgcggcatattgtgctgaaggaaattggcgggccgggccagcagaagctgatgcagtcgagagtgcttgttgtcggtgctggtggccttggttctcccctgttgctttatctcgccgctgctggtgtgggcacgatcggtattgtcgacgatgatcatgtgtcactctccaacctgcagagacaggtcgttcacggtacggaggatgtggggcgcgccaaggttgagagcgcggcggatgccattcatcgcatcaacccggacgtgtcagtgatcacccatgaagcgcgtcttaacgcgaccaatgcaacgacactcattggtcagtatgatcttgttgcggacggatgcgataatttccagaca…
fig|28211.202.peg.60	peg	gi|514407510|dbj|BAOK01000002.1|_67724_66726	67724	66726	-	Glyoxylate reductase (EC 1.1.1.79) / Glyoxylate reductase (EC 1.1.1.26) / Hydroxypyruvate reductase (EC 1.1.1.81)		FIG00133864	isu;Glycolate,_glyoxylate_interconversions isu;Glycolate,_glyoxylate_interconversions isu;Glycolate,_glyoxylate_interconversions isu;Glycerate_metabolism isu;Photorespiration_(oxidative_C2_cycle)	atggccacaacgcccgaaaagcctcttgttattgtcacccggaaattgccggatgccatcgaaacgcgtttgggcgaactctttgagacccggctgaatgagggcgatgagcccatgagccaatcgcagctggcaggcgccatgcgcgaggctgacgtgctggtgccgaccgtaaccgaccgtattgacgggcggcttatggcacaggcgggcgacaggctgcgcctgatcgcgcagtttggaaccggcgtcgacaatattgatgtggaaagcgccatcgcgagagggatcacagtcaccaatacgccgagcgttttgacagaagacacagcggatatgaccatggcgctgatcctgtctgtgccgcggcgtctggtggaaggggtcgactatcttcag…
fig|28211.202.peg.61	peg	gi|514407510|dbj|BAOK01000002.1|_67890_68450	67890	68450	+	hypothetical protein				gtgcgcagggcgcagcctattcctttctttcaacgcgccttctgggcctttggcatggctatcgctctgattttgacgggttttggcgagctggggacgcctgtccgcgcagaaaacgaacctgtgggaatagaaacaggcctgccactgcctcgatttgtgagtctcaaagccaataaggtgaatgtgcgcgtcggccccagccggtcccatccggttcgctgggtgtatcaacgcaaaggcctgcccatcgaagtgttggcggaatttgaaaactggcgccgcgtccgcgacatggatggtgatgtggggtgggtctatcacacgctgctggatgggcgacgtcacggcctcgttagaccctctgatggcgaagaaacagccaacctgtttgacgga…
fig|28211.202.peg.62	peg	gi|514407510|dbj|BAOK01000002.1|_69109_68516	69109	68516	-	Hypothetical protein in Rubrerythrin cluster			icw(2);Rubrerythrin	atgagtgctgcccgcaaatccatttcgcccgacgacattctcgacatgcaaacctatgagggtgagcgaaatgaccgtcgcgcacgcctgcgcgatatcaaacgcgaccgccgtgtggaagtggggcccagcgcgaccttctatttcgaaaattacgacaccatgctgcaccagatccatgagatgctgcgcattgagggcggtggcgacgagcagatgacggatgagttggaggcttacaatccgttgatcccgcagggccgcgacctggtggccacgctaatgtttgagattgatgatgaagtccggcgcgatcgcatgttgcgccagctctcccatgtggaagagacctgttacctgcaggtaggcgaccagaagatcacggcgcgtgccgaagat…
fig|28211.202.peg.63	peg	gi|514407510|dbj|BAOK01000002.1|_70487_69120	70487	69120	-	Fe-S oxidoreductase-like protein in Rubrerythrin cluster		FIG00147806	isu;Rubrerythrin	atgagcagagaaggcagcttggatgccccaacgcgccatccgatagattggcagaaccctgacttttacaatcgcgaccagctggacgaagaacttcgtcgagtgtttgatatctgtcacggttgccggcgctgcttcaatctctgcgatagttttccgcgcctctttgacctgattgatgacagtgacagtggcgagctggacagcgtctccagcgatgactttggtcctgtggtggatgcctgcacactttgcgacatgtgcttcatgaccaaatgtccctacgtgccgccccatgaattcaatcttgatttcccccatctcatgctgcgctatcgtgccattgaaaccaaggcagcgggtggccctcccttcgtgccgggacagctcgcgaagatg…
fig|28211.202.peg.64	peg	gi|514407510|dbj|BAOK01000002.1|_71065_70646	71065	70646	-	Rubrerythrin			isu;Oxidative_stress icw(1);Rubrerythrin	atgtcgctagcagggtctaagaccgaaggtaatctcaaagacgcgtttgcaggcgaaagccaggcaaaccgccgctatctctacttcgcccaaaaggcggatgtagaaggctacaacgatgtggcaactgtttttcgctcgaccgcggaaggtgagacgggccacgcgcacggccatctggaatttctggaagctgttggtgacccggctacgggtgaaccgattggcagtacagacctgaacctcaaagcagcgatcgctggcgaaacccatgaatacacggatatgtatccgggcatggctcgcacggcacgcgaagaaggttttgacgaaatcgcagactggttcgaaacgcttgcaaaagctgaaaagagccacgcgggtcgtttccagaaagcc…
fig|28211.202.peg.65	peg	gi|514407510|dbj|BAOK01000002.1|_71514_71212	71514	71212	-	Iron-responsive regulator Irr		FIG00002938	icw(1);Oxidative_stress	gtgaccgctgaacgcttgcacgagcaggcacaggaagtcggcgtctctgtctcactggcgaccgtctacaatacgctgcatcaattcaccgaggtcgggcttctgcgtgaggttgtcgtcgacagttcgcgcacctatttcgataccaacacctccgatcatcaccatatcttccacgaggatgagggcagcctgacggatatatcaggccagatgatcgatgtggccggcttgccggacgtaccagaaggcaccgaactgtctcgcgtggatgtggttgttcgggtgcgcaacagctcctga
fig|28211.202.peg.66	peg	gi|514407510|dbj|BAOK01000002.1|_71928_72440	71928	72440	+	3-hydroxyacyl-[acyl-carrier-protein] dehydratase, FabA form (EC 4.2.1.59)		FIG00001225	isu;Fatty_Acid_Biosynthesis_FASII	atggctgagcaaaagtcgagctattcatatgaagacctgttggcatgtgcgcatggggacctgtttggccccggaaacgcgcagctgccactcccgcctatgctgatgatggaccgcattacccaaattgcggataccggcggcgcacacgacaaaggccttattcgcgcggaatatgacatcactgaggaccgctggttcttcccgtgccatttcgaaggcgacccgattatgccaggctgtcttggccttgatggcatgtggcagctggttggcttttatcttgggtggatgggtgcccagggtaagggacgcgccattggtgttggatcggtgcgcttttcgggcatggtgacacctgaggtcaagaagatcgaatatgagatcgaccttaagcgg…
fig|28211.202.peg.67	peg	gi|514407510|dbj|BAOK01000002.1|_72560_73777	72560	73777	+	3-oxoacyl-[acyl-carrier-protein] synthase, KASI (EC 2.3.1.41)		FIG00001277	icw(1);Fatty_Acid_Biosynthesis_FASII	atgaggcgtgttgtcgttaccggaatgggcattgtgtccagccttggcaataatgtgcaggaagtagtttccagccttcgcgaagccaaatcaggcattgtcgcagctgagaaatacacagagctcggctttcgcagccaggttcacggatctctaaagttggatctggaagaagtgctcgaccgcaagacacgccggtttatgggtgatggtgcggcctacacgtatatcgcgatggatcaggcgatccgggacgcaggccttgaggccaacgaagtcagcaatgaccgcacgggcgccattctgggatcgggcgggccatcgacaaaagccatcgttgctgcggccgacatcacccgtgaaaaaggccccaaacgaattgggccaacgagcgtaccg…
fig|28211.202.peg.68	peg	gi|514407510|dbj|BAOK01000002.1|_73929_74783	73929	74783	+	Enoyl-[acyl-carrier-protein] reductase [NADH] (EC 1.3.1.9)		FIG00000524	icw(2);Fatty_Acid_Biosynthesis_FASII	atgacacgtggaagtgcatttcagtcgggcgacctgcttgcgggccgaaaaggcctcattatgggcgtcgcaaacgaccattccattgcctggggcatcgcaaaagccgcggcggcccacggcgcagaactcgccttcacctatcagggcgaagcctttggacgccgggtgaaacccctggcggaatctcttggatcagacctgctgctgccctgcgatgtcatggacgaagcgagccttgatacgctgtttgctgcgctcaaagagaaatggggcaagattgattttatcgtccatgctgtcgcttattccgacaagagcgagctgaaaggccagtatgtggacacgacgcgggataacttccgtcagaccatggaaatctcctgctattccttcact…
fig|28211.202.peg.69	peg	gi|514407510|dbj|BAOK01000002.1|_75506_74787	75506	74787	-	EstC				gtgcacggcgcctggcatgatgcgggatgttgggacggtctcgcgtcgcttctgcgctcacgaggtcatcgggctctgacaccgacgctgccgggacatgagtccggcaatgagaaagacaagcccagcccctggtccatcaccatggaaaaatacgcagctgcccttatcgaagttgcggctcaggcagatcaaaaaccaatctgcgtcggccattcgatggccggctttgtccttgccttggctgcagagcgtcgccccgacctctttcaaaaactcatttttctgacagctttcgtgcccgaaaagaaaagccggttgttgcccatgatcatcgctgacccttccttgcgaaaaaggatcctcaatagcgatttcaatattttgggtgggaccaac…
fig|28211.202.peg.70	peg	gi|514407510|dbj|BAOK01000002.1|_76247_75537	76247	75537	-	Mlr1235 protein				ttggaaattgagaaggatgtgggcatgaggaccggtttcgcacttacgctggtcatagcgatggctcttgtaggtggagcgcatgcggagataccgcagaatgcggcgcaagacagcaccgctgaagcaccacagacagacgcaggcctgggcattccgccagaatatgtgtggacgaatgtggtgacagaatttgaccgcgatcgtttggcccgccttgatgaggctgtggcactgggaactgaagaatcctacggcgcatctgcgaccattcgggagcgggccgcctttcacaaagtaatggacgcggagacaaaacccgtcaatgacgcggacctgcttggctggtgggcgtgccgaaccatcaaagtaggcggcaagttctctggcctcgtcgtg…
fig|28211.202.peg.71	peg	gi|514407510|dbj|BAOK01000002.1|_78642_76438	78642	76438	-	Polyribonucleotide nucleotidyltransferase (EC 2.7.7.8)		FIG00000391	isu;Bacterial_RNA-metabolizing_Zn-dependent_hydrolases isu;Polyadenylation_bacterial	atgtttgatattgtccgagaggaaattgaatggggcggacggcccctcatcatcgaaacgggtaaggtagcccgtcaggcggatggcgctgtgatggtgacgtatggcgagacaactgtgctcgcaacagcggtggctgaacgtcagccaaagccgggactggattttttcccgcttaccgtgaactaccaggaaaaaacatatgccgccggtaagatccctggtggcttctttaagcgtgaaggtcgcccgagcgaaaaagaaacgctcgtctgtcgtctgattgaccggccgatccgcccgcttttccacaagagcttcaaaaacgaaacgcagatcattgcaaccgtgatctcccacgacatggaaaacgatccagacatcgtggccatggtcgca…
fig|28211.202.peg.72	peg	gi|514407510|dbj|BAOK01000002.1|_78837_78724	78837	78724	-	hypothetical protein				ttgacgcgggtccatccgaaactgcccttgacgcttctgtctcttgagtttgggcacaagaaattttggaccgaccccgttcacaatccggccgctgacatgaaagcggcataa
fig|28211.202.peg.73	peg	gi|514407510|dbj|BAOK01000002.1|_78823_78978	78823	78978	+	hypothetical protein				atggacccgcgtcaaacggacagagtctctcttttactcgtattcattacttattggagaaacacgaaaagcgctcggtccaatttggagcgaacgctgtttcatggtttgagaggccaaggccgctctcttatctccggataccgaggcgtttga
fig|28211.202.peg.74	peg	gi|514407510|dbj|BAOK01000002.1|_79222_78953	79222	78953	-	SSU ribosomal protein S15p (S13e)		FIG00000144	isu;Ribosome_SSU_bacterial	atgtcgatctcagctgatcgcaagcaagaactgattaaagaattcgctcaaggtgagggcgataccggttcgccggaagtacaggttgctatcctgacagaacggatcaccaatctgaccgaccatttcaaaacccatggcaaggacaatcactcccgccgcggcctcttgaaaatggtaagccagcgccgtcgtttgctcgactatgttaagggcaaagaacaggcgcgttacgaagcgttgatcaaacgcctcggtatccggagataa
fig|28211.202.peg.75	peg	gi|514407510|dbj|BAOK01000002.1|_80235_79264	80235	79264	-	tRNA pseudouridine synthase B (EC 4.2.1.70)		FIG01016270	isu;tRNA_modification_Bacteria isu;Riboflavin,_FMN_and_FAD_metabolism_in_plants icw(2);CBSS-138119.3.peg.2719 isu;tRNA_processing isu;RNA_pseudouridine_syntheses	atgggccgccgcaagaaaggtgatccggtctccggctgggtgattgtcgataagcccgtgggtccgacatctacgcaggtcgtaggcgctgtccgccgcgtctttaacgctcagaaagccggtcacgcgggcacgcttgacccgctcgctgaaggtattttgcccatcgctctgggtgaggcgaccaaaaccattcccttcgttgtggacagcgagaaggtctaccgctttaccgtgaaatggggggcgtcaacgacgactgatgacgcggaaggggacatagtccagtccagcgacgaccgacccgacagaaaggccatagaggctgctttggaggggtttctgggcgaaatcgagcaggtgccaccccaattctccgccatcaaggtggatggcgag…
fig|28211.202.peg.76	peg	gi|514407510|dbj|BAOK01000002.1|_80701_80240	80701	80240	-	Ribosome-binding factor A		FIG00000164	icw(1);Translation_initiation_factors_bacterial icw(1);CBSS-138119.3.peg.2719 icw(3);NusA-TFII_Cluster	atgagccaacgtcgtaaaggcactatcaaagccccgtcaggcagagcgccaagccagagacagctgcgcattggcgagttgttgcgggctgccctgtcggagatcctcacccgtcgggatgtgttagaccctgttttgcgcgaggccatcatcacggtgtcggaagtccgggcgagcccggatctgaaaaacgcagtggcgtatgttgtgcccctgggtcattcaaatcccgcctcagttgtggacgcgctcaatcacgcaaaaaaattctatcgcggtgaagtgtcccgtgcagtcaccttgaagcacatgccggatctcacctttgcagcagatacgaccttcgattatgccgaaagcgtcgatgccatgctcagttcgccgaaagtggcccaggat…
fig|28211.202.peg.77	peg	gi|514407510|dbj|BAOK01000002.1|_83419_80828	83419	80828	-	Translation initiation factor 2		FIG00000102	isu;Translation_initiation_factors_bacterial isu;CBSS-138119.3.peg.2719 isu;Universal_GTPases isu;Inteins isu;NusA-TFII_Cluster	atgagcgatcagacggacgacggcgaacggaagccagcaggcgggaaaactctcagcctgaagcggacggtggactctggacatgtgcgccagaacatttcgcatggccgctccaaatcggttgtcgttgagacaaagcggaagcgcacgatcaagccgacaggcaaggcagcgcctgcgacagaagaaaagaaggtcgcaacgccagcgccgaagacggtggtgaaaaaaccggctgcgccaaaacctgcagcgccaaaggcaccggccccagcgccgaaaaaagatcgcagcggcatggtgcttcgcaccctgacggaagaagaaaagaaagcccgcggtcgcgcgctcgacatggcgcgcgtgcgtgaagaagaagatcgcaagcgcgcagaaatc…
fig|28211.202.peg.78	peg	gi|514407510|dbj|BAOK01000002.1|_84116_83421	84116	83421	-	COG2740: Predicted nucleic-acid-binding protein implicated in transcription termination / ribosomal protein L7Ae family protein		FIG00002535	icw(2);NusA-TFII_Cluster icw(4);NusA-TFII_Cluster isu;Transcription_factors_bacterial isu;Transcription_factors_bacterial	atgacggcagccccggcaaacgaccccccctcagacaagccaccctcaggcagacctggtgatgacacaccgagccggggaaagtctggcaaggaaatgtcagagcgcaggtgtatcgcgacaggcgagagccaaccgaaagcggggctcattcgcttcgttgtggggcccgacggcaccattgggccggatttggcagaaaagctgcccggccgaggcatttgggtcacagggacccgggaagcgctcgatcaggcaattgtcaaaaaggcatttgcccgggcggcgaaacagcaggtcacagtccctgaaggactggcggatctcgtgaaacggcttctggaggcgcgagcggcagaaaccttagggttagcgcggcgctcaggagaactgatcatg…
fig|28211.202.peg.79	peg	gi|514407510|dbj|BAOK01000002.1|_85802_84141	85802	84141	-	Transcription termination protein NusA		FIG00000168	icw(3);NusA-TFII_Cluster icw(2);Transcription_factors_bacterial	atggctcaggctgtgagcgcaaatagattggaacttctgcagattgctgatgcagtcgcgcgggaaaaatcgatcgaacgcgaactggttctcgaagcaatggcggaagcgatccagaaagcggccaagtctcgctacggtgcggaaaatgaaattcgcgcgcgcatcgacccaaacaccggcgaaattcgtctcgtgcgattgctcgatgttgtggatgtcattgacaatgacgcgacagaaatcactgttacagatgcgcagcgccggaacccggcagcgcgcgtcggtgacctgatcgaagacgagttgccaccggttgattttggacggattgccgcacagaccgcaaaacaggtcatcgtgcaaaaagtacgtgacgcagagcgtgagcgtcag…
fig|28211.202.peg.80	peg	gi|514407510|dbj|BAOK01000002.1|_86491_85919	86491	85919	-	FIG000325: clustered with transcription termination protein NusA		FIG00000325	icw(1);NusA-TFII_Cluster icw(1);Transcription_factors_bacterial	atgcagagcgagagcaacacagaacatacgagcgaccgcagccatttggttgcgccgggcgctgttgcgaccagaattgctgatcttgttgagccagccattgttgatctgggctttgagcttgtgcgtgtgcgtcttacaggtgaaggcggatctgtcctgcagctcatggcggagaagccagacggcacgatgcaggttgagggatgcgagagtgtcagccgcgcagcatcggcgattctcgacgtggaagatccgattaagaacaattacacgctggaagtttcctctcctggcattggccgcccgctcacgcgggaaaaagattttgatgtctggtcaggctttgaggccaaactggagctttcagaaatgcttgcaggccggaaacggtttcgc…
fig|28211.202.peg.81	peg	gi|514407510|dbj|BAOK01000002.1|_87299_86670	87299	86670	-	tRNA (guanine46-N7-)-methyltransferase (EC 2.1.1.33)		FIG00002733	isu;tRNA_modification_Bacteria isu;RNA_methylation	atggagaacctgctgccaaagcttgccgtgccgcttgatacacacaatctcgcgccatcctctttgtttgacacacctgttgagcaggtctggctggaaattgggtttggcggtggcgaacatctggtcgcccaggcgacagcaaatccgaatgtggggctgatcggctgcgagcccttcatcaatggcgttgcaaagcttttggccgagatagaggcaaaaaggctcacaaatgtgcgcatccaccacaatgacgctcgcgacgtgctggagcggttagaagatgcctcactggatcgcgtattcctgcttttcccagacccttggcacaaaaagaggcaccataagcgccgctttgtgtccgctgaaaccttggatcagctggcccgcatcatgaaa…
fig|28211.202.peg.82	peg	gi|514407510|dbj|BAOK01000002.1|_88591_87422	88591	87422	-	S-adenosylmethionine synthetase (EC 2.5.1.6)		FIG00000329	isu;Methionine_Degradation isu;Methionine_Biosynthesis	gtgccacgatcagattatctatttaccagtgagtcagtttccgaaggtcatccagacaaagtttgcgaccgaatttcagatgcggtcttggacctcttcttggaagcggacccgtactcacgtgtcgcgtgcgagacgctgacaacgacgaatcggatcgtgctggctggagaggttcgtggacctgatagcatcacacctcaaaagattgaggacgtagcccgcgctgcagtcaaagacattggctatgagcaggatggtttccactggaaaaacgctgacgttgcagttcaccttcatgctcagtccgctcatatcgcacagggcgttgacgctgctggcaataaggatgaaggcgcgggcgaccagggcattatgttcgggtatgcctgcaaagag…
fig|28211.202.peg.83	peg	gi|514407510|dbj|BAOK01000002.1|_89140_88724	89140	88724	-	Transcriptional Regulator, XRE family		FIG00851035	ff	ttgccgcaaaagacacccaatcccatcgacattcatgtcggttcccgggtccgtatgcggcgcatgctggtcggtatgagccaggaagcgctcggtgaacagcttggcctcacgttccagcaagtgcaaaaatacgaaaaaggctcgaaccgcattggagcaagcaggctctatcagatttcccagacgctgaatgtgcctgtggactatttttacgatggcctggcgacaaatggcgggcagtcggcatcgggattctcagatacacccgctgccgatttcaatctggactttctgtcgaccgcagagggtgtggcgctaacagcagccttttcctcaatcgaagacgcagatgtaagaaaacgtgtcctggatttggtcaaagtattggcacgaaag…
fig|28211.202.peg.84	peg	gi|514407510|dbj|BAOK01000002.1|_91039_89393	91039	89393	-	Apolipoprotein N-acyltransferase (EC 2.3.1.-) / Copper homeostasis protein CutE		FIG00001006	isu;Copper_homeostasis:_copper_tolerance isu;tRNA-methylthiotransferase_containing_cluster icw(1);tRNA-methylthiotransferase_containing_cluster isu;Lipoprotein_Biosynthesis	gtgaccgatgctgtcggtcgcgggtttatgatgctggaagggctagcggtccggctgcaggcgctgacagggtggcaacgtttcgccacggcatttgggctgggcttgctgagcgttgcggcgcacgcgccgatccatctcttcgccatattgctcataacactgccttgcgtcgtttggcttcttgatggaactgatacgccgaccagggagaactggaggccagcgcgggctgcggctgccatcggttggtggtttgggtttggctattttctaggaagtctctactggatcggggaagccttcctcgtcgaggcggaaatgtttggttggctcttgccttttgcggttaccgggctccctgctggcctggcgctttttactgccgcagcctttgcg…
fig|28211.202.peg.85	peg	gi|514407510|dbj|BAOK01000002.1|_92069_91050	92069	91050	-	Magnesium and cobalt efflux protein CorC		FIG00042627	idu(1);Magnesium_transport icw(1);Copper_homeostasis:_copper_tolerance icw(4);tRNA-methylthiotransferase_containing_cluster idu(1);Glycyl-tRNA_synthetase_containing_cluster icw(2);CBSS-56780.10.peg.1536	atgagcggggatgggaaagaacatcgcatgaggacgacggatggggcagcgatgcaccgaccaggcacctgggcgcgccttatggcctgggttgtgaaaaagcttccgcgtcggacggaagatcagagtctgcgcgaaagcattgagacagtgatcggtggccatgaggcgaccgatgaactggggccacaggcacgccatatgttgatgaatattttgagcttcgccgaacagcgggtcgatgacgtaatggtcccccgtgccgatattgttgcggtggatgtttcagcatcgctggatgacctgctctctctcacccgagaaaaatcccattctcgcttgccggtctatcgcgaaacgctcgatgagcccatcggcatggtgcacatcaaagacgtt…
fig|28211.202.peg.86	peg	gi|514407510|dbj|BAOK01000002.1|_92623_92066	92623	92066	-	Metal-dependent hydrolase YbeY, involved in rRNA and/or ribosome maturation and assembly		FIG01954455	icw(3);tRNA-methylthiotransferase_containing_cluster icw(1);Glycyl-tRNA_synthetase_containing_cluster icw(1);CBSS-56780.10.peg.1536	ttgatcgtgagcgcggaacctacgaatgatgaagagagcttgagcgttgaggctccctacctttcggtggaaatctcgcgggcgggtggcgaatgggatgctgatgctgaggagattgtgctccgcctggcgcaggcagtctttgaacatgatggaacctcctcagcggcggagctcagtgtgcttttggctgatgacatattcgtacgatctctaaatcggaagttccgcggaaaagacaaagccacaaatgtgctctcctttcccaatgcgcccacgccagcaggtgctctttatgatgaaccctcctcgctgggagatattgcgctcgcctacgagaccgtgaaggcggaggccaaaacgcagcgcaagagttttgatgaccacctcgcccatctt…
fig|28211.202.peg.87	peg	gi|514407510|dbj|BAOK01000002.1|_93645_92620	93645	92620	-	Phosphate starvation-inducible protein PhoH, predicted ATPase		FIG00229550	icw(2);tRNA-methylthiotransferase_containing_cluster isu;Inteins icw(2);Glycyl-tRNA_synthetase_containing_cluster isu;CBSS-56780.10.peg.1536 isu;Phosphate_metabolism	ttgaccttatcgaccgaaggacgccccgatgaaaaaaagggaagtctggttatcaattttgatgacaacgggctgttgagtgaattgtttggggagcatgatcggcatcttgcgcgcctggaacaggagctcggtgtcttggccacctcccgcggcaatgaactggtcttgaccggtacggtgcatgcgcgggaacgggccgaagcggtcgtcaaagatctttacgcgcggttgaaatcgggtctcgaagtgacacccggcgaagtggatggggcaattcgaatggccaatgcgccaaaggcagaacgcgaacgcggatccggggcaaacaaaaaactgcagatcacaacacgcaagcgcgtgatctcaccacggtcgccgacacaagggacatatcta…
fig|28211.202.peg.88	peg	gi|514407510|dbj|BAOK01000002.1|_95171_93642	95171	93642	-	tRNA-i(6)A37 methylthiotransferase		FIG00108342	isu;tRNA_modification_Bacteria icw(1);tRNA-methylthiotransferase_containing_cluster isu;Methylthiotransferases isu;tRNA_processing	atgtggacccagtccgccgacgggaagtgcgataagaccaaccagctagagcagcatccgagcggagttcaaagcgccgaagtgccaaatcatttgagtgagaccccagaccgactggctgaccaggagtcagcacaatccgtcacggggaccgaaaagaaatcggttttcattaagacctatggctgccagatgaatgtctatgatagcgaccgcatggcggacgtactggcaccggctggttatgctgaaacactggacccggcaaccgccgacctcgtcattctgaacacctgccacatccgcgaaaaggccgccgagaaagtttactcggagctaggccgcttacgcgccctgaaggaggagcgtgaacgccacggcgggtcgatgaccatcggc…
fig|28211.202.peg.89	peg	gi|514407510|dbj|BAOK01000002.1|_96136_95249	96136	95249	-	1-acyl-sn-glycerol-3-phosphate acyltransferase (EC 2.3.1.51)		FIG00005243	idu(2);Ribosome_post-transcriptional_modification_and_chromosomal_segregation_cluster idu(2);Glycerolipid_and_Glycerophospholipid_Metabolism_in_Bacteria	atgggtctcgtgaaaaatgttcgcgctggaagcaaactcttcctttttgtcatgacggccttgatgataacgccggtgcaatggctgggcgtcaagctcaaccgcccctatgccaaaaaactgcctgttcggtttcaccgtattctttgtgggattatcggcattgaagtgacggtgcgtggaacgccttttagggacgggccgtgcctcatcgcgtccaaccataattcttatctagacattcctgttctggggtcggtgacgccactttcctttgtcgcgaagaaagaagttgcggcctggcccttctttggcaccctggcccgcttgcaggaaacggtctttgtggaccgggagcgtcggacgaaggctgccgccacagcaaatgagatccatgac…
fig|28211.202.peg.90	peg	gi|514407510|dbj|BAOK01000002.1|_96657_96187	96657	96187	-	Ferric uptake regulation protein FUR		FIG00132630	isu;Oxidative_stress icw(1);Bacterial_RNA-metabolizing_Zn-dependent_hydrolases	atgcctgaaacagaacgcatcaaatctgcagacgatgatcctcagcgcatcgaggatctgtgtgtcaaaaaaggcatgcggatgacggagcagcgccgtgtgattgcgcgcattctgtccatggcaagtgaccatcctgatgtggaggaggtctatcgccgatctgcggccatcgacaacaagatttcgattgccactgtttatcggaccgttcgcctgtttgaagaggcaggcattctggagcggcatgatttccgggacggtcgctctcgatatgagcaggtcactgaagaacaccatgatcatttgatcaatttgcagacgggggaagtcatcgagtttcacaatgatgaaatcgaacggcttcagcagattgttgcgcgtgagctgggctttaac…
fig|28211.202.peg.91	peg	gi|514407510|dbj|BAOK01000002.1|_97173_96721	97173	96721	-	Ribosomal-protein-S18p-alanine acetyltransferase (EC 2.3.1.-)			icw(2);Bacterial_RNA-metabolizing_Zn-dependent_hydrolases icw(1);Ribosome_biogenesis_bacterial icw(1);Conserved_gene_cluster_associated_with_Met-tRNA_formyltransferase icw(1);Possible_RNA_modification_and_stress_response_cluster	gtgagtgacgcgcttcgcatagaacaggtaaagggcacccatgctgagatattgtcagcattgcacggccattgtttcagcgaagcctggtcacccgaaagcatggcctccctctttgcaacacctggcatgcacggtgtcatcgcgaccgaccgcgcctcagatcagccggttggtttcatcttgatgcgcgcgattgacggagaggcggagatcctcactattggtgtgctgccagaggcgcgaggcacaggcattggcacatttcttctggggataatgcttgaagagggtgtctcaacggtctttcttgatgtggcggaggacaatgaggccgcgctcagactctatcgaagctcagaatttgaggtggtcggtcggcgtgccgcctattacaag…
fig|28211.202.peg.92	peg	gi|514407510|dbj|BAOK01000002.1|_97868_97170	97868	97170	-	TsaB protein, required for threonylcarbamoyladenosine (t(6)A) formation in tRNA		FIG00000247	isu;Bacterial_RNA-metabolizing_Zn-dependent_hydrolases isu;YgjD_and_YeaZ isu;Ribosome_biogenesis_bacterial isu;YjeE isu;Conserved_gene_cluster_associated_with_Met-tRNA_formyltransferase isu;Possible_RNA_modification_and_stress_response_cluster	atgacctctcttctcgctattgataccggacaggctgcctgctccgtcgctctgtggcgggatggcgctgtcgcggcgcaccgcttgtcacccatgcccaagggccatgccgaagccctggtgccgatgattgaagaggttcaagcagaagcagggttcgcctttgaggatctggatgcgtttgcggtaaccgtggggcctggcacttttaccgggctgcgcgtcgggcttgcgactgcgcgcggattggctgtggcggcaggcaaaccgctgatcggagtcacgacgctcgaagccatcgcttggcctgtgaggcgagagacaaaggaagacgcggcaatcgtcgcaactttcgatgctcggcggaacgaagcctatcttcaatgctttgcagcaagt…
fig|28211.202.peg.93	peg	gi|514407510|dbj|BAOK01000002.1|_98485_97892	98485	97892	-	Predicted reductase RutE in novel pyrimidine catabolism pathway		FIG00005959	isu;Pyrimidine_utilization	atggggacgttggacggggcggcgctggatacgattttcagaaacgcgcgctcatttaatgcgtggacggacaaacccgtttccgatgagatgctgaaagagctgtacgatctcatgaaaatggggccgaccagcgcgaactgttcacccgctcggatcgtctttgtgcgttctgatgaagccaaagaaaaactgatgcccgcactcctgccgcaaaaccagggcaagaccaaggaagcgccggcttgcgccatcattggctatgaccttgagttctttgaaaagatcccggaactcttcccacacaatccggatgcacggaattggtttgctggcaatgatccgctcattcaggaaacggcctttcgcaactcaagcctgcaaggcgcgtatttcatg…
fig|28211.202.peg.94	peg	gi|514407510|dbj|BAOK01000002.1|_99075_98521	99075	98521	-	NifU-like domain protein		FIG00006109	ff	atgtttattcagacggaatcaacgccaaacccagcaactctcaaattcctgcccggccaggatgtgctgggcgagggccacgcggctgacttccccaatgccactgccgccgagcgctcgccgctggcaaaagcactcttcgaggtcgatggggtcgctggcgtcttttttggtgcggactttgtcaccatcaccaaaggtgaggtggaatggcagcacattaagccagctcttctgggcgccatcatgcagcatttcacatctggcgcacctctcatgaccgacggtgcggcgagcgcggacccagatgaagtgacggaagatgattccgagatcgtcggccagatcaaagagctgctcgacacgcgtgtccgcccggtcgtggcgcaggatggcgga…
fig|28211.202.peg.95	peg	gi|514407510|dbj|BAOK01000002.1|_99761_99237	99761	99237	-	Universal stress protein UspA and related nucleotide-binding proteins		FIG01023736	ff	atgtctcccatgacagccaaagaaacagaaatggcgaaagatacagacgctgccccgattaagcggcggaagtttctggtcgtcgtcgatgagacatctgaatgtgaagtggcgatccactttgccgcgcgccgtgcgcgccacacaaagggtgggctcgtcttgctggcagcgctggagcctggcggctttgagcattggctgggtgttgaaaacctcatgaaggaagaggcccgcgaggaagctgagcgcattcttcaccgccatgcggcccgggtgaacgaggtgtcaggcctcatgccggagcttgaaatccgcgagggcaagaaggccgatattgtgaaagccatgatcaaggaagatccggccatatccattctggtgctggccgccgggacg…
fig|28211.202.peg.96	peg	gi|514407510|dbj|BAOK01000002.1|_100857_99814	100857	99814	-	FIG00780409: hypothetical protein		FIG00780408	ff	atgaccctccgtgatacgctcggtggttacaaagatcgtctgaagcatcgctggatgtaccgcaaaggtggctcttttccgtcattcaagccctcactcaagatcggcaatctcggccgtttctttaaaggcggcgcggcgcgcaagaccggcatcagcgtcctggttttcttgtttctttactatgtggtcggtggtctttggatcaatgacattgaagacgatccaaacttccgcccggctgccgaagatgtggtgcccggcgggtcccatgctgtggcgatgacggcggcgcttatccagcgcgaagtcaatgacaagcgttggacatcaaacgatccctggtttgtgccgtcagctttcctcgacaatatgccgaactatcagcagggcgttgtc…
fig|28211.202.peg.97	peg	gi|514407510|dbj|BAOK01000002.1|_101849_101010	101849	101010	-	2-Keto-3-deoxy-D-manno-octulosonate-8-phosphate synthase (EC 2.5.1.55)		FIG00000556	isu;A_Gammaproteobacteria_Cluster_Relating_to_Translation isu;KDO2-Lipid_A_biosynthesis	atgaacacagtcaccgttgcaggcattgacataggcaatgaccagtcactcactttgattggtggcgtgaacgtcattgagtcccgcgacatggctatgaaggcggcagagctctatatcgagcagacgacgaagcttgggttgccctacatcttcaaagcctccttcgacaaagcgaaccgctcatcggtggactcctttcgggggcctggcctggatgaaggcctgaagatttttcaggaaatcaaatcgacctttggcgtgccggtgatttccgacattcacgagatcgagcaggtgaaacctgcatcggaagtcttggacgtactgcagatcccggccttccttgcgcgccagacagatcttgtgcgcgcaattgccgaggctggtttgccgatc…
fig|28211.202.peg.98	peg	gi|514407510|dbj|BAOK01000002.1|_102984_101968	102984	101968	-	Tryptophanyl-tRNA synthetase (EC 6.1.1.2)		FIG00000055	isu;tRNA_aminoacylation,_Trp	atggaacagccaaccaatcgcgtgttttctggggttcaacccaccggaaacctgcatctgggaaactatctgggcgcgatccgcaattttgtgggtctccaggaaacccatgaatgcatctattgcgttgtcgatatgcacgcgatcacggtctggcaggatccaaaagaactggcccacaacacacgtgaagtcgccgccgcctatattgccgccggtgttgatgctgaaaaacaggtgatcttcaaccagtccaaagtatccgcccacggggaactcacctgggtgctgaactgtgtggcgcgcatggggtggctgaaccgcatgacccagttcaaggaaaaggcgggcaagaaccgcgaaaacgcctctgtcggtctctacgactatccggtgctg…
fig|28211.202.peg.99	peg	gi|514407510|dbj|BAOK01000002.1|_104701_103160	104701	103160	-	Proposed peptidoglycan lipid II flippase MurJ		FIG00001204	isu;Peptidoglycan_lipid_II_flippase	atgaaccttgttcgatccgccatgactgtgggcggcatgaccatgataagccgggtgctgggcttcatccgggacatcttcattgccggcgtgctgggcaccggtcccattgccgacgctttctttgtcgccttcaaatttccgaacctttttcggcgcctctttgccgaaggggcgttcaactctgcctttgtgccgctctttgcaaaacgtctggaaggagagggggaagcttccgccaaacgctttgcggaagaagcgctctctgtcctgctgacgacacttatcctgctcaccctggcggcccagcttgccatgccctggctcatgtatgtgatcgcgccgggctttgcggacacgccggacaagttcgagatgggcattctctttacccgcgtc…
fig|28211.202.peg.100	peg	gi|514407510|dbj|BAOK01000002.1|_107556_104782	107556	104782	-	[Protein-PII] uridylyltransferase (EC 2.7.7.59)		FIG00002864	isu;CBSS-312309.3.peg.1965 isu;Ammonia_assimilation	atgggccgaagccttcccagcatgcttgagattgccgatccggctgccattcgcagcgccctggacgctgctcatgaggcccatgcaggcaatgacacagcgctgcgtcaggccatgatggaggtcttgaaaacggctcagaccgaagggcgggcgaaagcgcgtgagcgcctggagcagggcgcgcatcgagggcgggtctgcgcagaaagcctctcctatcttcaggacaccatcattcgggaattattcggctttgcgacccgcacccagtttcgcgcgaccaacccaacatcatccgagcggctcaccatcgtcgccaccggcggctatggccggggcgccctggcgcctggctccgacgtcgatctgctctttttgctcccctacaagcagacc…
fig|28211.202.peg.101	peg	gi|514407510|dbj|BAOK01000002.1|_110604_107887	110604	107887	-	DNA mismatch repair protein MutS		FIG00000356	isu;DNA_repair_system_including_RecA,_MutS_and_a_hypothetical_protein isu;DNA_repair,_bacterial_MutL-MutS_system	atgagtacgcctgagaaaaacaaaaaaacagctcccagcaaggctgatgccgtcacgcccatgatcgcgcaatatctggagctaaaagctgatcaacaggacgcgcttctgttctatcggatgggcgatttctacgagctcttcttcgacgatgcggtcgctgcagctgcagccctcgacatcacgctcaccaagcgcggcaagcatctgggcgaagacatccccatgtgcggcgtgccggtgcatgcagctgacgcctatctcgagcgtcttatccggaaaggtttccgggttgcagtgtgcgagcagacggaagatccggcagaggcaaaaaggcgcggctcaaaatcggtcgtccggcgtgaggtggtgcggctggtgacgccaggtacgctgact…
fig|28211.202.peg.102	peg	gi|514407510|dbj|BAOK01000002.1|_110698_111255	110698	111255	+	hypothetical protein				atgaaaaccgaaaccctgatgctcactgcaattctagcaactgtcccactcgcgacgtcgcttcacgctgatgacgcggtcacaacgcaagaacctgctgtgcccctccttcttgacctcgacaccaatgcgcctttggagcatgactctagttcctatggtctgacgcaggacgtggccaggccaggggacgccccccaagagacaggtattcttgaacgcaacggtctggacccagacgtgagggcggacgaaaacagcgtgggcgccacccaacgtctggaccttggcaaccaccaggccgccgaccaggcggtgaacattcaaccctatgtagaaatgggggctgacctggaagcccgcgacgatcacctcatccacgggggctccggccttgcc…
fig|28211.202.peg.103	peg	gi|514407510|dbj|BAOK01000002.1|_111655_111263	111655	111263	-	acetyltransferase, GNAT family				atggaggattggattgccgataagctgaggttgagccccatggcgcctgcgcaagaggcagcctatcgccgaatgctcgcccgcatatctgttccggcccgcttcgtacggtttgtcgagaacggaaaagcactctccctcgcctatgccgcattggtcgatggcattctggtgatcgagtcagtggtgacggacccggctcatagaggacatggtctggcagggaaagttgtcgggtctcttatggcctggggagcagataagggcgcggccctgtcctgtcttcaggtggaggcgacgaacgccccagcgctgagcctctataagaagctgggatatgaaaccgagctctaccgctatcaatattggcgcgcgccccagatcaagggctag
fig|28211.202.peg.104	peg	gi|514407510|dbj|BAOK01000002.1|_112109_111987	112109	111987	-	hypothetical protein				gtgttttacctgctttatgtctgtgccaaaaaacgcgtgaaattggcgctttttttggcccttcttaaacacaacacgggtttgggcatcccacatgagaaacgactttctctggcgcgttga
fig|28211.202.peg.105	peg	gi|514407510|dbj|BAOK01000002.1|_112281_114560	112281	114560	+	NADP-dependent malic enzyme (EC 1.1.1.40)		FIG00000777	isu;Pyruvate_metabolism_I:_anaplerotic_reactions,_PEP	atgggaaagaaaagacagcttagtgacgaagaagccctgcgatttcactcgcgtggcaaacccggcaagctggaggtcacccccaccaaacccatggcgacacagcgggacttgtcgctcgcctattcgccaggtgtggcggttcctgttcgcgcgatcgctgactcccctgactgtgcgtacgactatacgtcgaaaggcaatatggtcgctgtcatctcaaacggaacggcgatcctggggctcggcgatctcggcgctcttgcgtccaagccggtcatggaagggaaagcggttctcttcaaacggtttgcagatgtggactccatcgacttggaagtcgacacgaaagaagtcgacgagtttgtgggcgcggttcgctatctcgggcccaccttc…
fig|28211.202.peg.106	peg	gi|514407510|dbj|BAOK01000002.1|_115459_114596	115459	114596	-	Putative hemolysin		FIG01004154	ff	atgacgaacagcacaacaaaaacaaaatcggcagatgagagcgaacgtttcccggcgggtcccttaagctttggacgccgcaaaaacctcgaagtgcgcttggcaagcacagaggaagaagtaatggcagcccaggcgcttcgctatcacgtcttctatgaagaaatgtcggctgaagccgatgctgagacgctcgccacaaagctcgacgccgacaggttcgacacgttctgcgaccaccttctggtcatagatcataatctagtgcctgaagggcgggaagaaacaccaccccttgacgcggtggtgggctgttatcgcctgttgcgtcaggatgtggcggaagcgaatggtggattctatacagcaagcgagtttgagattgcgcccttgctgaaa…
fig|28211.202.peg.107	peg	gi|514407510|dbj|BAOK01000002.1|_116925_115642	116925	115642	-	AmpG permease		FIG00003406	isu;Recycling_of_Peptidoglycan_Amino_Acids	gtgttgatcattttgctgctcggcttttcatccgggttgccgctggcgctgacgggatcaacgctatccctttggatggcggacgagggggtggaccttggcaccatcggtctcttttccctcgttggcttgccctatgtcctgaagtttctgtgggcaccattggttgatgccgcgcccgttcccctgttcacacgctggctcgggcggcggcgggggtggctcgttgcaactcagctcgcgctcgcactggcgattggggcaatgggactggttgaccccgttcgcgcacctttattgatggcgctcgcggcggttatcgtcgccttcctgtccgccacgcaagacattgtcatagatgcatttcgtgtcgagacactggatgaaacagaatatgcc…
fig|28211.202.peg.108	peg	gi|514407510|dbj|BAOK01000002.1|_117085_117552	117085	117552	+	GCN5-related N-acetyltransferase				atggccaagtcggtagtcctgcgctctgctgttccagatgatgcgcgcgctcttacggcactggcgctccggtccaaagcttattggggctatgacgatgctttcatgaaggcctgcgtcaacgaactcaccatcacgcctgagcgtatagcgggcgaagacatgacggtggcagaagcagacggtgtgatcgccggaatggtctctctggcgcaaggtgacagcgacgatgtgcgtgaactggaggacatgttcgtggacacaggcttcatcggatcggggcttggcgcacgattgatggcccatgccgaggacacggcgcgggcacaaggtgccgcccacattgatgttgatgcggacccaaatgctcaggggttttacgagaagtgcggctacagg…
fig|28211.202.peg.109	peg	gi|514407510|dbj|BAOK01000002.1|_119712_117595	119712	117595	-	multi-sensor hybrid histidine kinase				atgtttgccgcgtcgattgtctttcctgttcttgctgttgccgcgatccttggtggggcggcaatcgggtgcgcgctttttctctggcgcagactccgcgagcgcggcatcgaagtagacgaactcctcgaaaaagttgaactcctgaacgattcaaactgggagctgaaagagagcgcggaacgctatcgcgatcttgttgccaatcagggcgacatcatcctgcgcaaaaatctggatggacggctcactttcgtcaatcaggtttattgtgacacgtttgacacgacccgcggcacagcgctcggtaatcctttcacgccgaagctcccagaaggtgagaagccgcggcttctgggtgactttgcaggcctggcgcttcctccctatcgcgttcga…
fig|28211.202.peg.110	peg	gi|514407510|dbj|BAOK01000002.1|_121370_119835	121370	119835	-	MG(2+) CHELATASE FAMILY PROTEIN / ComM-related protein		FIG00000635	ff	atggtggcgcatatcgaaaccgttgcctttctggggcttgaggccaaacctgtcgatgtgcaggtgcaaatttccggcggtgtgccgaatttcaccattgtgggcctgccggataaagccgtgggcgaaagccgggaacgggtgcgtgccgcactaagcgccataggcctcggtctgccacccaaacggatcaccgttaatctcgcacctgcggacctgccaaaagagggcagccattttgatctgcctatcgcattgggacttctcgttgcgatggatgtggtgcaaggcccggatctcgaccgttttgtggttctgggagagctctccctcgatggcaccctcacgggggttgcaggcacgctgccggctgccatggcagcaaacagtcgcgacaaa…
fig|28211.202.peg.111	peg	gi|514407510|dbj|BAOK01000002.1|_121543_122604	121543	122604	+	vtpJ-therm, putative				atgctgttccgcctgcctgccattttcatcagcttcagtctcgcactctttgcccttccggctttcgcgaaggatgcatgggagaccatcacacccggtggcgaaacctcgtgtgcactgggcacgccctatagctttcacgcacgcaaggccgatccggaaaaactcgttgtgttctttaatgggggtggcgcctgctgggcaggacaaacctgtgacccatccgtcgagcccacgacctatgtgccgtccgctcagatgggccacaatgatccgcgcaatcacaagggcatatttgagctcgacaatccggccaatcctgttggcgactggagcatggtctttgtctcctactgcacgggcgatgtgcatctgggtgaaacagacaagacctacgaa…
fig|28211.202.peg.112	peg	gi|514407510|dbj|BAOK01000002.1|_123203_122613	123203	122613	-	Cobalt-containing nitrile hydratase subunit alpha (EC 4.2.1.84)		FIG00064104	ff	atgagcacacccaccaacatcgcctcgcctaaagcccgcaccgaagcgttgcagtctgcgctcgccgacaagggattgatcccagaaggggctcttgacgctgtgatccacaccgccaccgaagactgggaccctgagaacggtgcacgtgttgtcgcacgggcttggaccgacccggacttcaaaaaacggttgctggcagatgcgacatccgcctgtgcggaactcggctacgaaggcattcagggtgagtacattgttgcgctggaggatgagcccgagcgccataacgtgattgtttgcacccagtgctcttgcactgcctggccggtgctcggcctgccgccggattggtacaagagcccggaatatcgtgctcgcgttgcccgggaaccccgc…
fig|28211.202.peg.113	peg	gi|514407510|dbj|BAOK01000002.1|_123835_123200	123835	123200	-	Cobalt-containing nitrile hydratase subunit beta (EC 4.2.1.84)				atggacggcattcatgatctgggcgggatggcgggctttggcgccatctcctatgaagaaaatgaacctgtctttcatgagccctggcaggcaaccgcctttgcattgaacattgtcggtattggggtgctccgcaatcacaatgcagatgagtaccggcattccattgagcgcatgccgcctgtgcattatctccaggcctgttattacgagcgcgtcttgaccggcgcggcgaccctctttgttgaaaaaggtgtcgtgaccaaggaggagctggaggaacgcgcaggtggcgcatttccgttggcgagccccaatgcgcctgacccgatggcagagctggaaccgcaaccggtcgcgcgctttacaaaaggcgaccgggtattggtgaaagacatt…
fig|28211.202.peg.114	peg	gi|514407510|dbj|BAOK01000002.1|_124777_123863	124777	123863	-	Glutathione synthetase (EC 6.3.2.3)		FIG00000722	isu;Heat_shock_dnaK_gene_cluster_extended isu;Glutathione:_Biosynthesis_and_gamma-glutamyl_cycle	atggatccggtcgatgcgatcgacataaacggggattcaacattcgccatggcgctggaagctcaggcccgcgggcattcactgagtttttatgagccacggcacctgtccatgcgggacgggcgtgtctatgccaaaacaaagcccatcacgctccgccgggaagttggcaatcatgtcgacattggtgaagaacgggttgtcgatctcgctgacacggatgtggtgctcatgcgccaggacccgccctttgacatgagctacatcacagcaacccatctgcttgagaaagtacatggacaaacactggtggtgaacgacccggctcatgtgcgcaatgcgcctgagaagatctttgtcacagagtttgacggcgtcatgccgccaaccctcatcacg…
fig|28211.202.peg.115	peg	gi|514407510|dbj|BAOK01000002.1|_125431_124901	125431	124901	-	possible periplasmic protein				atggtgattggcgcaggcgccacagcaggcattgcggcggcggaagagcgcggcgttgaaaccgcgcttgatgacttgaagattgatgtcgaaataaagcgacagtttttggagctggatgagaaccttctcgcggcaatatcaaccgaggtgcatgacgggcgcgttttgctgactggcgtcgtcgatgagcctgaaatgcggatgagcgccgcccgcctttcgtggagcgtggacggtgtttccgaggtcattaatgaaatcaaggtcgctggcgatgcgagcatcgcccaggcgtctaaggacatcttcatctcgacagagcttcgtgcgcgtctcatgggggacggcgatgtttcggctatcaactactcaatagagactgtccgtggcacgatc…
fig|28211.202.peg.116	peg	gi|514407510|dbj|BAOK01000002.1|_125824_125672	125824	125672	-	hypothetical protein				gtgagcggttttccgtccggaagcgcgtcaaaagaacgagagcgcttccagggtgaggaaggccgcgccactggttcaagcggcattctgaacgtgggcttccggttttccgtccggaagcgcgtcaaaagaacgagagcgcttccagggtga
fig|28211.202.peg.117	peg	gi|514407510|dbj|BAOK01000002.1|_126224_125847	126224	125847	-	Endonuclease (EC 3.1.-.-)				atggtgcgtccaaaccccatctcgcgaacggaaaggggcgccaaggcgcacgatcgcgggctggcggcggagcggatcgcgagctggttactccgcgcaaaattctacagaattgttggtgagcgcgtaaaaacccgcgggggcgaggtcgatatccttgcccgaaagggcaagaccctgatcgtcgtggaggtaaaggcacgccagacacttgagggggcggcggatgcggtgtcgcccaagcaatggacacgcctgctgcgggcaggagaaatcctcctgtctcgggaaccggacggcacctcactccgttttgatgtggtgcatgtggttcctggtcgctggccgcggcacatcaaggatgcctggcggccctaa
fig|28211.202.peg.118	peg	gi|514407510|dbj|BAOK01000002.1|_127066_126230	127066	126230	-	rRNA small subunit methyltransferase I		FIG00000260	icw(4);Heat_shock_dnaK_gene_cluster_extended isu;16S_rRNA_modification_within_P_site_of_ribosome	atggaacctggcctctatatcgttgcaacccccatcgggaacgcgcgtgacatcacgcttcgcgccctggatgtcttggcggcagcggatctggtgctctgtgaggacacgcgggtcacctcaaagctctttgcaatccacggcctgaagacccctcttcgcgcctatcatgagcacaatgccaccaccgaacgcccaaaagtgattgcccgcatccaggaaggggccgctgtggcactggtctctgacgcaggcacgccgctgatatcagacccgggctacaaacttgttcaagccatgttggcagaagacctggccgtcaccaccttgcccggcgcgagttcggtcatggccgcgctgacccttgccggattgcccacggacagatttctgtttgcg…
fig|28211.202.peg.119	peg	gi|514407510|dbj|BAOK01000002.1|_127300_128664	127300	128664	+	ABC-type branched-chain amino acid transport systems, periplasmic component		FIG00741118	ff	ttgtcgatctatcgttctggtcgccgttttggcgccattgcccgcctcgcacttcttgtctccgttacctttgtattggcagcctgcgcctctaacagcacgcccccgccggtttcacagccacgtgcagaaacgccaattgcggtgacgcctccgccagcgacggagcaagatcgtgccctcttcttgcgtccgccccacatgggcgaccgtgaagcggtccgcattgccgtgctgctgcccctaagcgctcggcaaccttctgtgcgaaacgtcgctgaatctcttttgaatgccgcccagctcgcgctgtttgaatttgggaacccgaatgttcttctgatccccaaagacacgcgcggcacaaattcgggagccgaaggggccgcacgggaagcc…
fig|28211.202.peg.120	peg	gi|514407510|dbj|BAOK01000002.1|_128769_129428	128769	129428	+	Maleylacetoacetate isomerase (EC 5.2.1.2) @ Glutathione S-transferase, zeta (EC 2.5.1.18)		FIG00004671	idu(1);Gentisate_degradation idu(1);Homogentisate_pathway_of_aromatic_compound_degradation idu(1);Pterin_carbinolamine_dehydratase isu;Glutathione:_Non-redox_reactions idu(1);Salicylate_and_gentisate_catabolism	atgacctatcgtctttacaattcccatgcgaactcggccgggcgccgggtgcgcatcgctcttcatcttaaagatattccttttgagtatgtctcaattgatattgctccgcctgcggaagaacatctgggtgaggaatttggcaagatcaatccaatgcggctcattccagcgctggagcatgatggaaacgttctgatcgaatcgatggcgattctcgattatctggaagaccttcatcccgaaccctccctctacccagcagacccgctcaaaaaggcacaggccaaggccttcgcgatgacggtcgctgcgggcatgcacccgctccacaatatgcgggtgatcaaatatctgggccaagagttggcgctcgaccaaaaggctgtcgccaagtgg…
fig|28211.202.peg.121	peg	gi|514407510|dbj|BAOK01000002.1|_130573_129425	130573	129425	-	Radical SAM family enzyme, similar to coproporphyrinogen III oxidase, oxygen-independent, clustered with nucleoside-triphosphatase RdgB		FIG00094409	icw(1);Heat_shock_dnaK_gene_cluster_extended isu;Heme_and_Siroheme_Biosynthesis isu;Queuosine-Archaeosine_Biosynthesis isu;CBSS-630.2.peg.3360	ttgagtgcgcccgacccgggttttggcatttatgtgcattggcccttctgccaggcaaaatgcccctattgcgattttaactcccacgttgttcgcaacgttgatcaggtgacctatgcccgcgccctggtgcgcgaacttgagcacatggcgatgctttctgatccgcaggccgtcaccagcatcttttttggcgggggcaccccgtctctcatgaaacctgcgactgtggaaacggtgctcgcggcgatcgaccgtctctgggggattaatcagggggtcgagatttctctcgaagccaatccgacgagtgtcgaagcagataagtttcgcgcgcttgccgcattgggcgtcaatcgggtctctcttggggtgcaggcgctgaacgacaaagacctg…
fig|28211.202.peg.122	peg	gi|514407510|dbj|BAOK01000002.1|_131198_130590	131198	130590	-	Nucleoside 5-triphosphatase RdgB (dHAPTP, dITP, XTP-specific) (EC 3.6.1.15)		FIG00000584	icw(3);Heat_shock_dnaK_gene_cluster_extended isu;Housecleaning_nucleoside_triphosphate_pyrophosphatases	atgtcggtgccacgcgatctgaggggtaagaagctcgtcgttgccagccacaatgcgggcaaggtgcgtgaaatcggcgcgcttctggaaccctttggcatcgagacggtgtcggctggtgatctggggcttcctgagccggaagaaacaggcctcacctttcaggcaaacgctgaattaaaagcgcgcgcggcggcggaggcttcgggccttctggcgctcgccgatgatagcggcctcgcggtcaccgctttgaacgatgatcccggcatttattctgcgcgctgggcaggtccatcaaaagacttcggccttgcgatggagaaagttgaacaggcactgaaagagaccggcagtgatgatcgctctgcggctttcatttgcggcctcgcgctcgca…
fig|28211.202.peg.123	peg	gi|514407510|dbj|BAOK01000002.1|_131920_131198	131920	131198	-	Ribonuclease PH (EC 2.7.7.56)		FIG00135600	icw(4);Heat_shock_dnaK_gene_cluster_extended isu;tRNA_processing	gtgagcaccatccgtccatctggccgcgcttttgacgaaatgcgcaaagtctcttttgagcctggtttttcaaaaagcgctgaaggctcctgcatggtgcgtttcggtgatactcatgtgctctgcacggcaagtctcgaagagcgcgttcctcctttcttgcgcggccgcggcgaaggctgggtgacggcggaatatggaatgctgccgcgctccaccaatgagcgcatgcgccgggaagcatcagctggcaaacagtctggtcggactcaggaaatccagcgcttgatcggtcgctcgcttcgcgccgttgtcgatatgaaagcacttggcgaacgtcagatcactgtcgattgtgatgtcattcaggcagacggtggcacccgcacagcatccatt…
fig|28211.202.peg.124	peg	gi|514407510|dbj|BAOK01000002.1|_132165_133244	132165	133244	+	Heat-inducible transcription repressor HrcA		FIG00000544	isu;Heat_shock_dnaK_gene_cluster_extended icw(1);GroEL_GroES	atgcccgccgtcaaagatcttaatgaccgttcgagggccatcctccagcaggtggttgaaacctacctagaaacaggggcccccgtaggctcgcgctttttgtcccagaacctgcccctgaccctctcagcagcaaccgtgcgcaatgtcatgtcagaccttgaggcgctgggtcttttggccgctccccatacgagcgccggccgcttgcctactgacgcgggcctccgtctcttcgtggacgggctcctggaagtaggcgacctttcagaggaagagcgcagggccatcgaaacccaggtcacccattctcccacggccaacacggttgaagatgtgctgcgcgatgcttctcaacttctgtctggcctctctcactgcgcgggactggttctcgca…
fig|28211.202.peg.125	peg	gi|514407510|dbj|BAOK01000002.1|_133341_134042	133341	134042	+	Heat shock protein GrpE		FIG00000103	icw(2);Heat_shock_dnaK_gene_cluster_extended isu;GroEL_GroES isu;Protein_chaperones	atgagcgatcaagacaattctgcaaatggcaacacaggcgatgagggcgatgcgccccgcaagccaacgcctgccgaattgaagcaacaggctgacgacctgctaaaggcggccgctgcggcgaatgatgacagcgaagacgacgtggccgaagagatcgacgagcgcagcgaagaagaaaagatcgccgacgccatggctgccttggcggcagaaaatgctgacctgaaagacaagctcctgcgcgctgccgcagaagttgaaaatattcgtcgccgctctgagcgggagaaggcagacgcaggcaaatatggcgcgacgaaattcgcgcaatccgtgctggctgttgctgataatctacgccgcgccatagatgctgtccccgatgaccggaaagac…
fig|28211.202.peg.126	peg	gi|514407510|dbj|BAOK01000002.1|_134191_134901	134191	134901	+	NnrU family protein, required for expression of nitric oxide and nitrite reductases (Nir and Nor)		FIG00014279	ff	atgacacatctaatgatggcggcagccctgtttttcgggattcacatcttcgtttcgggcacaaagctgcgtgatggcattgtcggcttgatcggcgagctcccctacaaaggtctcttcgctgtgacgtcgcttggcgccattgtctggatggcgatgagctataatgcggcggtggtgagtgcggataattctatcctctggcaggcacccctgggccttttgcattcgggcagcctgatcattttggtggccgcactttttgctgttatcggcctcacaaccccaagcgctacaagcgatggcggtgataaggctgttgcggaatccgatgaccctgcgacactggtgaaaggcattcataccatcacccggcaccctttcctttggggagccatt…
fig|28211.202.peg.127	peg	gi|514407510|dbj|BAOK01000002.1|_136367_134919	136367	134919	-	Signal transduction histidine kinase				atggcgaccagccaccaagaattgtctcaatctcctcagcggacggttatcatatctgttgcacttgtcggtgtgcttggtgccttggcaacagtattcgactacctgcatctgaaagcggcccatcagctaactgactattcgcgtttttctgttatcgcgctttccatgtttcttccctgcatggttgctctcgttctgttttcccgagggcagtatctgcgccaagccgtgtgggcggttttccttttcggcagtatccatttgctgacgcttattggtcaggcgctgtttctccacaacgacacagctgtcgcggtggaacacggtatctggatcttggtagttgaggtttgtctgttcgcgacgctcaaaagacaaaccgccttggttctttcc…
fig|28211.202.peg.128	peg	gi|514407510|dbj|BAOK01000002.1|_137970_136528	137970	136528	-	Signal transduction histidine kinase				gtggcggatgaaagagaacaaagaggtcgggtttcagctgcgatttttatgtctgtggctttagtcggcattattgtatgcgctgcaaccgcatttgaattctacagcctggctgccataggcaaagagcgctttcgtagtgacacagttgtcgcaattgtgacggcctacttcctgggcgcgatcctgatactcttcttttcgcgcggacgcttgctccgcccgttggtcggatctgtcttttgcatggcgagcctttatctgcttagtcagatggcaatcagcttgtttggttctaccgattatctctatgcgattgagaatgcgatgtggatgatcccattgcaggtatgtttgtttgctacgctttcacgacgcatcgcctacattcttgcaggc…
fig|28211.202.peg.129	peg	gi|514407510|dbj|BAOK01000002.1|_139536_138088	139536	138088	-	periplasmic sensor signal transduction histidine kinase				gtgaagggcaagatgagtacactgtcagcggattcgcaagctgagcgtgatcagggcactcgcgatgttgtgcgcaccatcacgattgctggtctgtttacaatctcagcggctgcctatgatttctccttgagcggactgccaggtgaaaccttcgaatttcagttgttacaggtcgggacgcttatcgccctgctcacgtctgttattgtcgcgtcgtggctgggcttggttgcgtccagccgcttgaccgtcggcctcatctacggacttatcagtctgtatcttgtcacggtagtcgccaacctgctttttgttgttgaggcgccaatggcagtggagcggtatacaccttggattatcgccaccctcatcattccctttttgactgttggccgg…
fig|28211.202.peg.130	peg	gi|514407510|dbj|BAOK01000002.1|_140512_139613	140512	139613	-	Glycine cleavage system transcriptional activator GcvA		FIG00001855	idu(1);LysR-family_proteins_in_Escherichia_coli idu(1);Glycine_cleavage_system idu(1);Orphan_regulatory_proteins	atgtttgcccgtcagctgccacccctatccatggtgcgggcctttgaggcagctgcgcggcatctgagcttctctcaggccgccgatgagcttggcgtgacccattcagcggtcagtcaccaaattcgtgggcttgaggactggcttggagaacctctatttgtgcgctccgcccgcaaagtgcatttgacccctgcaggggaagtgctggcaccaccgctcacccgggcgctggatatggttggcgaggcgatcgccgcagcacgcgccctttcggctgaagagaataaagggccagtgctggtgagtgtcgagcccgcctttgcagcccgctggttggttttacgattggaccgtttctatgccgcttaccccgaaacacagctgcatctggtgccg…
fig|28211.202.peg.131	peg	gi|514407510|dbj|BAOK01000002.1|_140624_140893	140624	140893	+	hypothetical protein				atgaatatttttcgtggatatactgacgggctgtcagccggttatcaggtggcgacctatcagtcaggccccttcaaacaccaaaccaggaaggccgcagccccgcgtccagcgcgcatgtcctttgcaaaggctgtcaccgctgtcgctgccctggcactgaaaggcgcacggacggtcttcaaacggcggggcagaaaagctgccccgaccgatttttcagcccagcttgatttgtttgtgcgacctgccgcccaccaagccctctaa
fig|28211.202.peg.132	peg	gi|514407510|dbj|BAOK01000002.1|_141540_140896	141540	140896	-	Alkylated DNA repair protein AlkB		FIG00001574	isu;DNA_repair,_bacterial	atgtttgagaaaaccgcacccccaaaagcccttgagcccgttccgggaaccagaatctggccgggtttgctgtcccggcaatctcaggaagaacttgtggccacacttcgtgctcagattgtcgaaaatcccctctaccagccgataatgccaaagacagggaagccgttctcagtagccatgacaaattttggggacctggggtgggtgtcagaccggtccggctaccgatatgaagactgtcatcccgcgacagggcggtcctggccccccattcccggccgtttgcaggccctttgggccgatctcaccggctacggcgcgcctccagaagcctgtctggtcaattattatggcccccacgcaaaaatgggcctgcaccaggatcgggatgaaaag…
fig|28211.202.peg.133	peg	gi|514407510|dbj|BAOK01000002.1|_141869_141744	141869	141744	-	hypothetical protein				atgccaataactttacccattgtcttcctctttatgactgcggcaggccagtcggacctgaaattcagcgcccaatggttgaagcagggtgagcccgatcctgtgatcgaagtcgttctgctttga
fig|28211.202.peg.134	peg	gi|514407510|dbj|BAOK01000002.1|_141850_143784	141850	143784	+	Chaperone protein DnaK		FIG00023369	isu;Heat_shock_dnaK_gene_cluster_extended isu;GroEL_GroES isu;Protein_chaperones	atgggtaaagttattggcattgaccttggcacgacgaattcgtgtgtcgcggtaatggagggttcacagcccaaagttattgagaatgcagaaggtgtgcgcaccacaccatccatggtggcttttgcggacgacaatgagaaacttgtcggccagcctgcgaaacgccaggccgtcaccaacccgtccaacacgctctatgcaatcaaacgtctgattggccgctcgttcgacgatcccatgacccagaaagacatgggcatggtgccgtacaagattgtcaaagcagacaatggcgacgcatgggttgaagcacgcggcgagaaatactctccgcaggaagtctctgccttcattcttcagaagatgaaagagaccgctgagacctttaccggcgag…
fig|28211.202.peg.135	peg	gi|514407510|dbj|BAOK01000002.1|_143890_145026	143890	145026	+	Chaperone protein DnaJ		FIG00000070	icw(1);Heat_shock_dnaK_gene_cluster_extended icw(1);GroEL_GroES icw(1);Protein_chaperones	gtgtcgaagcctgatttttatacattgctaggtgtggatcgctccgctagcgcggacgagctcaaaaaagcctatcgtaagctcgcaatgaaatatcacccggacaagaatccgggcgatgaagctgctgagcaaaagttcaaagaaatttctgaagcctatgacgtcctgaaagacgatcagcagcgcgcagcctatgaccaatatggccatgcggcctttgaaggcggcatgggcggtggccaccccggcggtatgggcggcatgggcggtatgtccgatatcttcgacgacctgtttggcgaatttatgggcggcagacgtggccagcgcagcgatggcgggcgggcgcgcggccaggacctgcgctacaatatgcagatcacgctggaagaagcg…
fig|28211.202.peg.136	peg	gi|514407510|dbj|BAOK01000002.1|_145113_145901	145113	145901	+	3-hydroxybutyryl-CoA dehydratase (EC 4.2.1.55)		FIG00002255	isu;Polyhydroxybutyrate_metabolism isu;Lysine_fermentation isu;Acetyl-CoA_fermentation_to_Butyrate	atgtctgatgctcccttgcttaccgaaacacgcggtgccgttttaatcatcacgatcaatgatgctccgtggaaccggatgtctgccgcctttatggatgagctggagactctggtcgccgacattgcccaggatgacggcattcgcgccgtggttctcacaggcgccggagacaaaaatttctccgttggtatgaacctgaaagaaatcggcactgctgttcaggccaagggtggacaggatgcgtttttcgatcagcgttggaacgtgatctctgccattgaaaatatgggcaaaccctggatagcaaccttctttggcaactgcctcggcggaggattggaacttccccttggctgtcattttcgtctggccgcggaagacggctgccaaatcggt…
fig|28211.202.peg.137	peg	gi|514407510|dbj|BAOK01000002.1|_146063_147373	146063	147373	+	Phosphate-specific outer membrane porin OprP ; Pyrophosphate-specific outer membrane porin OprO		FIG00019737	icw(1);Phosphate_metabolism	atgattaaacaagcactggtgggcagtgtggcagcagctgcactctcgctgagcctaacagggacagccttcgcgggttacgatgtcaattcgcggatcgattcccttgaaaacgaactgcgtgagctcaaagctcagatgcagatgcgggacagcaaacttgcggagctggaatcagctaccgaaggccttggtgacctgccaaaattcgacagccgcaagctgcagatctcaagccgcgatggcaactggtccatccgctttggtggtcgtctgatgcttgatgcatttatcgctgagagcgacattactggtggtgcagacacaagtggtgccggcgctgaaatccgccgcgctcgcttctttgcctctggtaaggtcatgggcgactggaaatac…
fig|28211.202.peg.138	peg	gi|514407510|dbj|BAOK01000002.1|_149658_147532	149658	147532	-	Methyl-accepting chemotaxis protein				atgaaacaaatcaatgtgggtagtgcgggcgaaaaactgtcggaacttctcgggttcctgaattcgataaaaatatcggcccgcatcgggattttagcagcgcttggcattgtgagtgttgcgatcctggggactgcctatgtcattggcgatgtcagcatcagagcggcgtccgcagaccgggagcagaattcccagctcgcacaattatccatgtctgtcgaaattgggacgctccaaatgcgccgcaatgaaaaggacttcctccttcgcagagacatgaaatatgtcgagcgatatgaagcgtctgcattgaatgtacttgacgccctccaagggatgaaaaatctcgccgcagcatcagagctcaacgcggaaatcgagacaatagaacaaggc…
fig|28211.202.peg.139	peg	gi|514407510|dbj|BAOK01000002.1|_150088_151368	150088	151368	+	Phosphate-specific outer membrane porin OprP ; Pyrophosphate-specific outer membrane porin OprO			icw(1);Phosphate_metabolism	atggttgttgcgaccgcactaacctttggctccgcgagcgtcgctttcgcgggttacgacgtcaactcacgcattgatgcgcttgagcacgaattgcgtgaacttaaagcacaagtgcaagagcgtgacggcagacttgcagagctcgaagcaggttcaacaagccttgctaatttgccggtatttgacagccgcaagcttcaaatcaccagccgcgatggcaattggtcaatccgctttggtggccgtttgatgcttgatgccttcctcgctgaagcaagccggacaggcgcagccgacacaagcggtggcggtgctgaactccgacgagcccgtttctttgtctctggtaaagtagcaggcgattggaaatacaaactgcagattgactttgcaagc…
fig|28211.202.peg.140	peg	gi|514407510|dbj|BAOK01000002.1|_152444_151485	152444	151485	-	Alcohol dehydrogenase, zinc containing (EC 1.1.1.1)				atgagagccgtcagtttcgacgtgcccaagggggcgggccgacccaccctgaaacttgtcgaggtggcaaagccgataccggcaaagggagaggttctgatacgcatcacacatgcagggctcaaccatggagactatgagacctataccggcaagcaaaacaaaaccctgctcaaacgcctgcaaaccaatccagtgctctccggcatcgagatggcgggggtcgcggaaagcgatggcaaggccatcaagacgggagatatggtctatggctacacaaacatcttcaaaggaccatggttccatggagagtttgtcgcgctcaaagaagccaacctggcaaagctgccgacgggcatgacgcctgaaggagcagccgcgctcgtcggcggcgcggtg…
fig|28211.202.peg.141	peg	gi|514407510|dbj|BAOK01000002.1|_153289_152441	153289	152441	-	hypothetical protein				atgatcctcgtcaccggagcgacaggaaatgttggcagcgaaatcgcccgccagctgattgcccagaaaacacccttccgcatttatgtccgcgatgcggccaaagccgcggagatgatcggacccgacggttatgaagtggcgcttggcgacttcgatgaagccgatgcgttcgagaaagctctgctagacgtcgacgctgtctacatggtcaccaatcaaagtgatgcctttaagacatcactcacgcgaatggccggccagatcaagaaagcaggcatcaaacgtctggtgatgctgtcggctgaatgcgatccggacagttcagtctttttcgtgcgccgcaccggagagttggaagagattgtcaaagcagctgacctgccctggacatttttg…
fig|28211.202.peg.142	peg	gi|514407510|dbj|BAOK01000002.1|_153938_153324	153938	153324	-	Transcriptional regulator, TetR family				atgagccagttagaaaccacaccccgcacccgcctcagccgagcagatcgccgccagcaattgttggatgtggccagagccctcatagaaaaagagggggccgatgccgtcacgctggcgctggtcgcagaaaaagccggtgtctcaaagcccatggcctacgatcactttgagacccgcacggggcttctcctggcgcttctcgaagaggctgaccgccactatgaaggtgtcgcccgcgcgcgcatcgccgcagcacctgagaccgtggaggccatcgccgaaatcgtcacggacgcctatatcgcctgcgctctggaagccgggcctgcggcagcggccctcacggcagccattgaagcaaatggggacgcccgggatgtgggccgcgcgtccaga…
fig|28211.202.peg.143	peg	gi|514407510|dbj|BAOK01000002.1|_154117_154941	154117	154941	+	4-hydroxy-tetrahydrodipicolinate reductase (EC 1.17.1.8)		FIG00000347	isu;Lysine_Biosynthesis_DAP_Pathway isu;Lysine_Biosynthesis_DAP_Pathway,_GJO_scratch	atgagcgatagcgatattaaaatcgtccttcccggtgctgccgggcgcatgggccgcacattaatcgccgagattgctcagaaaccggatttgaggctcatcggcgcgacagaacctgcaggctcgtctttggtgggcaccgatgcaggcacccttgcaggccttcccgaaccattgggtgtcgcgattaccgacgacccgctgccgctcgttgcagaagcagacgcgattatcgacttcacggtgccggccgccacagctgaatatgccgcccttgcagcgcaggcgcggatcgttcatgtgatcgccacaacgggatttgacgccggccaggaagcacaaatcgaggccgctgcgcgccacgcgacaatcatcaaggctggaaatatgagcctgggg…
fig|28211.202.peg.144	peg	gi|514407510|dbj|BAOK01000002.1|_154959_155591	154959	155591	+	Phosphoglycerate mutase (EC 5.4.2.1)		FIG00005840	isu;Glycolysis_and_Gluconeogenesis,_including_Archaeal_enzymes isu;Phosphoglycerate_mutase_protein_family isu;Glycolysis_and_Gluconeogenesis	gtggctaaccttcttgtgcttgtccgccatggacaaagcgagtggaacaaaaagaaccttttcacaggctggaaagacccggacctgacggaccagggacgtgcggaggcggtcgaagccggtcaggcactcaaggccggcggctatgagttcgatgtctctttcacgtcggttctgagccgcgcgcagaaaaccaatgatgcgatcctaaaggagctgggtcagaccgatctggagatcatctgcgatcaggcgctcaacgaacgtgactatggggacctggctgggctcaacaaagatgatgcccgtgagaaatggggcgaagagcaggtgcatatctggcgccgctcctatgacacgccgcctcctggtggtgaaagcctgaaggatacggcagat…
fig|28211.202.peg.145	peg	gi|514407510|dbj|BAOK01000002.1|_156386_155844	156386	155844	-	FIG00440777: hypothetical protein		FIG00440775	ff	atggaacgcgttgacgatacaagccccctggaagcaccgtccggcggatcgttgcatttcgatgcgcggctcacgccgcatcgctcgcttggaagcaaaggctttctgatcgtcatgattttcatcggggttgtgagcttcgtcgccggcattgtcttcacggcaatgggcgcctggccggtcttcggtttttttggactggatgtggcagctatctatctggcctttcgatggaactaccgcgcggcccgcgcctatgagacagtgcaactgtcggatgcggcgctgaaaatccggaaagtggatgccaggggaaatgagacagcttacgtctcccagccttattgggcgcgtgtgcaatatgacaaggaagcggaggaagatgtcgccatcgacatc…
fig|28211.202.peg.146	peg	gi|514407510|dbj|BAOK01000002.1|_156422_157102	156422	157102	+	Endonuclease III (EC 4.2.99.18)		FIG00000290	isu;DNA_Repair_Base_Excision isu;Control_of_cell_elongation_-_division_cycle_in_Bacilli	atggatcacgtctcatcaaatgggtatggtcgccccatgaaaatgaagaaaaaagacattgagccgttttttgagatcctgtccgcggacttgccggaacccaaaacggaacttgattataaaaatccctacacactcgtggtcgctgtggccctatcggcccaggcgacggatgtgggtgtcaacaaagccaccaaagagcttttcaaaaaggtcgatacgcctgagaagatggtgaagctcggcgaagccaagctgcgggatcagatcaagaccatcgggctttatcggaacaaagcgaaaaacgtcatcgccatgtccaaaatgctcatcaatgagtttaacagcgaagtgccccggacccgcgaagaactggagcggctacccggtgttggacgg…
fig|28211.202.peg.147	peg	gi|514407510|dbj|BAOK01000002.1|_157567_157163	157567	157163	-	hypothetical protein				gtgcgtgtagtagcaattctggcaatgggagcagcgcttgctgcatgcgcgggcggtgggagcaattttgggtcaagcctgtcaccgcaaaccgtgtcggccccagtgcgatctgcaccgacactgacgcctgccccccgcgctgacagtttgatcggccttgattcctatggcttgcgcgaggcgttcggatcgcctgaatttcagcgcaacgaggcacacgcagaaatctggcgctatgacggtgatgggtgcacgctctttgtctatctctatgaagatgacagcgacacgatgcgcacctcgttcgtggaggcacgcgctgcggctggtggtgaactccccgttgacccttgcattgcagaggtgaacagggcccatcagttgagcgcctaccgc…
fig|28211.202.peg.148	peg	gi|514407510|dbj|BAOK01000002.1|_158377_157709	158377	157709	-	hypothetical protein				atgttcaccgccctttccacggctctcagcgatacattttccaaaccgctccgctcggtgatgatgcgtgccctggggctggcccttgtgctgctcgtccttgcaggcttcggggcgttctacgggctggaggccattcctgagttcggcgcggattggggctggccgatccttgatgaggtggtggattggctctcgggtgcctttgtgattgtggcgctggtgcttttgctcatgccggtctcggcgctctttgcagggctctttctggaagaagtggcagcggctgtcgaagataaacattatcccggcgacgtcgctggccgcgatcagccttttgtgcagggcctttggattgccctgaaattcaccgccttgctgatcgtgctcaatctcatc…
fig|28211.202.peg.149	peg	gi|514407510|dbj|BAOK01000002.1|_158518_159516	158518	159516	+	Fructokinase (EC 2.7.1.4)		FIG00001653	isu;Sucrose_utilization isu;Fructose_utilization isu;Mannitol_Utilization	atgtcagaacccaagtttgatgttgccggtatcggcaatgcgattgttgatgtcatttctgaagggactgacgaatttcttaccgccaatcgtgttgaaaaaggcgccatgacgctgattgatgaggaccgtgcaacggagctttacggcgttatgggctctgccatcgaagtctcgggcggttcctgcggcaatacgatcgcaggccttgcagcccttggtggcaccgccgcctatatcggcaaggtgcgggacgatcaattgggtcaggtcttcacccatgacataagggcgctgggtgtcgactttaccaccgcgcccgcgacagagggacccgcaaccgcccgctgcctcattgtggtgacaccggacgcacagcgcagcatgagcacctatctc…
fig|28211.202.peg.150	peg	gi|514407510|dbj|BAOK01000002.1|_160684_159683	160684	159683	-	Pantothenate kinase (EC 2.7.1.33)		FIG00000936	isu;Coenzyme_A_Biosynthesis	atgtcgacagtgaagtcggaaaaaaatgtgagtacgcgcgagacaaagaagtcggcctcgccaacggccaggtctatttctcccttccgtcacttcacatcggtcgaatggggcaagctacgagcagatacacctctcactttgtcagaagatgatctgcaatcacttcgaggatggggggagaacgtctctctggaagaagtgcgcgagatttacttgccgctgtcgcgcctgttaaacctctatgttggcgcaacacaggaattgcacggtgcgacgtccaagtttctcggcaccaaacaggcaaagacacccttcatcatcggtgtcgctggctcggttgctgttggcaaaagcacgaccgctcgtattctccatgaactccttcagcgctggccc…
fig|28211.202.peg.151	peg	gi|514407510|dbj|BAOK01000002.1|_161077_160739	161077	160739	-	Phosphoribosyl-ATP pyrophosphatase (EC 3.6.1.31)		FIG00000871	icw(1);Histidine_Biosynthesis isu;Riboflavin_synthesis_cluster	atggccaccgatgtccaccagcttgaagcactcttttcggtcatttctgatcgcaaaggagatgatccggaaaactcctataccgcctccctttttgcaaaaggtgttggcaaatgcgctcaaaaattaggcgaagaagcggtagagacggtgattgcggcgatggaaagtggctcttccgacaaaaaatcagtcgtaagtgaatctgccgatctgatttaccattggctcgtcctcatggccgctctcgacattgacccttctgaggtttatgcagagctcgctcgtcgtgagggaacctctggtcacgcagaaaaagccagtcgaaaagaacagtaa
fig|28211.202.peg.152	peg	gi|514407510|dbj|BAOK01000002.1|_162327_161263	162327	161263	-	Pentapeptide repeat family protein				atgtctgctctgaaagctgcgccttcacgccgcaagatagggattaccacacaggcagcggagatatccggtcggcgtttgagtgctgcggccgttgcccgtcttgcccaatatcatgaacgctatttgcgcgggatgaaaggcggcagacgtatcgttctaaaagcctgcgacctgggcggccttgatctcgctggcatcaatctgtcggatgcggatcttccggcctgcgactttacggacacgatcttcagagatgccaatctggcgcgcgcaaacctgttcggtgcattcctcaaccgcacagacctcaccaacgcaaatttggaacgggcagatctccgcggtgcgaaatttgaagcagcgatcctgacaaacacaaatttgaagggcgcagac…
fig|28211.202.peg.153	peg	gi|514407510|dbj|BAOK01000002.1|_162500_162372	162500	162372	-	hypothetical protein				ttgggcctctttccgctcaacagccccgttctggcgcacctgatcgataaaactttatcgacctttgagatgaatgggactcaaaacgcacccttttcctttgcaaggtctgaagaaattttgccttaa
fig|28211.202.peg.154	peg	gi|514407510|dbj|BAOK01000002.1|_164014_162458	164014	162458	-	Adenylate cyclase (EC 4.6.1.1)		FIG00001294	idu(1);cAMP_signaling_in_bacteria	gtgggccaggagatagagctaaaactcacactggacgaaaaggcgctggcacgattgccagcctgcgaaccttttgcccatgtcgaattttcgccaacagctccgaaaaaactcagagcgacctattttgatagcgctgccaatacgctccgacagaaaggcgtcgtcctgcgcctgcgcgatgaagacggacggctcattcagacccttaaaggcaagaaagcttttggcagccttgcggcgggccgtgcggagtttgaaagccgcatccccaagacctgcaccacaccagatttcaaccgtttgccgccggacctgaaacagggtcttcagacactgttgaatggcaacaatatcgaaccgctttttgtgaccgacgttgaccgcacaatcggcatg…
fig|28211.202.peg.155	peg	gi|514407510|dbj|BAOK01000002.1|_165014_164244	165014	164244	-	Imidazole glycerol phosphate synthase cyclase subunit (EC 4.1.3.-)		FIG00000258	icw(4);Histidine_Biosynthesis	atgctcaaagcccgcgtgatcccctgtctcgacgtgaaagatggccgcgtcgtgaaaggcgtgaactttgtcgatctggtggatgcaggcgatccggtcgaggctgcccgggcctatgatgccgcaggcgctgatgagctctgttttctcgacatcactgcctcccatgaggatcgctccatcctgtttgatgtggtgcgccataccgcggaagaatgcttcatgccgcttaccgtcggtggcggggtgcgcaccattgaagatgtgcgccagcttctgctcgcaggtgccgacaaggtctcgatcatgacggccgctgtccacaatccggactttgtccgcgaagcggctgaaaaattcgggtcccaatgcattgtcgtcgcggtggacgccaaacgg…
fig|28211.202.peg.156	peg	gi|514407510|dbj|BAOK01000002.1|_165766_165014	165766	165014	-	Phosphoribosylformimino-5-aminoimidazole carboxamide ribotide isomerase (EC 5.3.1.16)		FIG00044478	isu;Chorismate:_Intermediate_for_synthesis_of_Tryptophan,_PAPA_antibiotics,_PABA,_3-hydroxyanthranilate_and_more. isu;Histidine_Biosynthesis	atgagttccgcgaaaacacccttgatccttttccccgccatcgacctgaaggacggcgagtgcgtccgtctggtgcgcggtctcatggaagaagcaacggtcttcaatgacaacccggccgcccaggcccgcgccttccaggatgcaggctttgactatctgcatatggtggatctgaacggggcttttgaaggaaaacctgtcaacgctgatgccgtcgacgccatcctcaaagagatcaccattccggcccagcttggcggcggtattcgcgatctggccaccatagagatgtggcttgaaaagggcgttgcccgagtgatcatcgggacggccgcagtgaaagaccccgacctggtgcgcgaggcttgcaaacgctttccgggccagatcgccgtt…
fig|28211.202.peg.157	peg	gi|514407510|dbj|BAOK01000002.1|_166410_165772	166410	165772	-	Imidazole glycerol phosphate synthase amidotransferase subunit (EC 2.4.2.-)		FIG00010738	icw(1);Histidine_Biosynthesis	atgaaaactgtcatcatcgattatggctccggcaatctccgctccgcagaaaaggcgtttgagcgctcaagccatgagctcgggctttccatggacatcgtggtgagtggggatgctgacgcggttcgtgccgctgaccgcattgttttgccgggcgttggcgcttttggcgattgcaggcggggtctcgacgcggtgccaggtcttgctgatgcactggaagaaaccgtgcatgaaaaggcgcggccctttctcggcatttgtgttggcatgcagctcatggcgacacgcggcctggagcacggggaacataaaggtctcgggtggatccccggcgatgttgtggaaatgacacccagtgatacgagcctcaaaattccgcacatgggatggaacgag…
fig|28211.202.peg.158	peg	gi|514407510|dbj|BAOK01000002.1|_167045_166470	167045	166470	-	FIG00792028: hypothetical protein				atgcgcacctttacggttcatgccaatgcatcgctcccgcgagcagaagatcacgtacgccttgtgaaagaaggcatggcgcgctgggccatcctgtcgcccttgatctggtttctctatcaccgcatgtggtgggagggcgctgcctatttcggcctctcgatcttgatcgcgctcgcaggcggtgctttaggtgtccatgagaacatcaccgttcttttgggcctcgggttgcaactccttgcggccatggaggcaaacgacctccgccgtctggcgcttgccagaaaaggctaccagacgattgcaatcattcacggcagcgatgaagaagaagccgaagcccgctttttcgccagttggagtcatgctctaccacaagcctctgacaacccggtc…
fig|28211.202.peg.159	peg	gi|514407510|dbj|BAOK01000002.1|_167955_167335	167955	167335	-	Imidazoleglycerol-phosphate dehydratase (EC 4.2.1.19)		FIG00000601	icw(2);Histidine_Biosynthesis	atgtctgtagagccccttgatggtccgggccgcgtcgccactgttgagcgcaagaccaaagaaacagaagtctttgtgtcgctcgacctggatggcaacggcatttacgacattgataccggcattggctttctcgaccacatgcttgagcagctgtctcgccactccctaattgatctgaaagtcagggttgatggcgatctgcacattgatatgcaccacaccactgaagacagcggcatcgttgtgggtgaggcggtgaaacaggctttgggcgacttcaaaggcatcaaacgttattccaacgcgcttatccctatggatgagacgctaacccgctgcgcgatcgacgtgtcgggacggccctatctcatctggcgggtggagctcacccgtccg…
fig|28211.202.peg.160	peg	gi|514407510|dbj|BAOK01000002.1|_168984_168364	168984	168364	-	Glutathione S-transferase (EC 2.5.1.18)			idu(15);Glutathione:_Non-redox_reactions	atgctcaaaatctaccacgtatccggaacccgatctgtcagaccgatctggctggcgttcgagttggggctcgacgtggagatcgtgcccatcgacttctcatctgcttatagagacagtttggagtggcgctctattagcccggcaggaaaggttccagccctcaccgatggcgatatcgccatgtttgagtccggcgccatggtggaattcatcctggaccgctatggcgagggccggttgcgtccgaaaaaagggacggccgagagcgctgaatatcttcaatggtcctggtttgccgaagccaccctgtcgcgtccgctgggctttatgcgcgccatgaaactggtgaacgccattaaacagggaaaggaagaagtgggtgcgattgctgccgac…
fig|28211.202.peg.161	peg	gi|514407510|dbj|BAOK01000002.1|_169633_169049	169633	169049	-	Transcriptional regulator, TetR family				atgccgcgtccgtcgcgccgcaacgatctgattgagaccgcccagacgctttttaactcagaagggtttcacgctgtggggatcgagcggatcctgagcgagggaaatctcgcgaaaatgaccctctaccggcactttccctcaaagaatgcgcttattctgggtgtcctggaggcacgcgaaaaagcagtgaatggctggttccgcgacgtgctcgccgacccaaatcttaagggaaaagggcgccttttggcgatttttgttgcgctggaagcctggtttgaggaccgctcgcccctgggcaagttttctggctgcctctttgtgcgcgcttctggcgaattcccgcatcccacagaccctgtccatgtggcagccgcggatgcgaaacaggccttc…
fig|28211.202.peg.162	peg	gi|514407510|dbj|BAOK01000002.1|_169789_170319	169789	170319	+	similar to DBJ:BAB55450.1 (AB051073) percent identity 45 in 140 aa				atggcagatcgtctctcctctcttcttcttaccacttcttatgtccggcccgacatgcgccagatcatgatcgcaggtttcggcggaaccctcgccattggcctcctgggcatgatggcgcatttctcgggcagcgcccttctgatggcgccgctcggcgcaactgcggtgttggtttttggcctccccgacagccctctctccggcccccgtcatgtcatgggcggtcatgctctctctatgtctatcggacttttatgtctctttattgtcagtttcgtggcgccgggagggggcgccctgccgctcacactggctgcgggcgccggtacgggccttgccatcgccgcgatgctcgccacccggaccgtgcatccgccagcgggtgccaaccccttg…
fig|28211.202.peg.163	peg	gi|514407510|dbj|BAOK01000002.1|_170335_170874	170335	170874	+	Flavodoxin reductases (ferredoxin-NADPH reductases) family 1		FIG01281286	isu;Anaerobic_respiratory_reductases	atggaaccccgcggaacccctcgcctgacccaggaccttgctgactttatcgctgagcgcgatcatttctattttgcctctgcctcggccaagggcgcgccttatctccagcatcggggcggtccgcgcggcttcttgaaggtcttgagcgacaccgagcttggctacgcggattttggcggaaatcagcaatatgtgacactggggaacctgaaagagaaccctgccgccttcatctttctgatcgattatgtgaaccggcgccggatcaaactctggggggaggcgcgcgccgtggaaactgaccctgccctcacccgctctctcgctcatccaggatatagagcgcggattgaacgcgcgatcctctttaaggtgacccgctgggatgtgaattgt…
fig|28211.202.peg.164	peg	gi|514407510|dbj|BAOK01000002.1|_171040_171591	171040	171591	+	ATP-dependent protease HslV (EC 3.4.25.-)		FIG00000487	isu;Proteolysis_in_bacteria,_ATP-dependent icw(1);Proteasome_bacterial	atgagtaatccccccgtttggcacggcaccaccattctttcagtccgcaaaggcggcaaggttgtggttgcaggcgatggccaggtctccatgggcgatacggtgatcaaaaatagtgcccggaaggtgcgccagcttgcaggcggcaccgtcattggcggctttgccggcgctaccgcggacgccttcaccctgtttgaaagacttgaagccaagcttgagcaatatcccaaccagctgcttcgcgcctgcgttgagctcgccaaagactggcgaacagatcgttatctgcggaaacttgaagccatgatgattgtggcggacagggaaaccactttggtgctcaccggcacgggcgacgtgctggaaccagaacatggggtgaccggcatcgggtcg…
fig|28211.202.peg.165	peg	gi|514407510|dbj|BAOK01000002.1|_171578_172090	171578	172090	+	Aminoglycoside 6'-N-acetyltransferase		FIG00439647	ff	atgcggatggctaacgggtcagacgacaggtcctatcggtttaccccccttggatatcaccatctgtctttgcttcggcgctggtttgatgaaccccatgtacggaaatggtatagcgatccgtccgggcttgaggacattgccgatcatatcgaagagagtgacgtacacccctatctggtgatgcatgggcacatgccgattgcctatcttcagtcttatgaggtcgatggctcccacccttatgcggtggcggcgcgcggcgccatcggcattgatcagtttatcggccctgctgcctttctgggccaaggccatggaagcgccttcattcgtgcctatcttaggcaatgcaaagctgatggcgtgcctcaggtaattgtcgatccaaagccacat…
fig|28211.202.peg.166	peg	gi|514407510|dbj|BAOK01000002.1|_172090_173415	172090	173415	+	ATP-dependent hsl protease ATP-binding subunit HslU		FIG00000505	icw(1);Proteolysis_in_bacteria,_ATP-dependent isu;Proteasome_bacterial	gtgaaagaagacctgcccatgactgcctttaccccccgcgaaattgtctccgagctcgaccgctatattgtcggccaggcggacgccaaacgggctgttgccattgcgctgcgcaaccggtggcggcgccagcaattgggggatgatctgcgtgaagaggtgctgccgaaaaacattcttatgatcggaccaaccggcgtcggcaaaaccgaaatctcgcgccgtctggcaaagcttgcgcaggcacctttcatcaaagtggaagccacgaagttcacagaagtcggctatgtgggccgcgatgtggagcaaatcgtgcgcgacctggtggaagcctctatcgggctcgtacgtgaatccaaacgcaaagaagtggaagccaaagcctatagcgcggca…
fig|28211.202.peg.167	peg	gi|514407510|dbj|BAOK01000002.1|_174274_173909	174274	173909	-	Transcriptional regulator, XRE family		FIG00822523	ff	atgaccccttttggtgttcggcttcgcgaactgagagaggaaaaaggcgaaagcctctcaaaactcgccgaggcggtgggggtgagtgccgcctatctctccgcgctagagcatggccgccgggggcgacccggatttcacctggttcagaaaattatcggccatttggggctgatctgggacgatgcagaggagctggtggagcttgcaaggctctctcatcccaaagtaacggtggaaaccggtggtctggacccgcgggccacggaggcagccaaccgactggcacgggacatccgcaacctcaacggcgatgctctggaccgtctcctggccctcctgaaagatgagtccagtgcgagataa
fig|28211.202.peg.168	peg	gi|514407510|dbj|BAOK01000002.1|_174906_174271	174906	174271	-	SMR/MUTS FAMILY PROTEIN		FIG00635864	ff	gtggcgcgaaaaccgactgatttctccccccctaccgggtatgaccgcaaacgcagaagaaccttaacgcgggacgaagcggcgctttggcgcaaagtgaccgaagatgccacgccccggccgggccgaaagcaagagggcgaagatccccttgaggcgacacctgaaccacccaaaaaaaacgttcctctaacgaaacaagtaaagcgtcccgcctcacccacgatccatcaggcaccgcccctcaaacgaggcccgacggccccgccgctcaatgccttggacaaccgcaccgccaaacgcctggttcggggccagttaacgcccgacgcgcgccttgatttgcatggtgctacccgacactccgctgaaccgacgcttttgcgctttattattgat…
fig|28211.202.peg.169	peg	gi|514407510|dbj|BAOK01000002.1|_176054_174912	176054	174912	-	Membrane-bound lytic murein transglycosylase A precursor (EC 3.2.1.-)		FIG00002231	isu;Murein_Hydrolases	gtgagggaccctgccggccctactttgtcaaaaaccgcctttgaggccctacccggctgggcaggcgacgatcatggggccgctctcgaggcgttccgcaggtcctgcgaccgcatccttggcgcaccccccgcaagggtccttgatgccaaaaccggcgacgccattaattatggcaccaccgccgactggcagccggtctgccgggacgcactctcaccgggcgctgccgctgacccgcgcggtttttttgaaagagggtttcaagctttcgcggtgacagctgaaaagggaccgaccggtcttatgaccggctattatgaacccgaaattgaggcgagcctcacccgcgagggcccgtaccagaccccgctcctggcgaaaccaggcgacctgcaa…
fig|28211.202.peg.170	peg	gi|514407510|dbj|BAOK01000002.1|_176083_176268	176083	176268	+	hypothetical protein				gtgcaggctgcaagccccagaaacaagccaaaaacaagcgtggaaaataagtatttcgcagtaggaccagctgcggattttgtggatttaggcgccgcacggccggcagttgccgatactggagagactgatcgcgttggagaggctgatcgcgttggagagattgggccattcaaggtcacgtaa
fig|28211.202.peg.171	peg	gi|514407510|dbj|BAOK01000002.1|_177008_176280	177008	176280	-	Transporter		FIG00450284	ff	atgacaggtagcaatcgttctatgagcagcgactttagcattatcaatctgatccttctggtggtcgctgttgtggtcttcctgaaattgcgcagcgtgcttggccgccggacaggggaagagcgcccgccctttgacccctacgctgcccatgagcaatctcaagacaatgacaaagacaatgtgatcaacctgccaggttcccgcgcgcccgatacaccacgcgacgcagctgcagaggcgccctccccacacatccgtggtgttgagccagggtccgagattgaacagcaattgacggagctcaccctggcggaccgccgctttgacggggatgaattcctgggcggtgcaaagctcgcctatgagatgatcgtcacagcctttgcggcaggggat…
fig|28211.202.peg.172	peg	gi|514407510|dbj|BAOK01000002.1|_176968_177114	176968	177114	+	hypothetical protein				atgctaaagtcgctgctcatagaacgattgctacctgtcattgaggtcatctgccgaccatcgattgtcggcggacccgcaaggggagggcgcaccctctttgcatcaagcctgtttgaaacaaaccggggagcgcttatctgttga
fig|28211.202.peg.173	peg	gi|514407510|dbj|BAOK01000002.1|_177278_177820	177278	177820	+	FxsA protein				atgcccttcgtttttctcgcttttgtccttgttccaatcgcggagattgctgtcttcattgaagtcggcggtatgatcggcctgtggcccactttgggcattgtgatcctcaccgccctcttggggacaagccttttgcgggctcaaggtttggcagcttttggccgagctcaagctgccatgagcgaaggacggcttcctgtcgaagaagtggtgcatggcttttgtcttgtgattgccggtgcgcttctcttaacgcctggcttcctcaccgacattgccggttttctgctcttcgtccatcccgtccggttgatgctggctcgggccgccatgaaatggtttgcgaaaaacggaaccgttcacatgcacacgaatgccgggtttggccagcgtcca…
fig|28211.202.peg.174	peg	gi|514407510|dbj|BAOK01000002.1|_177979_178482	177979	178482	+	Protein export cytoplasm chaperone protein (SecB, maintains protein to be exported in unfolded state)		FIG00001903	ff	atggcagagacagatcaaacggaagcaggaaacgcaggcagcgacggtcaggctggtccgcagcttcgggtgatcactcaatatgttcgggatctttcttttgaaagccccaacgtgcctggaagtcttgcgccacaggatgatgcgccacagatcggtgtgaatgtggatgttggggttaacccgcttgccgaaaccgacttcgaagttgtgctgaagctcaaagtagacgcaaaagtaaacggcaagcagctctttcttaccgaacttgaatatgccggtgtctttaaagtcgccaacattccccaggaaagcatgcaggcggttttgctcatcgagtgcccgcgcctcatcttcccctttgcccggcgcattattgccgacgtcacacgcgacggt…
fig|28211.202.peg.175	peg	gi|514407510|dbj|BAOK01000002.1|_178594_179088	178594	179088	+	Acetyltransferase, GNAT family				atggaagtcattgtcagagacgggcaggtcaatgatctgacggacatcctgtccatcaatcgtctatctctgccaggtgtgtcgctccttgacgcgcatgagtttgcaatcctctgcaacgctagccgtttctttcgcgtgctggaagtagacaacctgattgccggatatcttttcgcgcttgatcggcacgcatcatatgacggcgaggaattcaattggttctgcgataacattgacggagaattcgtctatatcgatcaaattgctgttgcaccggaacatagaaaatcaggtttcgcagcggtcctgtataacgatctggagaagtcttctctgaaacatcaggccatcgctcttgtttgcgaggtcaatctgatccctgaaaacattccgtct…
fig|28211.202.peg.176	peg	gi|514407510|dbj|BAOK01000002.1|_179808_179116	179808	179116	-	DNA polymerase III epsilon subunit (EC 2.7.7.7)		FIG01969951	isu;CBSS-342610.3.peg.1536 isu;CBSS-228410.1.peg.134	atgcgcgagattgtgcttgatacagaaacgacggggatcagtccaaaagagggccaccggttggtggaaatcggctgtgtggaactggaaaaccacatgcccaccggcgccacctatcatgtctatataaacccggaacgtgaaatgtccgaaggggcgttccaggtacacggcctgtcagatgaatttctggcagacaaaccaaaatttgacgaagtcgcagacgcgtttctggattttgtaaaagacgcaccgctcgtcattcacaacgcctcctttgatatgggctttttgaatgccgaactgaaaatgacgaaccgcccgctcctgcccgacgcacaggcggtggacacgctcgccatggcgcgaaagaaatttcctggtggccagaacagtctc…
fig|28211.202.peg.177	peg	gi|514407510|dbj|BAOK01000002.1|_180583_179963	180583	179963	-	Dephospho-CoA kinase (EC 2.7.1.24)		FIG00000267	isu;Coenzyme_A_Biosynthesis	atgctcttgattggcctcacaggctccatcggaatggggaaatctgaaaccgccaaaatgtttgcggcagaaggtgtccccgtctatgacgcggacgctgaagtacacaaactctacgcacctggcggtgctgccgttgctcctttggaagaagcctttcccggtgttgtgaaagacggtgcggtggaccggacacttctgtccaaagaagtgatcggcaaaccagacgcgctcaaaaaacttgaaagcattgtgcaccctcttgtgggacaggcgaaccgcgcctttctggaaaacgcggcgaaagagggagcggagatggtgttgctcgacattccccttctcttcgaaaccggcggccgcgaacgggtagatgtgattgtcgttgtgagcgcgcct…
fig|28211.202.peg.178	peg	gi|514407510|dbj|BAOK01000002.1|_181441_180584	181441	180584	-	Shikimate 5-dehydrogenase I alpha (EC 1.1.1.25)		FIG00000022	isu;Chorismate_Synthesis isu;Cluster_containing_Alanyl-tRNA_synthetase isu;Common_Pathway_For_Synthesis_of_Aromatic_Compounds_(DAHP_synthase_to_chorismate)	atgaacgatctgtctcgcgtctgggtgctgggctggccggtaacgcactcacgctcgccgctgatccataaccattggatcaaaaaactgggcatcaagaatgctgtctacgaaaagcacggcgtgcccccagaggaattgaccgcaaccctgtcttccttccgggacgaaggcgtgattggcgcaaatgttaccgtgccgcacaaggaagctgtgtttgcagcgctctcccaccatgatgatgcagcccgccggttgaaggcagtcaacacgattgtggattgtggcactcacttcgaaggacgcaatacagacggttatggcttcatggcgaacctgaaagcagaagcaccagatgtcgattttacctcaaagccagcgatggtcttgggcgccggc…
fig|28211.202.peg.179	peg	gi|514407510|dbj|BAOK01000002.1|_181997_181452	181997	181452	-	Septum formation protein Maf		FIG00021845	idu(1);Bacterial_Cell_Division idu(1);Bacterial_Cytoskeleton idu(1);Bacterial_cell_division_cluster idu(1);CBSS-354.1.peg.2917	atgctgcttgaaaatgctggtgtgtcctttcgtgttgaagtgtcgcccgtcgatgaagccgaagcgaaaatgggctttgagggaaatggcaccgcgctcgcacaacaccttgcggaactcaaagcacaggcggtcagtgcagaggcgcgcgatcagtttgtcattggcgccgaccaggttctgacctgcgatgcgcgtctctttgacaagccaagagacctggatgaagcccgaaaaaatctcagcttcttccgcggcaaaacacacacgcttcacagcgctgttgcggtcgcgcgcagtgggaaaattgtctgggggcatgtgacccaggcccatctcaccatgcgggatttttcagacgattatctcgatcactatataagacgcactggagagaaa…
fig|28211.202.peg.180	peg	gi|514407510|dbj|BAOK01000002.1|_183245_183150,gi|514407510|dbj|BAOK01000002.1|_183146_183114,gi|514407510|dbj|BAOK01000002.1|_183110_183045,gi|514407510|dbj|BAOK01000002.1|_183041_182937,gi|514407510|dbj|BAOK01000002.1|_182933_182085	183245	182085	-	ATP/GTP-binding protein		FIG00884023	ff	atggggataagtcgagctgatagggctttgccctacttgtccccgttttccccatcccctgaaagggcgtttgttaacgatgaacagaacggtcgaaaaaagaaacacgggtatgaccaggtagggcctcaaaaccggggacttatgccggttttccacactcatccacaggctcttgcgttcctcatctttgctgagctcttaacgaaagtctggctatcaaccgcgagccccgatagttttaggcagcttttgcgccgaaaacttaaccgccgtttcaaacgtcccaaaaagcaccgtgtgctgtccggaaattcaaaccacatgaccagccgccccagtcctcgtcgactatttcatctgcatctcgtttctgatgcgacaggcgagacattgaac…
fig|28211.202.peg.181	peg	gi|514407510|dbj|BAOK01000002.1|_183560_184597	183560	184597	+	Uroporphyrinogen III decarboxylase (EC 4.1.1.37)		FIG00000428	icw(2);Heme_and_Siroheme_Biosynthesis	atgagcaaaccagcttcagaaaagaaattcctgcgggctctttcaggagaagtcttcgaccatccccctatctggctgatgcggcaggcagggcggtatcttcctgaatatcgggagacacgggcacaagcaggcagctttctaaatctctgctacacgccagagcttgcgattgaagtgaccatgcaacctatcaggcgatatggctttgatgcttctatccttttttcagatattcttgttgtgccggacgctctgggtcagaaggtctggtttgaggaaggggtgggacctcgtcttgacccgatcacccatgtggaagggctgaaacagctcgacagatctcgggttctcgatcacctgaagccggtctttgagacggtcaaaggattgcggcag…
fig|28211.202.peg.182	peg	gi|514407510|dbj|BAOK01000002.1|_184600_185661	184600	185661	+	Ferrochelatase, protoheme ferro-lyase (EC 4.99.1.1)		FIG00000345	icw(1);Heme_and_Siroheme_Biosynthesis	atgtcagaaacggttggagctgggggtcaacgcattgcggtggtgctgttcaatctgggcgggccggataagccggaagcggtgaaaccctttctgttcaacctcttctctgacaaagcgatcatcaacgtgccgcagccctttcgctggctgatcgccaagatcatctcctcgcggcgggcaccgattgctcgggagatttatggccatattggaggcagatcaccgattgttccggaaacagaacgtcaggcagacgccatcgaatgggtcctctcagatttgggtgaggtgaaatgtttcatcgccatgcgctattggcatccgttttcaggggaagctgcggccaaagttgcagccttcaatcccgacaagatcgtgcttctgccgctctatccg…
fig|28211.202.peg.183	peg	gi|514407510|dbj|BAOK01000002.1|_185695_186144	185695	186144	+	Protoporphyrinogen IX oxidase, novel form, HemJ (EC 1.3.-.-)		FIG00001019	isu;Heme_and_Siroheme_Biosynthesis	atgacttattttctgctcaatctttatccgtggatcaaagcttttcacattatcagtgtgatcttctggatggcgggcatgtattacctgccgcggctttatgtctatcacacggagaccgaaccaggctctgagctctctgaaaactacaagaagatggaagagctgctgcttcgacggatcatcaatccagcgatgatcgcggcctgggtgtttgggctcacccttgcctggcttttgtgggacagcatcggatcggatgcctggttccatgtgaaactgctgcttgtcaccgcaatggcggcctatcatgggtttctgtcacgctggcggaaggcgtttgcccgggatgagcgaccctatacgtctcgtcagatgcggatcctcaacgaggtgccc…
fig|28211.202.peg.184	peg	gi|514407510|dbj|BAOK01000002.1|_186380_186147	186380	186147	-	hypothetical protein				gtgaaaaagatcaagaaatctctcaaaaacatcagagagaaattcagcgaatttacgccaaaccagcttcccagcggtttcattttcaccgatgggaaagaggtctatctaaagactgctgaagatgcgctggctgaaatatcgaaatcgggtcagctttcgttttgttttatcatcgatatgcaaacactgaaaaaagacgttgatgaacgcctgaaagccatcagcgcataa
fig|28211.202.peg.185	peg	gi|514407510|dbj|BAOK01000002.1|_187248_187126	187248	187126	-	hypothetical protein				ttggatgaattcagtaagatctgtctgtcggtcagcgggtggaccgctgaggagaaatctggaacgcagccccgaaagaattatcgtggtgcggaaatgaaagtcccaaaaggcgccgtatga
fig|28211.202.peg.186	peg	gi|514407510|dbj|BAOK01000002.1|_187339_188604	187339	188604	+	Transcription termination factor Rho		FIG00000392	isu;Transcription_factors_bacterial	atgacgcagattaaactgcaagaactgaaagccaagtcacccaccgaactgttggttgtggccgaagagcttgaagtagaaaatgcgagcacgctccggacccaggagctgatgtttgcaatcctgaagcaatatgctgaacgggaaactgacattatcggcgagggcgtcgtcgaggtcctgcaggacggttttgggttcctgcggtcaccagaagccaactatctgccgggtcccgatgacatttatgtctccccgtcgcagatccgccgtttctctcttcggacaggggatacggtagagggtgatattcgcagcccaaaagagggcgagcgatattttgcgcttatcaaggtcaactccatcaattttgcggatccggaagaagcccgtcacaag…
fig|28211.202.peg.187	peg	gi|514407510|dbj|BAOK01000002.1|_188725_189375	188725	189375	+	hypothetical protein				ttggacgatcaaacgggactgtcaccgcgttgggtttctacctatctcaaccaacgccatgttgcgcagattcaggcacgggtgcctgagccgcgccctgctgttccccacaaggtttctggttacagtctgacccatcctgcgcgggaaatgctgtgctggtggttgagtgtgcggggagaccaacatattccgacagcggatgatgtagaccttcgcagtcttgtggagctcaccccctacattcgatatatgagctgggaaggtgaggagtctctcgtgatccgcgtgtttggcagcgccctttgtgaagcggccggcatggatctgcgcggcattgatctcttttcatttggcgaatatgagagcaaacagcgggatattgcgcggctgaaactt…
fig|28211.202.peg.188	peg	gi|514407510|dbj|BAOK01000002.1|_189548_190147	189548	190147	+	Metal-dependent phosphohydrolase, HD subdomain		FIG01323705	ff	atgtccgataagatcattgatggtcgcgccacgtttaagacaatggctgacagcagtcaggaagagtggcagttgattgccgccagtaatggcgaattctcaaaagggttgcccgaccgggtgctcgcgcatctgaaactgttggatggggactttgggggcttcgccgtagaccgccttgaacattcgctccagtccgcaaccctcgcccaccgtgctgggaaggatgaggagtatgtggtctgcgcacttctgcatgatatcggcgatacgctgggcactttcaatcacgccgaaatcggtgcggcgatcctgaaacccttcgtgtcagaagataatcactggatgctggagcatcacgggatcttccagggctactacttcttccatcatatcggg…
fig|28211.202.peg.189	peg	gi|514407510|dbj|BAOK01000002.1|_191562_190195	191562	190195	-	hypothetical protein				atgctcgatctcaatgccacacgacacaaacgaacgcaccacagcattaagaccagaatgagccgaatggcttgtttggttgtgacctgtgggctgcttctcggctgcgcagcggtcctgggcgcccctgaagggaacttaaaggcggcaaggtccgcggcaaccgacgctaacgagacccatatcgttccgatttcggtggcacgtcattacacgctcgatttgcagaccgcctatttggagcgagaagcgagcctgagagacgcccgaacgcaccttggtcttgcaacattggccactggagcggtcaccttgttctacgccatcaccggcagagcgcatcaagattttattaccggcagcgccataggaaccgccgcgctttatgcaggaagcgac…
fig|28211.202.peg.190	peg	gi|514407510|dbj|BAOK01000002.1|_192612_191638	192612	191638	-	Quinone oxidoreductase (EC 1.6.5.5)		FIG00002982	idu(3);Quinone_oxidoreductase_family	atggtaaaggcaattcgcattcacgaaaccggcggcccggaagtgatgaaactggaagagatggatctgcccgacccgggtcctggccaggcgcgcgtcaaacacacggcgatcggcctcaactatatcgacacctaccaccgctccggcctctaccccattgcccttccatcaggtctgggtctggaggcagccggtgtggtggaagcagttggcgaaggcgtcacaaacgtgaccgtcggcgatcgggttgcctacgggtccggcccactcggcgcctactccgaagcacagaattgtttcgccgccggtctgataaaacttccagaaggggtcaaagaggatgaagcagccgctctcatgatgaaggggctcaccgttcgctacctctttaaagag…
fig|28211.202.peg.191	peg	gi|514407510|dbj|BAOK01000002.1|_193416_192706	193416	192706	-	Dienelactone hydrolase family		FIG01069253	ff	atgacgtcacaaaccagctcagaaacaatcaccatcaatggtcccgacggcagcttttccggatacctggccaaacctgcgggggacggtcctttccccgcgattgtggtcatccaggaaatctttggcgtcaacgcggtcatgcgaggcatctgcgatgatctggcgaaacagggctatctggccctctcccccgatcttttctggcgcattgagccgggcatcgacattaccgaccagtcggaagaagagtgggccaaggcctttgaattgttcaacgctttcgatgtcgacaaaggcatggtggatgtccaggccaccatcgacgcggcccgcaagctcccaggcgcaaacggcaaagtcggtgctgttggatattgcctcggggggcagctggcc…
fig|28211.202.peg.192	peg	gi|514407510|dbj|BAOK01000002.1|_195637_193571	195637	193571	-	Thymidylate kinase (EC 2.7.4.9)		FIG00000175	idu(1);pyrimidine_conversions idu(1);CBSS-393133.3.peg.2787	atgctatctcttgctgagcatccgctcttcgaaagatctttcatgaacaacctttcagccgaaaccagtccctacctgcttcagcacaaggacaaccccgttcattggcatccctggggacccgacgcgctctcccgcgccaaggctgagaataaacccattctactctcagtcggctacgctgcctgccattggtgccacgtcatggctcatgagagtttcgaaaatccggcaaccgccgaaatcatgaaccgcctctatatcaatatcaaagtagaccgggaagaacgccccgacatagacacgatctatatgagcgcgctccatgcacttggcgagcaaggcggctggcctttgaccatgtttctcacgcccgacggagaacctttctggggcggc…
fig|28211.202.peg.193	peg	gi|514407510|dbj|BAOK01000002.1|_195701_197017	195701	197017	+	GTPase and tRNA-U34 5-formylation enzyme TrmE		FIG00000279	icw(1);tRNA_modification_Bacteria isu;Universal_GTPases isu;RNA_modification_and_chromosome_partitioning_cluster isu;mnm5U34_biosynthesis_bacteria	ttggaaacgatttttgccccggcaaccgcccgtggacgcggtggtgtttcggtcatccgcatttccggacagcaaagtggtgaagcattgaaagctttatccggcaaggggcctggtgcgccgaggctggctgaacttcgccaacttagagatccgcattccgggaccatgcttgatcaggcgttggtgctttttttccggggcccacattcttttactggtgaagacgttgtggaacttcacctccacggtggactcgctgtggttgactcggtggttgatggactcggaaagattgcagggctgaggtttgccgaaccaggtgagttcagtcggcgcggtgttgagaacgggaaattcgatctctctgcagcggagggtattgcagacctgattgag…
fig|28211.202.peg.194	peg	gi|514407510|dbj|BAOK01000002.1|_197138_199003	197138	199003	+	tRNA uridine 5-carboxymethylaminomethyl modification enzyme GidA		FIG00000576	isu;tRNA_modification_Bacteria icw(1);RNA_modification_and_chromosome_partitioning_cluster icw(1);mnm5U34_biosynthesis_bacteria	atggcggatcgttttgatgtgattgtgattgggggcggacacgccggctgtgaagccgcggccgcttctgcacgcctgggtgctgccacactcctgattacccacaaatgggcgactgtcggcgagatgtcctgcaatcccgctatagggggtcttggaaagggtcacctggttcgggagattgatgctctggacggcgtcatgggacgggtggctgatgcctcgggtatccagttccggctactgaaccgtcggaagggccctgctgttcgcggtccacggacccagagcgatcgaaagctctaccgagaggcgatgcagaaggccattaccgatcaagagaacctctttgttgaagagggggctgtggtcgatctcatcgttgaggatggcaatgtc…
fig|28211.202.peg.195	peg	gi|514407510|dbj|BAOK01000002.1|_199188_199658	199188	199658	+	rRNA small subunit 7-methylguanosine (m7G) methyltransferase GidB		FIG00000521	isu;RNA_methylation icw(2);RNA_modification_and_chromosome_partitioning_cluster	atgcaattgattgagctgtcttctgaaaagcacctgaaatgggcagattttggcagcggggcaggctttcccggcctggtgctggccattctggcccgagaccgggcagattttcagatgaacctggttgaaagcgatcagcgcaagtctgttttcttaagagaggtcatccgggaaaccggtgcgccagcggtggttcacacctcccggattgaggctcctgaaaccattgccgcgattggaccttgtgatgcgctttcggcgcgtgcctgtgcacccctcgaccgccttatgggatgggcggaaccctatttcagctcggcaacagcagcgttctttctaaagggcgcccaggcggatgaagaattgaccctggccgggaaatcgtggacatttagg…
fig|28211.202.peg.196	peg	gi|514407510|dbj|BAOK01000002.1|_199651_200559	199651	200559	+	Chromosome (plasmid) partitioning protein ParA		FIG00006461	idu(2);Bacterial_Cell_Division idu(2);Ribosome_post-transcriptional_modification_and_chromosomal_segregation_cluster icw(1);Bacterial_Cytoskeleton icw(1);Plasmid_replication icw(4);RNA_modification_and_chromosome_partitioning_cluster	gtgtctgacatgccatcgacttcagctgactctatcgcggacgcgtcggcgcctgcggaagatgctgctcagcctcgtcccagagtgcttgtgctcgcaaatcagaagggtggggtgggcaaaaccacgaccgccattaatctgggaacagcgcttgccgccgttggcgagcgcgtccttgtggttgacctggacccacagggcaatgccagcaccggccttggcgttgaccgggctgaccggacgctttcgacctatgatgtgctcatcggcgccgcactgatcgaaactgctatcgtgccgacgaaggttcccggtcttgatctggtgccgtccaccatggatctgctgggtgctgagttggaactcgcaagcgtctcgagacgttcgcaccggttg…
fig|28211.202.peg.197	peg	gi|514407510|dbj|BAOK01000002.1|_200789_201685	200789	201685	+	Chromosome (plasmid) partitioning protein ParB		FIG00021843	isu;Bacterial_Cytoskeleton isu;Plasmid_replication icw(3);RNA_modification_and_chromosome_partitioning_cluster	atggtcgatgagagtgctggaaaaaatcgactgggccgcgggcttgccgcgctgatcggcgatgatgcagcggtcgcactcggcgacgagacggcgccggcgcctaaaggtgtccgagaggtccctattgagtttttgcgcgccaatccctttcagccgcgccagatctttaaaacaggtgatttggatgatctgacggaatcgatccgggaaaagggcattttacagcccattatggtgcgtcctgcgccaggcggatctgagaatgagtttgagattgtcgctggtgaacgccgatggcgcgcagcgcaggcagcgcagctccatgacgtgccaattgttgttaaagacctcaatgacaatgaatcgcttgaaattgcgattattgagaatgtgcag…
fig|28211.202.peg.198	peg	gi|514407510|dbj|BAOK01000002.1|_202814_201750	202814	201750	-	DNA polymerase III delta subunit (EC 2.7.7.7)		FIG00106663	ff	atgaaactgcgtgcaggcgacattgaccggttcgttgccaaccctgatccggcagcacaggtcattctcatttttggtcctgatcagggtcttgtgcgagaacgggcaaaccggatggccagaacggtcctggacgatctgagcgacccttttcgcatgaccgacctcgccgatacggatcttaggcaggaccccgcacgtctcgcagacgaagccgctgccatttctatgatgggcgggcgccgtgtcgtgcgggtaaggcacgcaggcgatgctcttacaaaaacagtgaagtcatttctcgaaacgccggcaggtgatgccctcatccttctggagggtggcgatctgaccccgagatcgagcttacgtaaagccctagaggccgccaaaaacggc…
fig|28211.202.peg.199	peg	gi|514407510|dbj|BAOK01000002.1|_203368_202862	203368	202862	-	hypothetical protein				atgaagcgatttcaggtgctcgcaacaacactggtgctcagcctgtttatcagcgcctgcggcttcacaccgctctacgcaccccgcaatcagagcgagggtattgtcgccagccttgcatctatcacagtgcaggcaacgggagatcgggtaaatcgggcgctgcgcattgcacttgaagacaagctgaacgcgaacagcctggttgcgccgcaatatgtcctggtgctcacgtcacagctgatagagtctgacgttgcgatccaacaagacactgaagtcacgcggtccaacctgaccctcagaacgagcttcggtctgaactctatagagacaggcgaaaccgtgtatgaggcaaaagcgtttgggattgtcgcctataaccgcgtgccctcggag…
fig|28211.202.peg.200	peg	gi|514407510|dbj|BAOK01000002.1|_205985_203379	205985	203379	-	Leucyl-tRNA synthetase (EC 6.1.1.4)		FIG00000114	isu;tRNA_aminoacylation,_Leu	atgtccgccgatcgctacaacgcgaaaaccacagagaccaaatggcagaaagtctgggaagactctcagactttcgaggcgcccgatcagccgcgtgagggaagtgccggcaaatattacgtcctggaaatgttcccctatccgtccgggcgcattcatatgggccatgtgcgcaactacaccatgggcgacgtcatcgcgcgcttcaggaaagcacaaggatatgacgtgctgcaccctatgggctgggacgcattcggcatgccggccgaaaacgctgccatggagaacaatgttcatcccggcgaatggacctacaaaaatatcgacgccatgcggggccagctcaagcaaatgggtttggcaatcgattggagccgcgaatttgcgacctgcgat…
fig|28211.202.peg.201	peg	gi|514407510|dbj|BAOK01000002.1|_206791_206198	206791	206198	-	FIG00720420: hypothetical protein		FIG00720417	ff	atgagtttttcaccaatttttgccgcaacatccgaaatgaccggaaaatcaggaaccctcaaaaaggttcttgcggcagcctcagttgcactcatgcttgcggcatgtgggccaagtgactcgagctttcccacaacgacaggcgggcgtggaccgacaaatcccaatcctgatccaaacgctgagcgcgagagtatcttcggtgaagacgggctggtcctgtttggcggagacagcaatgatgggcagagcggcggcggcgggatcggcgtgaacagcttcctctggcgcgcctctctcgacacagtctcctttgttcctttggcttctgcggaccctttcggtggcgtaatcatcactgactggtattcagacccggccaccccaacagagcgcttc…
fig|28211.202.peg.202	peg	gi|514407510|dbj|BAOK01000002.1|_207404_208531	207404	208531	+	Porin 41 (Por41) precursor		FIG01463913	ff	atgaaaaagacacttcttgggacgacagctctcgtctcggctggtctggtagccggtccggctcttgcaagcgatccgctcaccgttacggttagcggctccgttgtaacgggcttctatttcgtcgacatggacaccgttggtggcatcgacgctgacgacactaaagttgctgttgttgcacgtaacgtagacatcgttgcttctggtacgctggacaatggtctggttgctggtgctgctcttaaagtgcagcttggcgatgatgaaggtaacgcgcttaacactggcgatgacgcaactttctcggaagtgtacactttccttgaaggtggcttcggtcgtgttgaacttggtgcgacagacggtgctgcattcaagatgcactacacgtctcct…
fig|28211.202.peg.203	peg	gi|514407510|dbj|BAOK01000002.1|_208665_209501	208665	209501	+	Aryl sulfotransferase		FIG01612399	ff	atgggcggcattatctggctcgcgtcctatccaaagtccggcaatacgtggatgcggtcatttctccacaatctgctgcgcaatgcgcatgagccagttgatatcaatgagcttgaccatttttgtattggcgaaagcgcctcaggcccataccgcaaatatgccgagacgccggttgaccagatcgaccatgaaagtctcgccaagttgcgcccgaaagtgcatgaggatttcacgcattattttcctgactccgtttttgtgaagacccacaacttcctaggggagtggcatggagtgccattgcacaatatggacgtgacggtcgggggcatttatgtcctgcgcaacccactggacgttgtgctctccatgactcatcattttggggatgatgtg…
fig|28211.202.peg.204	peg	gi|514407510|dbj|BAOK01000002.1|_209770_209498	209770	209498	-	Mutator mutT protein (7,8-dihydro-8-oxoguanine-triphosphatase) (EC 3.6.1.-) / Thiamin-phosphate pyrophosphorylase-like protein			isu;Nudix_proteins_(nucleoside_triphosphate_hydrolases) isu;Nudix_proteins_(nucleoside_triphosphate_hydrolases)	gtgaagccgggatggctcgtgacagcctctgcacattcagaagtggaagtaagacacgccgcctcagcgggcgctgatgcggtgctggtctcgcctgtatatgcaacgggaagtcatcccggagcacaaacgctcggtgtcattaggttcgccaagctcgccgcactcgcagcgatgcctgtctatgccctgggtggcgttacatcttcgtctgtaaagagattggtgagcatccccaacctggcaggatgggcaacggtctctgcagcttag
fig|28211.202.peg.205	peg	gi|514407510|dbj|BAOK01000002.1|_209849_210028	209849	210028	+	hypothetical protein				atggtgatcgcccgctacaagaaagggtgttccattggtcttgcaggcctctcggaggacacgggcgagcgccagacgatcgtcgcgcgtccattcatagtggcggtagatcagggcatcggttggtttgaggtgcgcgacctgcgcggacggatcaatctctcgtgcggcatctgttaa
fig|28211.202.peg.206	peg	gi|514407510|dbj|BAOK01000002.1|_210088_210780	210088	210780	+	Hypothetical protein YggS, proline synthase co-transcribed bacterial homolog PROSC		FIG00003955	isu;CBSS-630.2.peg.3360 isu;A_Hypothetical_Protein_Related_to_Proline_Metabolism	gtgcgccccatgtctgatctcccacccccttcttccgagcgccttgtctcggttaaacaaagcattgttaaagccgaaaaagatgctggccgacctgcgggcgctgtgacgcttgtggccgtgtccaagacctttccggcagaggatattcgcgccgtacttgatgccgggcagcgtgtctttggcgaaaaccgtgttcaggaagctcatgggaagtggcccgagttgcaggagcaatatgcaggtgtcgaattgcatcttatcggtccgctgcaaagcaataaagtgggagaggcggtttctctttttgatgttattgagacactggacagggagaaactcgcacgggcgttggccgctgaacgagcaaaaggtcacaagctcccggatctatttgtt…
fig|28211.202.peg.207	peg	gi|514407510|dbj|BAOK01000002.1|_211314_210781	211314	210781	-	FIG00450775: hypothetical protein		FIG00441465	ff	atgaacattctcgtgcgcggcaaaccgggcgcctcaaccggaacacttacttttgacggaaagaccgttccctgcgcgttggggcggcgcgggatcatatccaatgacaaaaagaaagagggtgacggcgcaacaccagcaggcacctggccgctccgccgggttctctatcgacccgacaggctgagcgaacccgcaacgaacctgatcaccaaacccatagcgcccgcagatggctggtgcgacgacccatcagacccgctttacaataagccaacgcaactgccctatcccgccagtgctgaaaagctatggcgtgaggacgagctctacaatgtttgcgtggtcctgggacataatgacgaccccgtgctaccccacaggggaagcgccattttc…
fig|28211.202.peg.208	peg	gi|514407510|dbj|BAOK01000002.1|_212101_211364	212101	211364	-	hypothetical protein				atggaagctgtcgccgcagagctgccgctttaccttcagatgagccgctataccaagggctcaaaggccgtgatggaactgcggacggagcgctacctggcagatcaggctgcggcgactgcaaagactgaattagatgacgacaatctgattactgggtcgcttcagacggagggtgccggaaaagagactccagctgaaaccgacaatgagggtttctccttcgatgatttcctggacatgatcaatccgctgcaacacctgccagtcatctcaaccctctatcgggagatgacaggagacgagatggagccagcagctcgcattgtgggtggcgcaatttatggcggacccattggcgccgggatttcggttgccgaagccgtgctggaacaggcg…
fig|28211.202.peg.209	peg	gi|514407510|dbj|BAOK01000002.1|_212342_214072	212342	214072	+	TPR domain/sulfotransferase domain protein		FIG01210686	ff	atgacacaaaagactgccgccgcaacccctcaggatatgttgcgcgaggcctttcaactcttcgatcaaggcaaaattcacgaggcggcaaagcttgcagaggctttgcgccaacaggcccccaatcacccggatgtgttgcatctaatgggacttatatgtctcaaatccggcaaccctcaagaagctgaaaagctgattggccttgcgatctctattctgcccgacaaagcctttttgcgggtcaatttggcaaatgcgtttcgacagcagggaaagtcggcagacgctcgagcggcctataacaaagcggcggccctcgacccagactttgccgggacatatctcaatcggggaacgcttaacgccgaagaaggcgaggctgaagcctgcatcaaa…
fig|28211.202.peg.210	peg	gi|514407510|dbj|BAOK01000002.1|_214220_214906	214220	214906	+	DNA-binding response regulator		FIG01031438	ff	atgagcacgatcaaaaaaatcctgattgttgatgatgatgacgcactgcgtgactccctcgtggagcagctggcgttgcatgaagaattcacctgcaccgcgaccacctgcgctacagaaggcatcgaacatgtccgtggcaatcacgttgacattgttctgctagatgtcggactgcctgacatggacgggcgggaagcctgtcgtctgatgcgcaagggagggcttaaagcgccggtgattatgctgacaggcgctgacagcgacagcgatacgatcctgggtctggaagccggtgccaatgactatgtcacgaagccgttccgttttggggtgctgctggctcgtatccgtgcgcaccttcgtcaacacgaacaaagtgaagatgctgtcttcaaa…
fig|28211.202.peg.211	peg	gi|514407510|dbj|BAOK01000002.1|_215129_214926	215129	214926	-	hypothetical protein				atgtcggtcgaccccaccagcacgcctgacccggatcagcaaacaggacttcgtgccctcgcatttctggcaaatattgtattgcttctcgtgctcgccacgtatttcttcgggccggcggcccttgtgatcgcggccctctttggcaccgtcgtcatgcttggcgtggtgatctacctgtcagcccccacacacagggtctga
fig|28211.202.peg.212	peg	gi|514407510|dbj|BAOK01000002.1|_215718_215236	215718	215236	-	4-hydroxybenzoyl-CoA thioesterase domain protein				atgacagagagcagattgcccgccgacacctgggattacccagacccgttcattgtaacggtcactgtcaaacctgattacatcgacgattttcagcacacgaataatgtggtttatcttacctggatggccaaggtggcctgggagcactcaaaagcactcggccttgacttcgaggcatatgccaggatcggaaagggcatggtcgtgcgggcccatgagatggaatatctgggcccttcccacgaaggggaaaagatcgacatcgcgacctggattaccggaaatgatggcaagctccggttgcgccgccgctttcaaatggtcaatgccgacacgggaaaaacactgctccggggccggtctgattttgtctgcatcgacataaagtccggcaaa…
fig|28211.202.peg.213	peg	gi|514407510|dbj|BAOK01000002.1|_215842_216387	215842	216387	+	cAMP-binding proteins - catabolite gene activator and regulatory subunit of cAMP-dependent protein kinases			idu(2);cAMP_signaling_in_bacteria	atgagtttacgcgatgctgtttctcttttggccgcaactcccctgtttgaaggggtcgaccctgtgcgcctggaggtgcttgcctttacgggcacccacctggcctttgacgccggggaaaccgttgtagaggaaggtacgcaagcagacggcgcttttctcatgctgtctggcgaagcgattatgctggcaacaggctcagacgggcggggaagtgcggcgcgtctcgaccggggtggtctggcgggtgaacaggcgctgatgcagcctgttacctggtcagcaaccatccgggcggctcagccggttgaggtgctgaagctggagcgtgaggttttcctgcgtctggttgatgagtttccggaaattgcctcaggctgtctgcgtagtgcgaacgcc…
fig|28211.202.peg.214	peg	gi|514407510|dbj|BAOK01000002.1|_216397_216867	216397	216867	+	hypothetical protein				atgagtgagagtgtgactgttacgactttggaacaggcaaaagacaaaggctggccgcctaatattcaagcggcgttcaaacgaatgtcgcctgccagtcgctatctggggctcgaaattcttgatgtggatatggaaacgcttactgttcaggttgcgtttaatgcctcagaagagctctgcaacatgtggggcggcgttcaggggggcatggtggcggccatgcttgatgacgtcatgagcttcgctgttggtcttgatctcaactggggacagatttcaccgacgcttgaaatcaaagtctccatgttggcgcctgcgcggcccggtcgcctctatgcaagcgggaccgtgatcaagcggggcaagtctgttggctttattgagagtgagctgaaa…
fig|28211.202.peg.215	peg	gi|514407510|dbj|BAOK01000002.1|_217820_216891	217820	216891	-	blr2724; hypothetical protein				atgacgtttgagacttctctgacactctccggcccacttcgcaaaccccgccagatgctggcggatcaggaatatgggggccatacgtcgatccatgatgatgagatggcggagaagctgggctttaaagcggggcccattgaggggccgacccacttctcacagttcgatccgcttctggtccaaatctggggacaagcctggtttgagcgcggctgcatttcctcccatttcaaaaacatggtggtcgaaggcgagcaagtccgagcctttgttgaaacaccccgccagggagaaacgtccgtgcgcgcctgggctgaaaaagccgacggcacacccgtgctggaagccacagcaagcctcgggccgggtcacggcgaaaccctgctggacgcccgc…
fig|28211.202.peg.216	peg	gi|514407510|dbj|BAOK01000002.1|_218671_217853	218671	217853	-	Exodeoxyribonuclease III (EC 3.1.11.2)		FIG00000065	idu(1);DNA_repair,_bacterial	gtgccaaaactaaaaacacttaaagtcgccacctggaacatcaactccgtgcgcctgcgcattgagagcgtcgagaaattcctcaaggaacagacgcccgacgtgctctgcctgcaggaaatcaaatgccacaatgatgtgtttccagagaaggcgtttaagaaagcgggctatgaacacatcgcgcttaacggacaaaaagcctatcacggtgtagcaacagtaagccgtgtgccgctcatcaatatcgaagcccgcgaattctgcaacaaaggcgacgcgcgtcacgtcgctgcgaccgtgcccgacgctggtgatgtgcgcatccacaatttttatgtgcccgcaggcggcgatgagcctgacgtggacaagaacgaaaagttcgcgcacaagctc…
fig|28211.202.peg.217	peg	gi|514407510|dbj|BAOK01000002.1|_219352_218741	219352	218741	-	hypothetical protein				atgagcatggactattcagggggcgaacccctttccgacgcagaactggaagagctggcgcttgaaatgccggcattggccctcctgcgcgactttggtcggcaggtcgccgagatcccctggtttacggaactgggcacaccgctccgtagccacaccaaatcagcggggcaggcctatctcgatgcactcggcttccccgacgcgcggcccgcccgcatctccaattgggacgacgccatcatcgccgccgaaagtggtgactggaatggtggcgcctgggaggccgaagaaggtctgcgcgcctctctctccacggacctgcttgacgtcttaagcgaagaggcctttgagatcggcttcacctatgccgcatcagaggccgagcctgcagtgcgc…
fig|28211.202.peg.218	peg	gi|514407510|dbj|BAOK01000002.1|_220304_219918	220304	219918	-	Glyoxalase/bleomycin resistance protein/dioxygenase				atgaacctcaaaaatgtggatctcggcaatttctctctaagcctcgccgtcaaggacttggccacctcccgcgccttctatgaaaaactgggcttcacagtgattggcggcgaccctgaccagggctggctcatcttgcaaagccccagctgcacgatcggccttttccagggtatgtttgagaaaaacaccctcaccttcaatcccggctggaatgccaaaggagagacgctcaaaagcttcaccgatgtgcgcgacctgcagaagcagctgaaagccgacggcatcccctttgccagcgaagccgacgagagcacggagggccctgccagttgcatcatcatcgacccggacggcaacccgatcctgatcgaccaacacgtttga
fig|28211.202.peg.219	peg	gi|514407510|dbj|BAOK01000002.1|_221785_220412	221785	220412	-	Adenosylmethionine-8-amino-7-oxononanoate aminotransferase (EC 2.6.1.62)		FIG00012547	idu(2);Biotin_biosynthesis_Experimental idu(2);Biotin_synthesis_cluster idu(2);Biotin_biosynthesis	atgtctcaagccgccacacgttcaaaccagaccaaacgctggcaggaaatggatgccgcccatcacctgcatccctacacaacgcaccacgaactcgccgccaagggtgcgcgcgtcattacccacgcagagggcgtctatctttatgactctgaaggccaacgtctgatcgacggcatggcgggcctctggtgcgtgaatgcaggctatggccgcaaggaaattgcagaagcaggcgccaaggcgctcaccgaactgccctactacaataacttcttccagacgaccaatccctatgtggccgagctctcggaaaaactcagtacactgacaccgggaaacctgaaccagttcttttttgccaattccggctcggaggccaatgacagcgcggtcaaa…
fig|28211.202.peg.220	peg	gi|514407510|dbj|BAOK01000002.1|_221864_222004	221864	222004	+	hypothetical protein				ttgctcgaaacaactttggtgactgatggtcaggttgttggcgcgggtatccgcgcaaagggagtgctttacggattgaagccaatgcgcgcgcacagaaccaaaagctcgcccttggtcttgctcggaatatggctgtga
fig|28211.202.peg.221	peg	gi|514407510|dbj|BAOK01000002.1|_222001_222129	222001	222129	+	hypothetical protein				gtgatcctgtctcataggcgaagcttagcgcgggttgggttggggctcaatgggggtgttttgttggaaatgcaaacacagactgtcattgcccgatttattcgggcaatccaggacggcgggcaatga
fig|28211.202.peg.222	peg	gi|514407510|dbj|BAOK01000002.1|_223808_222363	223808	222363	-	glutamine synthetase family protein		FIG00138192	idu(2);Glutamine,_Glutamate,_Aspartate_and_Asparagine_Biosynthesis	atgtcctcctcaaaagggccagcctcaaagaaggcgaccgcaaaaaagcccgctgcaaaaaagaaatctgccgcacctgctgagccggaactcaacacaaaagcccagattgccaaatggctgcgcgatcggcgcgtcacggaagtcgagtgcatggtgccggacatgtccggcatcgcccgcggtaaaattctgcccacggaaaaattcttggccgccgtcgatggcgacagcctgcgcattcctgaaagtgtcttcgggcagacggtgaccggtgactatatcgacgaaagcgactacatccagtggaccgagccggactgcatcctttcgcccgatggcagcacgctgcgcatggtgccctggtatgaagaacccacggcccaggtgatctgcgat…
fig|28211.202.peg.223	peg	gi|514407510|dbj|BAOK01000002.1|_224703_223921,gi|514407510|dbj|BAOK01000002.1|_223917_223870	224703	223870	-	Gamma-glutamyl-GABA hydrolase (EC 3.5.1.94)		FIG00007600	ff	atggctaaatcgcgcaaacgtccgcccagaagacctatcgttggtattccctgtgacatcaaaatgatgggggagcatcccttccatgcggtgggcgaaaaatacatcaaagccattgcagagggcgcagactgcacgccgttcctcattccagtgctgcccgacccgctggacctggaagagatcttcgacgccgtcgacggcatcttcctgacaggctcctggtcaaacgtgcacccaagcgaatatggcggcgacccctcgcgggaaggaacgctgcacgacccccaacgcgacgcattgaccctggagctcatccgccagaccgttgaccgcgccgtcccgctctttgccgtctgccggggctttcaggaaatgaacgtggcctatggcggcacg…
fig|28211.202.peg.224	peg	gi|514407510|dbj|BAOK01000002.1|_225514_224879	225514	224879	-	Outer membrane lipoprotein carrier protein LolA		FIG00001098	isu;Lipoprotein_sorting_system icw(1);CBSS-83333.1.peg.876	gtgctggcagccattgcgggcgtggccattttggcgctcgccctgctgacgccactggccggtgcacaggcagcgcctcccggaacacaattgggccctcaagagcgcgcggacatagaccgcatcaccggctatctgaagtccattgagcatttgcagggcggctttctgcaggtgggaccggacggttccattacagaaggcatgttctatcttcgccgtcccggccgcctgcgttttgaatatgcccctcccacagaacttgtggtcgtggccgacggcacctgggtgatcgtcaaggaagaagactatactgcccagcgctatcccattggcgccacgccgctgaaccttctgctcgcctcggacgtggatctggcacgatcctccgatgtgcgc…
fig|28211.202.peg.225	peg	gi|514407510|dbj|BAOK01000002.1|_225533_225670	225533	225670	+	hypothetical protein				atgcgccgccttgcggctatctcgtccaaaatcgctcatggtgaggaccatagaagacctttgtggcggaatgaaggaatgaaatgggcgcagaaacgccccggagatgaacggtttctgagccgaaatttgggttaa
fig|28211.202.peg.226	peg	gi|514407510|dbj|BAOK01000002.1|_228144_225667	228144	225667	-	Cell division protein FtsK		FIG00000287	isu;Bacterial_RNA-metabolizing_Zn-dependent_hydrolases isu;Bacterial_Cell_Division isu;Bacterial_Cytoskeleton isu;Unspecified_monosaccharide_transport_cluster isu;CBSS-83333.1.peg.876	atggccctcgtgcgatccattcccaacccggtcaactacctgcccatgggtgtgcgggtgttcttccgccaccgcatggcggaagcaacagggcttgcgctcttggcacttgggggctttctggcgctcgcctttgcgagctggtccgccgcagaccccaattggaaccaggcaacaggcgcgccgcttcaaaactggatgggcgcgagcggtgccgtcaccgccgatctcacctatcagcttctagggctggcgggtcttctcctcgttcctcttgccggcatctggggctggcgcttgctcacccatacgcccgtcgatcaggtgcgcagacgaacactggtcggactgttggcactcagtgtggtggccctgctcgccagcgtcctccccaccacc…
fig|28211.202.peg.227	peg	gi|514407510|dbj|BAOK01000002.1|_229360_228155	229360	228155	-	N-succinyl-L,L-diaminopimelate aminotransferase alternative (EC 2.6.1.17)		FIG00001368	isu;Lysine_Biosynthesis_DAP_Pathway isu;Lysine_Biosynthesis_DAP_Pathway,_GJO_scratch	atgagtgaccgatttgccaatatgcctgatgggcccttcgcccaactgaattccctgctggatggggtgcagcccggccaggacccgatcatgatgagcattggggaaccgcaacatgcgttcccagagtttgtctctgacgtgctgcgggcccatgaaaaagactatggcaaatatccgcccatcatcggcacgacgccctttcgcgacgccgccgccgggtggctcgcccgccgatacaatctgccgccagaagtgctggagcccgatgcgcgcattctgccggtaaacggaacccgcgaagccctgttcaacctggcgctggtcgcctgcccgacagagaaagcaggcaagcagcctgccgtgctgatgccgaaccccttttaccagtgctacgcc…
fig|28211.202.peg.228	peg	gi|514407510|dbj|BAOK01000002.1|_230857_229622	230857	229622	-	Ammonium transporter		FIG00004764	icw(2);Ammonia_assimilation	atggaaaccgcttcagctggtggtgacgtatttttcttgttgatgggggcaatcctcgtcttcgcaatgcatgcaggctttgcatttcttgaggtgggcaccgtccgtcacaagagccaggtaaatgccatggtgaaaatcatcgtggactttgccgtctcaacaatcgcctatttctttgtcggctattcggtcgcttatggtgtcgacttcctggtaagcgccgccgtacttcaaggggacgcaacagccgaagggtacgagttcggaccacaaggcatcagcctcgtgaagttcttcttcctgcttaccttcgccgcagcgatcccggccattatctctggcggtatcgccgagcgcgcaaaattctggccacaggcctttgcaacagcagcgatc…
fig|28211.202.peg.229	peg	gi|514407510|dbj|BAOK01000002.1|_231322_231717	231322	231717	+	Gll4059 protein				atgaaagaaattacgcgcatcaatcatgtaggccttcgggttcgagagcttgcggtaacgcgggccttctacgaaaagttgggttttgaatttcttgaaggtcctgtcggtcctgagcccgtcgcgatcatggagcatccgtctggggtcaatatcaatttcatcctcaatgcgtctgaagacgtgtcgcagccgaatgtgttgatggacatacctgagaagcataccggcttcacacatgtcgcgttggagattacggataaggaagcggttgaacgccagcttggcgaattgggaatggagattacggagaccgtcgagttgccgacgggtgcggtgttcttcttcgttcgtgacccggacggcaatgtgattgagtttcacaagcctgcttga
fig|28211.202.peg.230	peg	gi|514407510|dbj|BAOK01000002.1|_233319_231982	233319	231982	-	Ammonium transporter		FIG00004764	icw(2);Ammonia_assimilation	atgacagccaaacttataaaactgggatctgctgcccttattggtctgacggccatgagtgcaccagccctcgctgaagaaaccatgacgtccggtgaatcagcctacatctttaataccctgctctttttgatggcaggtttcatggtcatgtttatggctgcgggctttgccatgctggaagcaggcatggtgcgctccaagaacgttgccatccaatgtacgaagaacatctcgctcttctccatcgccggcatcatgtactacctggtcggctacaacctgatgtatgacggcgttgacgctggcttcatcggatccctgtcactctggagcccagacgatactggcgctctggcagacgtgcctgccttcggcgaaggcgaaggctatgcggca…
fig|28211.202.peg.231	peg	gi|514407510|dbj|BAOK01000002.1|_233668_233330	233668	233330	-	Nitrogen regulatory protein P-II		FIG00005111	idu(2);Ammonia_assimilation	atgaaactcgtaatggcaatcatcaagccgtttcgcctcgacgctgtgcgcgaagcgctgacagctgaaggcgttgaaggtttgacggtcagcgaggtgaagggtttcggtcgccaaaaaggccagacggaaatctatcgcggtgctgaatacgccgtcagcttcgtaccgaagctgaagatcgaagtcgtggtcaagtctgagcaaacagacaaggtcgtcgaaaccatcgtctctgccgccaaaaccggacaaatcggagacggcaaaatttttgtgacacccgttgatcaagtcacgcggatccgcaccggtgagaccgatgcggacgctctatag
fig|28211.202.peg.232	peg	gi|514407510|dbj|BAOK01000002.1|_234094_236346	234094	236346	+	Quino(hemo)protein alcohol dehydrogenase, PQQ-dependent (EC 1.1.99.8)		FIG00149072	ff	atgtcggactttttgcgggagaagtggccggttctagtgaattcggctgctggggtggtgcttgcggctgtcgtcgtaatgcagtttgcgggcggcagcggtgacgctgatacaacaagcctgccagatgcggtgcctgctgcaggcagtgaggttgctgacgcgccggcgggtgagacaccggcggcatctgcttcacgttcggttgtggacgtggatggggcgcggattgttaatgcagatagcgagcccggcaattggatgagccacgggcggacttattcagagcagcgctactcgcctcttaatcagatcaatgatcaaaatgccagcgagcttggtcttgcctggtccttcaacacaggcaccgtgcgcggtctggaagcaacacccatcgtg…
fig|28211.202.peg.233	peg	gi|514407510|dbj|BAOK01000002.1|_237328_236420	237328	236420	-	Transcriptional regulator, LysR family		FIG01304134	ff	atgctggatctaaacgcagtccccattttcctcgcagtggtcgagcagaacagcttttccggcgcggccaaaactctgggcctaagcaaatccgccgtgagcaagcgcgtcagcacactcgagaccgcgctcggcgtgaagctgctccatcgctcaaccagaaagctccacctcacggaagctggagagagatacgtcgtcgctgcagaagtcgcgatgcagagcctccaggaggcagaagccagcgcgggagagcttcaaagcaaaccccaggggcacctgcggatccacgcccccatgtcctttgggagattgcatgtgacgccgctcctccccaaatttctgacgacctatccaggaatacaggtccatatggagatgagtgacaattgggcggat…
fig|28211.202.peg.234	peg	gi|514407510|dbj|BAOK01000002.1|_237435_237890	237435	237890	+	Glyoxalase family protein		FIG00007915	ff	atggttagattggagcatgtgaatttatgtgtagctgagattgagccgaccctgaaattccttctgacagcgtttccagactggagagtgcggggaaggggccaaaacacctggttcggggttgatcggaactgggttcatgtcggaaccgacgagacctacatcacgcttaatgatggtgctgtgggcgaaaatcgtgatctcgccggtcatacgccggggctcgcgcatcttgggttttgtgttgatgatttggaagcactcgcactgcggctccgcgatgctggttacccgattgagatcgtcggcggggaccatccgttccgcaagaacctctacttcctggatcccgcaggcttcgaatttgatttcgttgaatatctcagcgagaagccggaa…
fig|28211.202.peg.235	peg	gi|514407510|dbj|BAOK01000002.1|_239256_237898	239256	237898	-	Asp-tRNAAsn/Glu-tRNAGln amidotransferase A subunit and related amidases		FIG00634208	ff	atgagtgacgactgggcccaccagcctgccttggcactaggggcggcgattgacagcgggcgcgccgatccgcgcgaaatcacagactattttctggatcgtatttcaaccgaagatcaggacaacactgtctatgtccgcgtgactgcggatagagcaaagcgcgaagcagccgaagcggcggaccgcgcaaaaaccggctttcggcgctcacccttggacggcgtcccgctctcctggaaagaactctttgatgtgaggggtgagccatcaaccgcctgctcgaagcttctggcagaaaacatcgcggcgaaagacgcgctcaccgtcgaacggttgacgcgcgcaggcgcagtgctgctcggcaagacaacgatgacggagctcgccttttcgggg…
fig|28211.202.peg.236	peg	gi|514407510|dbj|BAOK01000002.1|_240577_239336	240577	239336	-	putative cytochrome P450 hydroxylase		FIG00032437	idu(11);Nitric_oxide_synthase	gtggccgaacaccatcaggaagacgcgtccctgcccaacggcatcgcgcttaccgcgcttgatgagacttatcgcgaggacattcaccaggttctcgacagactacgcgccgaagctcccgtgcatgaagacacggaactcggacggatcattctcacacgccacgatgatgtgcgcgggctgttgcgcaatcgggattggggggtcgacccacgcaaagccacgccggattcctatattcgccttatcaccggaaccaacacagaagaggatcttgccgactaccagccctccatgctgtttttggacgatccagaccataaacgccttcgtgccctggtgagtcaggccttcaacccacgcgccattgaaaacatgcgggcacgaaccgaggaaatc…
fig|28211.202.peg.237	peg	gi|514407510|dbj|BAOK01000002.1|_240563_241957	240563	241957	+	2-octaprenyl-6-methoxyphenol hydroxylase (EC 1.14.13.-)		FIG00000772	isu;Ubiquinone_Biosynthesis isu;Ubiquinone_Biosynthesis_-_gjo isu;CBSS-87626.3.peg.3639	atggtgttcggccacaagctcctcctcttgatcgcaaaactgacaaaatgtcacagaagcctagcgtcggtccgggccgctggcaagccagatattggtttggctcctgcgtcactggagcaactggactttttgggcaatccgttggattttgcctctatgagtggtgacccaacaaagttcgatgtgatcattgccggcggcggcctggcaggcctgcctttggcgctggccctggcacaaggggggttccaggtcgcagtggtcgatgtgctcgatccggctgtggatgtggacccggagtttgacggtcgggtgtcgtcaattgccgaggcgtcccttcgaatgctcggcgggttgggcgttgcgcagcacatgcaagaacatcttcagccgatc…
fig|28211.202.peg.238	peg	gi|514407510|dbj|BAOK01000002.1|_242508_241954	242508	241954	-	hypothetical protein				atgcaggacgcactaaacaacgaccacgcactcacgtcccggacggctcaagaattgactgcctactggcacaaactgtcagagactgcaggtggcattccgccgaggacagcgtttgatccgatcgctatcccgtccgcgctcccatcagtctttctcattgagcggcttgatgcggacacataccgcttccgattgttagggaccgattttgcggaacgtggcgtcagcgatttgacgggtacgctcttgaagcgctccgaagtgaacgctgacagaagcccgattttttctgttcttgatcgcgtcctcgacacgccttgtggtctccatatcttaggcgttgagcaaagcgaacaaggccgccaatcgctggtcgaatatgttgcgtttccactg…
fig|28211.202.peg.239	peg	gi|514407510|dbj|BAOK01000002.1|_243174_242797,gi|514407510|dbj|BAOK01000002.1|_242793_242647	243174	242647	-	FIG028220: hypothetical protein co-occurring with HEAT repeat protein				atgagcgacgataagaagtcaccggagcaggatcggccctggccgacggaactacgcctgtctgatcagggccgctcgctcagcgtctccttcaatgacgaacagacattcgagttgcgcgcagaatatctgcgagttgaaagcccaagcgccgaagtccagggtcatggtgctgggcaacagaagatcgtgccccacaaacaggatgttgcgatcaccaacattgaacccgtcggcaactatgctgcgcgcctcctatttagcgatgggcatgacagcgggctgttcacctgggactatctttatgagctcgggcgtgaatatgagggaaaatgggcggattatctggccaaactcacagaggcgggcctagcgcgccccggccccacactcacacct…
fig|28211.202.peg.240	peg	gi|514407510|dbj|BAOK01000002.1|_243380_243171	243380	243171	-	FIG002473: Protein YcaR in KDO2-Lipid A biosynthesis cluster		FIG00002473	isu;KDO2-Lipid_A_biosynthesis_cluster_2 isu;Broadly_distributed_proteins_not_in_subsystems	atgactgataccccatcaacgcccccagccaatatttccccaacagttgatccaaaactgctggaaatcctggtctgtcccgtcacaaaggcaacgctgcattatgaccgcgatgcccaggagctggtctctgaagccgccggtctcgcctatcccattcgcgacggcattcccattatgttgccggacgaagcacggcagctgggatga
fig|28211.202.peg.241	peg	gi|514407510|dbj|BAOK01000002.1|_244097_243417	244097	243417	-	Uncharacterized protein, similar to the N-terminal domain of Lon protease		FIG00138231	isu;Proteasome_bacterial	gtgagtggaaaatatctcaaagccagcgatctcccagcgcgcattcctgtgtttccgctctcaggcgcgctgctgcttccgcgcacccaggtgcctttgaacatcttcgaaccacgttatctgcaaatggtcgaagacgcgctgggcgccgaacgcctgatcggcatgatccaaccctctgttgccgcgcccacaagcaatgccggtattgttgaggaaaaactccccctgcacaccattggcaccatcgggcgcatcacctcattcatggaaaccgacgatggccgtttcctgattaccctgacaggtgtctgtcgattccgcgttcgcgaagagctcgacggcgttacgccttaccgacagtgctttgttgaaacagaagagttcgaaggggacctc…
fig|28211.202.peg.242	peg	gi|514407510|dbj|BAOK01000002.1|_245080_244154	245080	244154	-	FIG000875: Thioredoxin domain-containing protein EC-YbbN		FIG00000875	ff	atgtcagatctggcaggcacccctgatacgccccaagcgcccaatggcggaggaagcggcgactacatcaaggacacaacaacagagaccttcatggccgatgtcgtggaggcctccaaagaggttcctgtgattgttgacttctgggcgccctggtgcggcccctgcaaacagctcacccctgttttggaaaaaaccgtcaacgccgcgcaaggggctgtccgccttgtaaagatgaacattgatgatcacccagaagttgcccagcagctgcgggtacaatcaatccctgctgtgtttgccttcaaagacggtcagccggtggatgcttttcaaggcgcgctgccggaaagccagatcaagcaattcattgaaaagctggccggtgaaatcgggccc…
fig|28211.202.peg.243	peg	gi|514407510|dbj|BAOK01000002.1|_245724_245131	245724	245131	-	FIG042921: similarity to aminoacyl-tRNA editing enzymes YbaK, ProX		FIG00042921	ff	atgacaatccaggacccaacatcagaaccggtgccagcactcaccgctggaatgccaggcccgttgagcaaggaaggccccttgagcaaggaaggcctgttggccctgctaaaggatctgggcatcagtgccgccacgatcgaccacccgcccctacatgcggtcgaggacgcacgagcctggcgggccgcaaacttgggtccggagacaggcggcttctgcaaaaatctgttcctcaaggacaaaaagggagctctttggctcattgttacgctagaggaacgaaatattcggctgaacagcctgccgaaaagcctcggatctgcgcgcctttccttcgcaaaaccggagcttctctgggaaaccttgggtgtccgaccaggctccgtcacccccttt…
fig|28211.202.rna.1	rna	gi|514407510|dbj|BAOK01000002.1|_245880_245954	245880	245954	+	tRNA-Gly-GCC			isu;tRNAs	gcgggcgtagctcaggggtagagcacaaccttgccaaggttggggtcgtgagttcgaatctcatcgcccgctcca
fig|28211.202.peg.244	peg	gi|514407510|dbj|BAOK01000002.1|_246187_246546	246187	246546	+	hypothetical protein				atggagtcgcaaaatctcgaccgattgaacggccttttggcgttgcttgcagaaggcggatttctcgaaggcatgaaaacctactttgcagatgatgttgccatccaagagcaggataatcctgcgcgaaagggcaaagcggaatgcatcgcctttgaagaaaagctcctggagggtgtggctgagtttatccaatacactgcccactcaattggtgcaggtggcgacaagactttttatgaggccacgatggaattcaaaaccaaagatggggctcacgtggtccagaaccaggttgtggtgacgacctggaaagacggcgagattgtctttgagcgctattatcacggcaatgcgtga
fig|28211.202.peg.245	peg	gi|514407510|dbj|BAOK01000002.1|_247696_246653	247696	246653	-	Haloalkane dehalogenase (EC 3.8.1.5)				atgaaaagactgatcctgatatcgctggccgtagtggtcatcgccgctctcggcatcgtgtttgccctgacgcgcgatgggcaattggtaacccccgaaggtgaagggactgttgccctagacgctggcacctttgaagcctttcccctcccggactacgcggcgacgcacatcacagacgactacaagagctacttcatcgaggtggaaccgggcatcaaggttcatatgctcgaggttgggtccgggtatcccgtctttctcatgcacggcaatcccacatcgggctttctctatcgcagggtggcagctgaacttccgacagaccgactccggctgatcatgccgaccctggtggggctggggttctcgagcaaggtgcccgcaagccaacacacg…
fig|28211.202.peg.246	peg	gi|514407510|dbj|BAOK01000002.1|_248160_247747	248160	247747	-	hypothetical protein				atgaaaatacatgtgccctggtggctgactctcatcatcatcattgaaacccttccaatgtttctcggtccggtcgcggctttttatttgccagggtttctgggcggccccggcgccgaagaagtcaatcaggccgcttatatctacgccgcacgcaacctggcagtgggttttgctttcatcatcgccttcgcgctgaagaatgggccaatgctctttatactgatctttattcgcctcttcaccgacctgattgatctgccgacactcctgcacttcgatctcgcgaccaacaccacccgcgtggtgtcgatcttcgtatttctctactacatcccggcccttattgcccttcgctatctttggacgcagatgagacaacacgacggaaaccagaac…
fig|28211.202.peg.247	peg	gi|514407510|dbj|BAOK01000002.1|_249225_248329	249225	248329	-	transcriptional regulator, LysR family				atgctggaagtggcggaaatcagcgcagtgcgggcaattgtcgaaactggcagcatcaaaaaagccgccgacgccctcaacaccacccaacccacgctgagcaaactcctgttgcgcctggaggaccggctcggcgcaactctttttcatcgcagccgacgcggcatggtcccgacggccgccggtagctttgtcgccaccagcgccgtcggaatagtgacagaactgtctaaaatagaacggcaaatctcgacgatggccgaagccggaccggtcaccatccgccttggggttggcccgattgtggaacatctcttcctgtcaaaaacgctcgcgaaccatctgacagagtttccccgaacacgcatcgacattcgcaccgaggcagccgaggtcctt…
fig|28211.202.peg.248	peg	gi|514407510|dbj|BAOK01000002.1|_249343_249654	249343	249654	+	hypothetical protein				atgatcagatgtagctgtttgatccaggcaggccagatcgctcaagggcagcagacaaatctggaagcgggcctggaaaaaatcacccaaacctatttctccgacgccgccgatgttggctggacgcaaattgcgcaaggctctggctttacagatgcgaagccgtcgaagagctccatcatttccatgagcgtgccggcggacactgcgcaggaaaccagggtcgatgttctgcgtgcgatctgtgatctctggacggcggagaccggctgtcacgttgatgatgttgtcgcgaccgcgatgagtgcctga
fig|28211.202.peg.249	peg	gi|514407510|dbj|BAOK01000002.1|_249684_250079	249684	250079	+	4-oxalocrotonate tautomerase-like protein				atgcctctttatctctgttcaagtccaaagaacctcattgccgaagaacgcaagcctgcgatcgccaaagagttgactcatattcattgtgatgtgaccggtgcgccgtccagcttcgtccacgtcttcttcgtaacaccggatgatgcaagcgaagggtcagtgagtcttttcggttctattcgcggcggacgaagcgatgatcagaaaacgcaaatcacctcccggatgagcgaagcggttgcgcggttcgtagatcttgatcctgcgtcggtttctatggggacggtggatgttccggcaaaatgggccatggagggcggcgacattatgccggaaccgggggaagaggcggcttggtttgccgcacacgctgccaaggcggctgcatcctga
fig|28211.202.peg.250	peg	gi|514407510|dbj|BAOK01000002.1|_250685_250191	250685	250191	-	Transcriptional regulator, MarR family				atggaccgcacgacaaaccttctcggtgcgcttgccctcgcaatcaccgaccggatcgaagccggcatgaaagacactttcgatcgctccggagaatcggcagcggcaatcgtcgtacttggatatgcgcccggtctctccgtcgaaattcttcgccaggtgctcaatcgctcacatccaggaaccgtgcgtttgatcgaccgattggaagaggatgggcttgtcgaacgacgccaggcggcagacgggcgcgctgtagcgctacatctgacgcgcaggggcaccaaactacgacagcgcctgatggaccagcgccttgatctgctggaagcgggcctcaaagggctcaccgctagcgagcgcacggcgctcggggatctactcgcaaaggttctgaca…
fig|28211.202.peg.251	peg	gi|514407510|dbj|BAOK01000002.1|_251098_251616	251098	251616	+	hypothetical protein				atgcttgatgccctgaaattgaacgatgcggactgggatgcggacagtccgcccggtcttgagttcctgttcgaagcgcgtgtgcagcttcacctccccgctatggaggtgggagaaatgtctgatggtagccgggtgatcttccgggtgaagggtggcactttcgatgggccccacctgcgcgggcgcgtggtgcctgactcgggcgcggactggatccgcatacgcccggacgggtctggcttgctggacgttcgtttctgtctggagacccatgacaatgcgttgctctatgtttactggcaaggtcggttctggtcagcgcccgaggatgccgaatacgcgtttgatgtcgagaagcctgacgacccggctggagcgtggcggtactattttcgc…
fig|28211.202.peg.252	peg	gi|514407510|dbj|BAOK01000002.1|_251657_251815	251657	251815	+	hypothetical protein				gtggttgcgcggctcgccgatcttgatccttcgtcggtcactatgggaacggtggatgttccggcaaaatgggccatggagggcggcgacatcatgccggaaccgggggaagaggctgcgtggtttgcggcacacgctgccaaggcggctgcgtcctga
fig|28211.202.peg.253	peg	gi|514407510|dbj|BAOK01000002.1|_252330_251842	252330	251842	-	hypothetical protein				atgagcattcaaaaaagacgcctcgacaaaggatggacgcaggaacagctcgcagaacatgcaggcctgagcgtgcgcaccatccagcgtattgaaagtggaaacccagcgaccttggaatcgctgaaatgccttgctgctgtttttgaaacaagcgtgacacgcttaacgcaggagccagaaaccatgaacaacctaacccacaacccatcacagaaagaggcccacgagcgtgacgccattcaatatgtgcaaagcctcaaaggctttcacatgcattggctgtcttatgtgttgatcatgccgggactgtatgtgttgaacatcatgttgaacccggaccggctctgggtcgtcaccgtcgcgcttggctggggctgtggtgtcctgcttcacggc…
fig|28211.202.peg.254	peg	gi|514407510|dbj|BAOK01000002.1|_253061_252525	253061	252525	-	Transcriptional regulator, MarR family				gtgacagatgcagtgttcatgaaagagcctgttgcgcatgagatccgaagcaggtatttcaaggttgaagctttttatttcaaccttgaagtaaaatcaatgacaaaagcgccgcgcatcttccacctcattcagcaggctaacagtcggctcttcgcagccgcggaccgtcggctgaaagcccgagagggcatagccacagcacatcaggtcattctctttgtgttggcgcaggaagacggccttccaagctccaagatcgccaaacgcgcgggcatgtctcaatcgcgcctcaccggactggtagacagtttagtctcaaaaggactggtgcggcgggaaagatcagacacagacagccgggtccacagggccttcatcacggatcagggcaccgca…
fig|28211.202.peg.255	peg	gi|514407510|dbj|BAOK01000002.1|_253073_253534	253073	253534	+	hypothetical protein				atgatcgcttcgtctttttatgttctggccctggcggcaagtgcactctggtttaccgctgcgctccgctattttggatttcagcagtttgcggctgcgaaagtgatggtcgccaaaagccaaagacactcacctgtgtttcccaccatggcagcaggtattcgttttctcggcggcatgaatggttctttggctctgctctgctggatgttgctcggcatcgtcctgttgggtgtggatctattcgcggatccgtttgagcgcgtggtcattcttgttgcactcgcggcagcgcatttctcccagtttgtcttcaatgttcctgttcgcagacaaggtgggcggcaggtggatgactcactgtgggatgttgcgaccgggccgatgaatttcatctat…
fig|28211.202.peg.256	peg	gi|514407510|dbj|BAOK01000002.1|_254179_253556	254179	253556	-	Transcriptional regulator, TetR family				atgatggaaaatgcggctagaaacacagcgagaggacgtccgcgcaagttcgacaaggacgcggtcctcgcgctcattgtgaaagtattctgggcaaagggttactcaggaacgtcgctcgatgaccttgccaccgccacgtcgctgagccgtccaagcctctacgcggcctatggcaacaaactctccatgtacctcgcgtccctggagatatttggacagcgcatggccacagaggcggttgcggccttggcaaccggaccggatctgccgacaggacttcagaatttctacggcgcggccctcgacatttatctcggcaaagatgaggaaatggcccaaggctgtctggttttcaccacggcggtgacggaagcgacgaatgagcccgaaatcaaa…
fig|28211.202.peg.257	peg	gi|514407510|dbj|BAOK01000002.1|_254277_254690	254277	254690	+	hypothetical protein				atggggtggataagagacgtcaagatcatgatcgaggatctgcagcgcgtgtcccctttcatgcgggtctgggggcctttgctcaacgggccaatggtactcggtgggttggtttttatgtaccgtttcgaagccgttcttattctcatcacctgtatgggatcggtcctggttgccgctcagatgcataagcgggcaccgtttacccggctctcaagtcttgtgcatgtggtctggctgccgctctttccttacctcgttcaggtgctgacagagcggggcgtggttgatctttacagcgcctggctcgcctttgtgacgctcacgatgggcatttgtcttgccctcgatgccctcaacattgcgctctatttctcaagctcaaacaataaatatgaa…
fig|28211.202.peg.258	peg	gi|514407510|dbj|BAOK01000002.1|_254687_255403	254687	255403	+	hypothetical protein				atgacccttgcgcaagatcccggccggctgccgaagcctaaggttattgggcgcattattggctctgaactgagaggtgcgcgccaccggctcgctcttcgtctcggactcaagcgcctccacgatgtcctgcctgaagactggcaggcgccggacagtgcgcttgcgaccgaggcacgcggatatgccgaggagctctgttcgccgatgctggttgcccattcagagcgaacctattgttttggggctcttctggccgtccgggatggtctgaaactcgacaaagagctcctttatctcggttgcattctccatgatctgggtttgagcgagacgcacaaagatgatcctgggtcttttgaatgggtcggggcaggattggctagaacgttctgtctc…
fig|28211.202.peg.259	peg	gi|514407510|dbj|BAOK01000002.1|_255577_255425	255577	255425	-	hypothetical protein				atgacgccaaatggcgggccaaccccgttaacactcttcagaaccccactggcgcgcgaacttctcataaacatgaagaaatccgccgtttttcaggggaaatcctacgccttgcaagacatgctggcgaccaaaagtccatattatggttaa
fig|28211.202.peg.260	peg	gi|514407510|dbj|BAOK01000002.1|_255592_257412	255592	257412	+	Fibronectin type III domain protein				gtgtgttttggtgtgctcaccgggccggcaattgccgacgcgggtttgggtgctggcgccacgccaaactgggaaccctgggttgaggctggcgggactttgtccaaccgcaatgaccgtgcagaagcggttggcttcgcgccgattgcgcagaacaatgatcagcttctctttgtcgaagcccgcggcaaactctttgagggcggatcggaagaaggcaattttgcgctgggctatcgggagatgcgcagcgacggctggaacctcggtgtttggggtggttacgacattcggacgtcggaaaatggcaacacgtttcatcagatcgccggcggtgtggaagcgctctccaaggactgggatgtgcggctgaacgggtattacccgcttgaggatcag…
fig|28211.202.peg.261	peg	gi|514407510|dbj|BAOK01000002.1|_258156_257443	258156	257443	-	hypothetical protein				atggccgaaacaaacgaaaaaccagctgcaaaaaaagttagacgcccagtgggccgcccacgggccgacggcaaaccgcagctgaccaaagaagctgtctttttggtcgccgcaaaacacatcgcgcaggatggctatgccggtgccagcattcgaaaaatcgccgcagagctgaaggccgcaccggcctccgtgttcaatctctttccaacaaaagatgtactgctcaatgaactgttgggcttcgccgcagccccgtccatgaccttttacgccgagctcggcaagcgcaacctgtcgccagaagtcgccctgtttaaatccatcatggaagaggtgatcgccgttgcctcagcagacagggattttcccgcgatcttttatctgcccgaactggcc…
fig|28211.202.peg.262	peg	gi|514407510|dbj|BAOK01000002.1|_258295_259155	258295	259155	+	Dehydrogenases with different specificities (related to short-chain alcohol dehydrogenases)				atgtcgactattttgattaccggatgttccaggcccaccggctttggacaactcaccgcgaaggcatttgcctctgctggtcacaccgtctttgcgacgatgcgtggcgccgagcgcggacaaagtctgctggattgggcggagaaggaaggggtcgatttgcacgtgctggagcaggacgtcaatgaccccgcttcaaaccgtgatgtggtcgctgagaccatcaaacggtcaggacggcttgatgtgctggtcaataatgttgggatgagcagtttcggcgcgctggaaacgctgcatgatgcgcatatccgtcaaacgatggaaacgaactttttcagtgctgtcgatctcacccgagctgttttgccggagatgcgaaagcagcggaaaggtcgc…
fig|28211.202.peg.263	peg	gi|514407510|dbj|BAOK01000002.1|_259167_260330	259167	260330	+	Ring hydroxylating dioxygenase, alpha subunit/Rieske (2Fe-2S) protein (EC 1.14.12.18)			isu;Aromatic_dioxygenase_mess	atgaacacacattccttcaccctttctggcacccttcccggtctctcagcggacgagctcgcgcgtgtctctgcccccctcgaagacgcctggacactcccaaccggcgcctatacggaccctgatctctatgagcttgagattgagcgcattatgcgcaaaagctggttgcctgttgggcgggtggatcaggtgccaaaccctggcgattatatctgcttcaccctctacgatcagcccttgatgttggtgcgcggaacggatggaaatgtgcgtgtgatgtcacgggtctgcctgcaccgcgctgcccccattgcggaaggggagggaaaccgcaaactcttttcctgtccttatcatgcgtggagctatgcgacggacgggcagctcgtccgggcg…
fig|28211.202.peg.264	peg	gi|514407510|dbj|BAOK01000002.1|_260314_260916	260314	260916	+	2,4'-dihydroxyacetophenone dioxygenase		FIG01392915	ff	atgccgccgtcggatgatttggacgctgttttagaaaacccaattgtcaaggacaagcacatgcccgatacgcaagatacctatgcctcgaatgtaccctcgcacgcctctgcactcagtgacgtcaatcatcagccctatctattgacgaccaatcgtcacaagggaccagaaataagaaacgcccttccgggcgtgcacgtcacgccctgcttcattgatactgaaaacggattgtgggttttgtattcacggttcgaggccggaacgctgttgccgaaacattaccataccggcaccgttcatttttatacaacggcgggttcgtgggcctatgtcgaatatccagatgatgtgcaaacagaaggaagttatctgtacgagccgggcggctcgatc…
fig|28211.202.peg.265	peg	gi|514407510|dbj|BAOK01000002.1|_261019_261741	261019	261741	+	Oxidoreductase, short-chain dehydrogenase/reductase family				atgatacttgaagacaaaacagttcttgtgaccggtggaaccgccggcatcggccgagagaccgcgcgcctgatgaaagcaaagggtgcgcaggttacattgaccgggcgagatcatgaccgtctcgctgcaatgcaggatgaaggctttgccgtcatcgtagccgacttgtccagcgccgacggcgttgaccgcctgcttgcagagtggggacagaaaaggcttgatattctggtcaacaatgccggtcagttggtcgactatgattttcgcgaaagcgcaccgaagtcagacgatgtagatgcatgcatttatgcgaacttgaacgcgccaattcggctgatcactggcctgatggcacaattgcaagccagtcagcaggctgaaatcgtgaatgtg…
fig|28211.202.peg.266	peg	gi|514407510|dbj|BAOK01000002.1|_261832_262101	261832	262101	+	hypothetical protein				atgattgaaccatttcaatatgccgattgggttggtgcagcgggagtgtttttgcttttgctcgcatttaccctgaacctgtttgacatgcttgacctaagttcattgggctacagtttggcaaactttgtcggcgcatcacttgcgacctatgcctcgtggctcatcgcctacatgccttttgtcgttctcgagggtgtctgggcctgcgtctctctgatcgctgtctttcgcgtgatgcgccaaccaaagactgcaccgtcgccctag
fig|28211.202.peg.267	peg	gi|514407510|dbj|BAOK01000002.1|_263234_262113	263234	262113	-	oxidoreductase				atgaacagcagtgacaacaagacggtcaccctgccccaggggcgcgtgacctatcgcggtgttggggctggcccacccatcatctttgtgcacggccttttcttgaacggaacgatttgggacaagacgatcgaacgcctgacctctcatcggcgatgtatcgtgcctgaactcccgctcggcgcacacaaaacaccgctcaacaaagaggctgacctgtcattgaccggcgtcgcccagctgatcgcagactttctcgaagaactggatctcaatgacgtgacccttgtgggtctcgatttcggcggtgtcatcgcgcagattgtggcagcccggcacactgaacgggtctctcgcctggtgctgacaaactgcgacgcactggaagtctgtcctgca…
fig|28211.202.peg.268	peg	gi|514407510|dbj|BAOK01000002.1|_263347_263952	263347	263952	+	Transcriptional regulator, TetR family				ttgccaggaaaagccaaagccacctaccatcatggagatctgcgcgaggcgcttctccgtgaggcgcccgggtgcattgccgaacatgggcttgagaaatttacgctgcgcggcctcgcgcgcgatctgggtgtgacccacggtgctgtctaccggcatttctcagacaagcgcgaattgctggtagcccttgcgcttgcgggtcatgaagattttgcgcagacgctctgtgccgctgcatcagacgaaggtgatgttgagagggtcataaaactgacttcgcgtgcctatgtgcgatgggcgctggccaatgacagtatctatgcgatcatgttcggtccgcggctcaatgaagatggacgtcatccggagctcgaaagcgccattgagaaaaccttc…
fig|28211.202.peg.269	peg	gi|514407510|dbj|BAOK01000002.1|_264181_264594	264181	264594	+	COGs COG2343				gtggcagaccaagagactgtatcggaagacggggctgcaggcataatgccacccgggtcgcgcacggaaaccagttttcaaaagccgttggccttcgtttccgcaggtcaaaaaatctctgttcttctcaatggcatggtcatcgctgacagttcagatgtgatcatcgttcatgagaagggtcataagccgacgctctattttccccgtggcgatgtggcgatggacctcgcacgccccatggaacaaagcactcattgcccgcgcaaaggggatgcgtcctatttcgagtttgaaggcgctaaaggcccagcggttgcttggtcctatgaagaccccatcccagaagcggccgtcttaaaagactatctcgctttctaccccgacaatctcgagttc…
fig|28211.202.peg.270	peg	gi|514407510|dbj|BAOK01000002.1|_264596_265876	264596	265876	+	Serine/threonine kinase		FIG01963445	ff	atgacatcttcttcatcgaccccgctcaaggggagcgtgtcgattgcgcttggcgattacgcgctcgtacgatctcagtccctggcgcttaccgatcacttaagtgatgcagaagcgacggttcagtccatggaagatgcaagtcctgcgaagtggcatcttgcacatacaacatggttctttgagacttttgtccttgaaccgaacgtgtccgactacacgctctttgatgacaagtactgttacctgttcaactcttattatgacgcggtcggtgagcggcacccgcgtccgcgccgtggcatgctggcgcgtccgacccttgatgaggtccgtgactatcgtgcacatgtggatgaggcgatggagacccttttggccagcacactttcgcccgag…
fig|28211.202.peg.271	peg	gi|514407510|dbj|BAOK01000002.1|_265876_266823	265876	266823	+	hypothetical protein				atgttggatacagtaaaagtcacgaatgctgaatttgccgctgatgttcttgaggggcttgggcttccgcaaaagacgctgccctgccgctggctctatgacgaacgcggctctcaattgtttgaagaaattacggatctgccggaatattatccgacccgaacagagaccaagattttggaaggctgcaggagagaggttgcagcggcagctggaagcggcgccactctcgtagagtatgggtccggcgcttccgttaaaacacgtttgttgcttgacacgtttgacgcgctgcattgctatgtgccgatcgacgtgtccgcgtccttcttggaggagacggctgaccagttgcgtcgcgactatccttctctctcgatcaaatctattgtcggtgat…
fig|28211.202.peg.272	peg	gi|514407510|dbj|BAOK01000002.1|_267213_266917	267213	266917	-	hypothetical protein				atgaccgtctacgcaatggcatttgttgagattaaggaccgggagcattacgcgaaatatgaagcggggttcatggaagccctggccccatttggtgcggagatccttgccgtcgacgaggcgcccaatatactagagggcaaagcacccaaaggacggatcgtgcttattcgctttccctcagctgaaaaactcgacgcctggtacaattcagacgcctaccaggcaattctgccgttccgcaaagccgcgtcgaacggccatgtgatcagcgtcaaaggatttgaaatgccttag
fig|28211.202.peg.273	peg	gi|514407510|dbj|BAOK01000002.1|_267370_268443	267370	268443	+	hypothetical protein				atgtctgaggctcagtacaacctgcttgatcccgctcttgacccgctgcgcaccttagggccccatctcaaaaatgggttcattaatcatgcgccgatggcggcagaagcacttgtggccatggggcagggcgccttggcaaaaagctgggtgaaggcgaaccggggtaatatcctcccagcgaatgatagcgcgccgcttgacgtttcggagttggagggtgcggttggtgatccccgtcggcaggatgcctggcgctcctttttccaccaccgtctcgtccgcggaccctgggagcctgtgttggatcagtgggcggatcgattggcgccgggcctcttcgcggcggcggcgcacgggatcattcgggttggccatggggtgcgtgcgctccgcgtt…
fig|28211.202.peg.274	peg	gi|514407510|dbj|BAOK01000002.1|_268444_268974	268444	268974	+	hypothetical protein				atggctatcacctttcccattctcatccgactgggagcgatcgccgcccttgttggggggacactgcgatttggctcgagcttcatcccctgggtagaaggttccggccctctcgaaagtctctacttcgtcaccgatattgccctgctttttggactgttcaccatctatctggcacgcgccgatcggctgggattgctcggcctggtcggctttgctatcgcggcggttggccaggcagcgatcatcgggcctgaccatgttccctttggtattgatgtttacgggcttggcgttcagctgatcgtcggaggtctgttcctgttgggtatagagctgttgcgcaagggcgcctatccggtctgggtaacaggcttctggatcgcggttcccgttgtc…
fig|28211.202.peg.275	peg	gi|514407510|dbj|BAOK01000002.1|_272284_268964	272284	268964	-	Adhesin aidA-I precursor				atgggagcatatggacatctaaggtccgcgaacgctgccaatgaatgcggcgccatcgccgccggtggcaccgcaacctgtacccctgccggcaacaacttcaccaacggcatcgattacgatgtaaatgacgccacgatcattgtgcaagacggcgttacgatcgccacaaccgccaacaatacaactggtgttgcgaacggtgcgattggcgtggcgcgtggaaacctgacggcgaccacgcaaggcaccgtttcgatcaatacaacgggcacaaactcctatggtattggcgtcgcgagctcaagcggctccgtgacagtcaataccagcaccggcacaacgatcaacacgacaggcaacgggtcttttggcatcgggacctatacagctggtggc…
fig|28211.202.peg.276	peg	gi|514407510|dbj|BAOK01000002.1|_273619_272528	273619	272528	-	hypothetical protein				atgaccgtagaccctgagacaccagacccgcaatcaccgaatgaaccacaggccgcacccactggaacacagatttcctgttccagaaacctgcctggctggctggcgaacaatggcgctgggatcgtcttcacctcctatcagtcaggcattgtctatttcgtcggtgtacagccaaatggcggcctctccattcatcagacgggcttcccaagggctatgggtctctgcgcccagagacaacgcatctatctcgcctcccacgcacagatctggcgcatggaaaacatgctgcgcgaaggcgagttcgcaaacaaccaatatgatgtctgctatgtgccgcgaaacgcacagacaaccggcgatgtcgacgcccacgaaattgccgtggaaccctcg…
fig|28211.202.peg.277	peg	gi|514407510|dbj|BAOK01000002.1|_273661_274404	273661	274404	+	hypothetical protein				atgggcgatatggtaaccacgagacagcagaacatcccgcagcctatggacgaggtgagtggaccgcctgtcagtaatgttttgcgtgagttgctgacgcctctggagtttgccaaccttcttttgttttggtggcggttgccttttcatcttcgcggcaacggacagacggtgttgttgttgccggggctcggcggcggtgagcggtccatggcgatcattcgggaatatctgcgcgtgctcggctatcgcccccaggattggggcttgggacgcaatgatggtcgggtgatggacaaactcccgcgggtgaatgagatggttcgcactctcgccagagaggcaggcggacccattattctcatcggctggagtcttggcggctatttcgcgcgggag…
fig|28211.202.peg.278	peg	gi|514407510|dbj|BAOK01000002.1|_274548_275282	274548	275282	+	hypothetical protein				atgctgcaccaaccggttaaagacctgcctcagaagcttgacggcattaaggggccgcgcatctcccactcgttgcgggaaatcctgacaccgcttgagcttgcgaaactttcgatcttctggtggcgtctgccgacccgtcataggggctttggcaagccagtgatcctgctgccgggctttggtgcaggcgaacagtcgatgatcgtcatacgggaatatctccggttcctcggttacaagccgttcgactggggccttgggcgaaatggcggcgaggtcgaagacatgctcgagaatttctccgagatccttgcagctcgtcatgacgaggtgggcgaaccggttgcgcttgttggctggagtcttggtggggtcgtggcgcgtgaggcggcacgg…
fig|28211.202.peg.279	peg	gi|514407510|dbj|BAOK01000002.1|_276044_275277	276044	275277	-	Bll7429 protein				atggtcagcgccggactaacagcccttatcgccctcactgttatcgcaacagccactttatccggcatttttgggatggccggcggcattgttttgatgggcatgttcctggtcgtcctgcccgtcagttccgcgatgatgctccatgggaccacacaggcggtctccaatggctaccgcgcttttctcacccgcgatcacatcgtctggccggttttgggtctctatgttgtcggggcggttctgtcgctggccgccttgagcgcaatttcctttgttcccgacaaagccttggtctttatctgcgtaggcagcgtgcccttcgccgcagcagcccttcctgcacgtttcgcgctcgacatcaccaaaccgggcatgccgatgatctgtggatttatc…
fig|28211.202.peg.280	peg	gi|514407510|dbj|BAOK01000002.1|_276160_277083	276160	277083	+	Glycine cleavage system transcriptional activator		FIG00002391	isu;Orphan_regulatory_proteins	atgtctgagatgccgctccaagtcctcccacccctcacagctcttcgcagtttcgaagcagctgcccgtcatggctcgttttctcgcgccgcagacgagttatgcgtcacccatggtgcggttagtcgacaggtgagggtattggaagattgggcgggtgtggctctctttgacagagtggggaagagggtggtgctcacaaatgtagggcgtcgcttctcagataaggtgagcagtgcgttcggtgacattgcagcggctgcgcggaccttgcgggcggacacaaattcaactcgggttctgacactcaacattctgccaacttttgcgatgcggtggttgttaccccgcctttcaaagttccagtttgcccatccgcagattgaattgcggctcgtg…
fig|28211.202.peg.281	peg	gi|514407510|dbj|BAOK01000002.1|_278273_277092	278273	277092	-	Mlr3471 protein				atgaatatggcgctgaccccaaaagcgttcacgcaagatgcagtgtcgacagctgacgtcacgcagacgcacatcctggacagggccggcctactcgccctcggaccagagtgggaggagctggtcgaaaacgcgcttgaagaaaatgcctactacagcaggcaatattgcaccgctcttctcaaccacattgagaaacggccgctcaaggcaatcgcagtccggaggggcagcaacctggtcgcactctggccgttcgtaagtgaccgactgcattggggcgggctcgtctctctcaacaaagcctggacgaccgactataccaccacatccatcccgctcattgacaagcgatgggtgcatgaagctgtatgcgccgtgctcgacaccatggcggca…
fig|28211.202.peg.282	peg	gi|514407510|dbj|BAOK01000002.1|_279676_278270	279676	278270	-	polysaccharide biosynthesis related protein				atgagcgaagcggttgagaccaacgaagtgcctgaaaggctgctgagcatcgcttggctctgcagcactctgcgcgcgcgcattggctcagacgaggagtcgcaacaatccgcttttgccgccctaaaagttctgatcattcgctgcgtcggggcagcgctggcctatgcaagtcaggttctgctggcccgtgttctaggacaaaccgactacggcatctttgcactcgtttgggtgtggatcctcgtccttggccatttgtcaccgcttggcttcgcacaggccgtgtgtcggtttgcgccccactatgaagcccgcaaggaacaggacctcctgagaggattcctccagaccggcgctctgtttgtcgctggcgcgtctttggcgatcgctgctata…
fig|28211.202.peg.283	peg	gi|514407510|dbj|BAOK01000002.1|_280623_279685	280623	279685	-	hypothetical protein				atgaaacaaaagattatcgaaaacctgagccaggaaatcgcagataggtgggggcaggaaacagcgcatttgcgccatacgctgccacagaacagcttgttctcagatgatgtccttgcaagtctcattgagcgcatgcctcaggcaatcagtccgatcaacaccatggcagggtccggccatgacgtatccagctgggcctattgcgaccgcagcggtctgtccggccacgaggtacttgaagccatcaaacgcggccgcctttggatcaacatgcaaaaacttgaagaccatgacagtcgcttcgagtcattgcttgatgagatgtatgcggagctgcaggcagccgttccaggcttcaaaccgcaccgaaagtcactcgggattttgatctcgtcc…
fig|28211.202.peg.284	peg	gi|514407510|dbj|BAOK01000002.1|_280917_281636	280917	281636	+	hypothetical protein				atgagttttgtacaggcctattcgcggtggcgcggggtttccgttgtgatccccagcgatattgttcgctatgtctattttgcaaccgccgcagtggtcgtgttgggtcttttgcgggaagcatttgtctttcagatgggcacggaaacggttcttcaggatcttcgacatttcgcgcttgatgctgaacgcaatttgggggcctggtattccagtgctttgatggttcttattgcagcgtgcgcaatggtgaactggcataaagatcgtgttcgtgatgggcttgtgtcctacagctgggttttcatttcagttgtgttctttctcctttcaattgatgagacggtaggttttcacgagaccgttgatgtgccactgcgcaatcactttgaattgacc…
fig|28211.202.peg.285	peg	gi|514407510|dbj|BAOK01000002.1|_282528_281626	282528	281626	-	RNA polymerase sigma-70 factor		FIG01303902	isu;Transcription_initiation,_bacterial_sigma_factors	atgaacgatacagcaaccgccacgtttgaacaggaacgcggtcgactgacatccctggcataccggatgctgggggagcgggcggccgccgaagatgttgtgcaaaacgcctggttacgctgggcaggcaccgacgaaacagaaatcaaaatccctgccgcctggcttaccaccgttacaacccggctcgcgattgatgcgctcaaaagcgcccgccataagcgggaaatctatgcgggtatctggttgcccgaacccatcctgtcagaagccgaaaacccacaagccacgccggaagatgcgcttggacaagcgcaagacgtacaactagcacttctatgggccatggaacggttagcgccggaagaaagggcagccttcattctgagggaagctttt…
fig|28211.202.peg.286	peg	gi|514407510|dbj|BAOK01000002.1|_283070_282525	283070	282525	-	hypothetical protein				atgatccgctggcttctgcatctcggcacccgctctatggaacgtaagaccaactatgacgcaggctatatgcatgatgtgatcgacacatccacatctgcagggctgaaacttgcactccttccgatgctctctcaacaccgtgaagatgcacccaagcctctttggtttggtgcaggtctcgcctccgttctggaaggcgattgcgggccttgcgtccaactgatggtggaccagggcgtgtccgaaggtgtcgacccggacctgctgcgcgcgatacttgcccgcgacttcgatgcaatgggcgaagaagccgctctgggattccgttttgcagaagcagtgatcgccggcgacatggacagcgaaacctatcgcattgaaattgaacaccgcttc…
fig|28211.202.peg.287	peg	gi|514407510|dbj|BAOK01000002.1|_283454_283074	283454	283074	-	hypothetical protein				atggccaaaatcgtgctgggcgttatcgccgtaatctatggagtgaatgccctcctcatgtggttcgcacccatgtactggtacgagaccacgccgggtgtggccatgatgggtccattcaacctgcactttgtccgcgacatcgcccttatctatctcattgcggctggcaccttcgcctggtctgttaaaaacaatacgcctcaggtcgccatcacaggcgcgatatggccctgcctccacggcctctttcaccttcagatctggatggcccgcggcgtgccgttggatgaaatcgccttcgtcaatcttgtcggcattcaggtccctgcttgggctggcctctatttcgccacgcagctttcatccacaaaggagtaa
fig|28211.202.peg.288	peg	gi|514407510|dbj|BAOK01000002.1|_283719_284606	283719	284606	+	Transcriptional regulator, LysR family		FIG01304134	ff	atgaactgggacgatttacgactattcctggcggctgctgacgctgggtccatgcgcgctgcagcaaaagtccttcgggtgagccacacgaccatttcacggcgcattgaatctctggaatctgatttcgatacccgtttgtttgagcgtcgcagcgacggctttgacctaacgccagctggcgttgcgcttctacccgtggcgcagtcgatggaaaacaatcttctcggtgtcgagcgccaggtgcgcggcgccgacaaggagttggcaggacctcttatggtcacgctgccggacatgttcgccatgtacctgatgggaccgatcctgtttgagttcatggaagcctatccatccattgatctggaagtgaatgaaagctggagcatctttgatctt…
fig|28211.202.peg.289	peg	gi|514407510|dbj|BAOK01000002.1|_285576_284587	285576	284587	-	D-3-phosphoglycerate dehydrogenase (EC 1.1.1.95)		FIG00031250	idu(2);Pyridoxin_(Vitamin_B6)_Biosynthesis idu(2);Glycine_and_Serine_Utilization idu(2);Serine_Biosynthesis	atggaaattctactatctgcagatggtgctgaggcactggggacacggttttcatcgattgagggcataactcctgtgctgttccagcgcgatgggtctcttacccgcaacggcagacctgtaacgcgggacgaggtcagcccaaaagcagcttggctgagcctcgatgttctcatcaccaaacgcgtcttcgactatgttgatcatctcttgaacatgccctcccttgaatgggtccaatccacagcagccggtttcgacaatccgctttttgtcgaaatggcgaagaagggcattcgtctcaccaactcagatgcgcagtctgttgccatcgcagaattcgttctgggctcagtcttggtcgagttccaaaaccccacggcccgccatcaaaatcaa…
fig|28211.202.peg.290	peg	gi|514407510|dbj|BAOK01000002.1|_285740_287098	285740	287098	+	Major facilitator superfamily MFS_1		FIG01004782	ff	gtggcatcgagggcgggacagttcagttgggccttttttgactgggctaatcagccctacttcacgctaatcaccacctttatttttgccccctattttgcagcggggtttgtcggtgatcctgtgcaggggcaggtgctatggggctacacacagtcaattgcaggtttggcgatcgccatcgggtcccccctccttggcgcagtggctgaccagactggatcgcgtaaaccctggctcggtttcttttcggtcatatttgttgttggctccgtgcttttgtggacggcgcttcccggtgccccggacggccccgcctttgtgatggcggcagttgtgtgcgcggcgcttggcatggaattcgcgctcgtcttttacaatgcaatgttgccgacgctc…
fig|28211.202.peg.291	peg	gi|514407510|dbj|BAOK01000002.1|_287160_288635	287160	288635	+	FIG00481966: hypothetical protein		FIG00481964	ff	ttgagcgacagacaggatgaaccggtgcgtgttcaggtgccgggcgaagcgagtgcacaacttctctctgctgtcggtggagaaccggctgacacgagaggccagatttcctgggcaacgtttgagtgggcgcgcaacccttatgtgatcctcattacgatctatatttttgccccctatttctcgtcccacgtggttggcgatcctgtgcgcggtcaggcgatctggggaaacatcaatgccattggtggatttgtcattgcattgctcgggcctttgctcggtgccatcgccgatagtggtgggcgccggaaaccgtggatcgtctcttttgttgcgatcatggccttcgccacattttccatgtggttcgcgctgccgatggatggcggcatcggt…
fig|28211.202.peg.292	peg	gi|514407510|dbj|BAOK01000002.1|_289062_288640	289062	288640	-	5-methyl-dCTP pyrophosphohydrolase (EC 3.6.1.-)			idu(1);Nudix_proteins_(nucleoside_triphosphate_hydrolases)	atggagacgccggagctcacccatgccattgccgtcaaagtgcagatctggcgggatggaaaaattctcatcatcaggcgtgcagccgacgacgcctattacgcgggctattgggatgtgcccggcgggagcctgcataacggtgaaaccattgatgacggactgagacgcgaaacccgggaagaaaccggccttgaagtctcgcgcattcggcccctgaccacttggtcgcatggcgagggagatggcttcgagcttgggctctcttttctggccacatccgaaacagacgcagtcacgctttcagaagaacacactgactttgcctggatcgagcctgcgagcgttaccgcctatgacttccccgccaatctcgccaaagagatcaattgggtcatc…
fig|28211.202.peg.293	peg	gi|514407510|dbj|BAOK01000002.1|_290674_289085	290674	289085	-	IMP cyclohydrolase (EC 3.5.4.10) / Phosphoribosylaminoimidazolecarboxamide formyltransferase (EC 2.1.2.3)		FIG00000275	isu;5-FCL-like_protein isu;CBSS-366602.3.peg.5141 isu;CBSS-366602.3.peg.5141 isu;De_Novo_Purine_Biosynthesis isu;De_Novo_Purine_Biosynthesis	atgcccgccgatatccaacccgtccgccgcgcccttctttccgtttccgacaaaacaggtcttgttgatttcgcccgtgcgctgcacgaggccggcgtcgacctggtttctaccgggggaacatcaaaggccattgctgaggcaggcattccggtgaaagacgtgtccgacatcaccaacttccccgaaatgatggatggtcgggtcaaaacactccaccccatggttcacggcggcctgctcgcggtccgcgacgacaaaggccatgtagcctccatggaagaccatggcatcgggcccatcgatctgctggcagtcaatctctacccgtttgaagaaaccgtcgccaagggtgccgactatgacacctgcgtggaaaatattgatattggcggccct…
fig|28211.202.peg.294	peg	gi|514407510|dbj|BAOK01000002.1|_292735_290774	292735	290774	-	Heparinase II/III-like		FIG00141795	icw(1);CBSS-366602.3.peg.5141	atgacagaggctgtgggcgaaaaacctcaagggtcacacccggttccccgcaggcaggaacgccacatcctcaatccgggcaaccgaataagcgacctcaccctcgcagccctccgccgctcagcagacttgagcctgacagcaatttacagcacctggccctatcgccagacactgcacgggccaatgcccgacaccattacatattatcccaaggacctgcggccagggcgcgtcgacaaagcagacgccctttttcaaggtcgctatgatctgccaggcgggcaggtaagaacaaacggcctgtcaccgtttgacgttgaagcacctagcgaaacatggacagaagaactccatggattttcctgggtgcggcacttttctgcagccggcggcaat…
fig|28211.202.peg.295	peg	gi|514407510|dbj|BAOK01000002.1|_293455_292790	293455	292790	-	Ribulose-phosphate 3-epimerase (EC 5.1.3.1)		FIG00000047	isu;Pentose_phosphate_pathway isu;Conserved_gene_cluster_associated_with_Met-tRNA_formyltransferase isu;Riboflavin_synthesis_cluster	atggcaaatcctgtaaaaatttccccgtcaatcctggcagcagatttcgcgcgtctcggcgaagaggtgagcgccatctcaacagcgggcgctgactacatccatatcgacgtgatggacggtcacttcgtgcccaacatcaccatcggacccgatgtggtgaaggcgctgaagccgcactccgacaaaccgtttgatgtgcatctgatgatcgcgccggttgatccttatgtcgatgctttcgcggacgcgggcgcagatattattacgttccacccggaagccggtgcgcacgttcaccggaccgtgcagatgatcaaagctcggggactaaaagccggactgtcgcttaatcctgcaaccccgatctccgccctggacgaaattctcgaagatctc…
fig|28211.202.peg.296	peg	gi|514407510|dbj|BAOK01000002.1|_294783_293524	294783	293524	-	16S rRNA m(5)C 967 methyltransferase (EC 2.1.1.-)		FIG01304909	icw(1);Conserved_gene_cluster_associated_with_Met-tRNA_formyltransferase icw(2);CBSS-366602.3.peg.5141	ttggataagggtgaaacgctggaaacggcccttaatagggaacttggcgccaaagatctggccaaccatccaagtgaccgcgcatttgcccgtgcgattgccaccacggccctcagacgcctaggccaaatcgatgctgtccttgacgccatgctcgataaatcactgccagagcgtgccgcctttgccatggcgctccttcgtggcggcgctgcggagctcctcttcctgggctctgccgcccatgcggctgtgaactgtgctgttgagctcaccaattccaatcgacacacccggccctatcgcgggttggtgaatgccatcctgcgccggatcacccgagagggcgcggatatcatcaaagcccaagaagacgctggcgaagccggtatggccaat…
fig|28211.202.peg.297	peg	gi|514407510|dbj|BAOK01000002.1|_295109_296056	295109	296056	+	FOG: GGDEF domain				atgtctgatcacgacacaaccgtctttcgcgatatgttcaaccactcgtttgacgcgcagtggatactcagtgctgatatgcatattgaacatgcaaacgcagctgcggtttcgctcacaggctatgggatagaggagctcgtgggccagccattgtctctcttattaccgccaaagattgccaaggcgcatgacacctatgtcgcgcattacaataagcatggagagacgcaaggggtgttgggccaaccccgtcggtttgaagttctggcgcgcgatggatcactcatcccaattcaactgaaggcgtttcgccttggcaggggggatgatgagcgcaggtttggcgcgaccatggtcgatttgcgtgcgcaggtgcttctcgaaaaagaacagctt…
fig|28211.202.peg.298	peg	gi|514407510|dbj|BAOK01000002.1|_296907_296053	296907	296053	-	Probable protease htpX homolog (EC 3.4.24.-)		FIG01385468	ff	atgaccaagaccgcgatccttctcgccgcaatgacggcgctttttatggggattgggttcatgatcggcggggaagcaggcgctgccatcgcatttctgatcgcagctggcatgaatgtgttcgcttactggaactcggacaaaatggtattgcgcatgcatggcgcgcgcgaagtaaccgaaagagacgcaccaaactttgtgcgcctcgtccaacggctcgccgaaaatgcgaaccttcctatgccgcgcacctatattattgaaacagcgcaaccaaacgcttttgcaaccggccgcaatccggaaaacgccgccgtcgcggcaacaaccggcttgctcaacatgctgacgccggaggagcttgccggtgttatggcccacgaactggcacatatt…
fig|28211.202.peg.299	peg	gi|514407510|dbj|BAOK01000002.1|_297035_297220	297035	297220	+	hypothetical protein				atgtcagacgaaaaacatcaaaaaaccttaagcgacgccgccgaacgcgctcttgccgaagccgctgcccgccgagcgaaagcaaaaccggcagcagagcagccgcgcgaattgctcggccgcgaaggcccagagcccacccgatatggggattgggaacataagggtctaatcagcgacttttag
fig|28211.202.peg.300	peg	gi|514407510|dbj|BAOK01000002.1|_297349_297741	297349	297741	+	COG1525: Micrococcal nuclease (thermonuclease) homologs				atgggagcggaggttcttgccgggccgattgctgcccagctcatccgtgtgattgatggagacacggtcgttgttcgggcccggatttggcttggtcaggatattgaggttgcagtccggctgacggggatcgatgcgccagagcttagaagcaggtgtgtgcaagaacgtattcaagctgaagccgcggctgctcatcttgtgccccttgaagggacggagatctcgctcaggaatgttcggagcgacaagtttggcggacgtgttcaggctgaggtgtatcacggcgagatgggcgctctgggcgcatcacttatggaggcggggttggcacgaccctatctgggcgggcgtcggggcagctggtgtgccgagctcgctgttagaggctga
fig|28211.202.peg.301	peg	gi|514407510|dbj|BAOK01000002.1|_298231_297731	298231	297731	-	hypothetical protein				atggatttgaaaacagagggcgcgcgaacactcctggcatactgggagagccaaaagggtaacagtcgtttgccgtcaaccactgatcttgatctggtcgatctcgcgcccatcctgtcgaacatggtcatctatgagctcggagaaaacgacttcacggtgcgtttcttcggaaccgagatggtccggaggttgggcgtcgatctaacaggtacaaagacatccgccttcatagatcagccgtttggcaaactgatcatcgaccatctaacccaggtcatcgacggtccaacaatgcggtcattggaatatcattcccaaacaaacgaagggccggcgttggaaatcgaacatatcatgttgccctgggccaacgagcagggggagcctcaatgtgtg…
fig|28211.202.peg.302	peg	gi|514407510|dbj|BAOK01000002.1|_300500_298560	300500	298560	-	Acetyl-coenzyme A synthetase (EC 6.2.1.1)		FIG00022631	idu(2);Pyruvate_metabolism_II:_acetyl-CoA,_acetogenesis_from_pyruvate idu(2);Ketoisovalerate_oxidoreductase	atgacagacacctcaattttccctgtgagcaaagaatgggcaagcagagcccatgttgacgccgacggttaccagaagatgtacgatgccagcattgccgacccggacgggttttggcgcgaacaaggccagcgcatcgactggatcaagccctacacgaaaatcaaagatacgtcctacgacaaagacaatctccacgtgagatggtttgaagatggaaccctgaatgccagtgtgaattgtatcgaccgtcatctggcgaccaaggctgatcagaccgccatcatctgggaaggcgacgagccgacggacgacaagaaggtcacctaccaggaactgcacgaagaagtctgtaagtttgcgaatgtcttgaaagctcaaggcattaaaaagggtgac…
fig|28211.202.peg.303	peg	gi|514407510|dbj|BAOK01000002.1|_300490_300603	300490	300603	+	hypothetical protein				gtgtctgtcatggtggcctcccgtgcggcggcttctggtttctgccgcgctctcgttttgggcactataggcggaaattggcttgtttgtgcctttttctacgttgttttttga
fig|28211.202.peg.304	peg	gi|514407510|dbj|BAOK01000002.1|_300738_302915	300738	302915	+	diguanylate cyclase/phosphodiesterase (GGDEF & EAL domains) with PAS/PAC sensor(s)		FIG00561534	idu(8);Bacterial_hemoglobins	atgggacgccgcttgccgcgccgaaaaaagctgatcaagaccgccgcgctgcgcgcccgtgcgaggacggtcacgcatgaccagacggtagatgagagcatctttgatgacgttgcgtttgccaaagcaggtcttgaactcgctgagcgtcaagcaggatatggtgcctggttctggagcctgccgaccaattccttctatatgacgccgaatgcctgcgccgtgctgggcgtagaagagggcatcagcgaatttgatagcatcatggcggccattcacgaagatgatcgtgaagaagtaaccaacaaggtccgtctgcatctggactcgcgagaaaactacgatcttgcctgccgtatccggcgccccgatggtgaggtgcggtggatacgtgcgcgc…
fig|28211.202.peg.305	peg	gi|514407510|dbj|BAOK01000002.1|_304198_302912	304198	302912	-	CAIB/BAIF family protein		FIG01324402	ff	atgtatggcggccaaccgagggcctttgaaggaaacaatgtgagcactaaaagtaacggtacacccaaaggcgcctcccctaaaggcgctcttgacggcatacgcgtcattgatctcaccagtgttgtgctcggcgcctatgccacagccatgttgggagacatgggcgcagacgtgatcaaggtggaaagcccaagccccaagaacgggcagggcggagacattatgcgttgggcgggtgacacaccgtccggcgacgcttccggcctcggccccatgtttctctccatcaaccgaaacaagcggtcagtcctgcttgatctcaaaaaggaagaagcccgtgaagcgctcctgaagctcattgcgaccgcagatatattcgccgccaatgttcgctat…
fig|28211.202.peg.306	peg	gi|514407510|dbj|BAOK01000002.1|_304625_304170	304625	304170	-	Mll4390 protein				atgagcaaggccgacatagttcgcgcacatagcgcccagggtgcaggcatcgcgacggtctaccttaccgccacagcaaagctcggcttcctgccaaggcgccatgatgccgccgacatgtggcatcatttttccaccatgccgaccaaacaggaaacctgggtcgcaaaacacaacgggcgcatcgccgctttcctggccatgtcgcccggctggattgaccatctctatgttcaccccttggcacaaaacaggggcctaggcgccgctcttcttaccctagcaaaacgcgcggcacccaaagggcttcaactctggacgtttcgtcaaaacagaggcgctcaaagattttatgagcgcaatggattgacgattgcggagcggacagaaggacggcgc…
fig|28211.202.peg.307	peg	gi|514407510|dbj|BAOK01000002.1|_304676_305155	304676	305155	+	GCN5-related N-acetyltransferase		FIG01272034	ff	atgagctttcgcgttcgggcgatagagacagaagacagagcgctggtcgaagccgccctcaaatcagcttggggcgcggtgcgtgttgtctcccgtggcaagctgtgggacccacttgagcttccaggctttgtcgccgaacgtgggggagatcttgtgggtctggttacctatcgacatgaagctgacaccacggaagttgtgacgcttgatagttttgcagaaggtgaggggatcggttctgcgcttctggaagctgtcgcggaccgcgcccgagagctgggcaaaacacatctttggctcatcaccaccaacgataatatcccggcgatccggttttatcagcgccgcggttgggacatggtcgcgctccatcatggggcgcttgcgaggtctcgg…
fig|28211.202.peg.308	peg	gi|514407510|dbj|BAOK01000002.1|_305195_305941	305195	305941	+	Creatinine amidohydrolase (EC 3.5.2.10)		FIG00008370	isu;Creatine_and_Creatinine_Degradation	atgcaattgcacacgtccagctggccggaagttgaggcctatctcacgcgctcaaagggcatcgttattcccatcgggtcgacggaacagcacggtcccaatgggcttatcgggacggacgctatttgtccggaagtaattgccgcccatgccggtgcgcaatctgacatgctggtggcgccaaccttcaatgtgggctgcgcgcagcatcatatggcctttccgggatctatgacgctcaggccgtccaccatgatcgctgtgatctatgattgggttctgtcgcttgggcgtcacggctttgatcggatctattttttcaacgggcatggcgggaatatttcaaccatccaggcagctttcgcagaaatatatgcggaccgttccctggcgcgggac…
fig|28211.202.peg.309	peg	gi|514407510|dbj|BAOK01000002.1|_306604_305978	306604	305978	-	Acyl-phosphate:glycerol-3-phosphate O-acyltransferase PlsY		FIG00000459	idu(1);Glycerolipid_and_Glycerophospholipid_Metabolism_in_Bacteria	gtggcctatcttttgggatccattcccacagcttttctagccgggaagctgctcaagaacattgatatccgagagcatggatcgaaatccgtgggcgcgacaaacgctttgcgagtactgggaaagtggcctgggctggctgtacttctgatagatctattgaaaggcgcggtggcaatcatctttgttcgctggctatttgcgtggagcggcgctttaccttcaactgaaacctccacagagatggcgtcagaagtttggctgccttggatagtttgtctggcaggcttggccgctttgctggggcatagtcggtcaatttggctgaagtttgcaggcggcaaatctgctgcaaccggtctaggtatcctacttgcgatatcctggcccgtgggacta…
fig|28211.202.peg.310	peg	gi|514407510|dbj|BAOK01000002.1|_307108_306704	307108	306704	-	Iron-sulfur cluster-binding protein, Rieske family				gtgaacagtccttccaagagctttggcgatgaacaacgccgcgaaaagtggctggcgaaagtaccgcccgctggcacgcacctttgtgcgttgaacgatatcgaggtcccgggcgcaaaaggctttacattcggcgaagggcgcgagcgcttcgacatgtttgtcgtgcggacagataaagaatgtctggcctatgtgaacgcctgccctcacgcctttacccccctcgaaaccttcaccgacaggtttctgacccgcaacaaggatcagatcctctgcacaacacacggcgccttattcaatctcgatgatggattttgcacgagcggtccctgtgcaggaaagagcctggtggcgatcccaattgaaatcacagacggctctgttgttatttccagc…
fig|28211.202.peg.311	peg	gi|514407510|dbj|BAOK01000002.1|_307554_307117	307554	307117	-	FIG006231: RNA-binding protein		FIG00984653	ff	atggcttattggcttttcaaatcagaaccaaacacctggggctggcaagaccaggtgaaccggggcaccaaaggcgagcactgggatggtgtgcgcaactatcaagccaataataatatgaaggccatgaagatcggcgacctgggcttcttctatcactccgtggacgagaaatctgtcgttggtatcgtacgcgtcatcaaggaacattatcccgatcataccgatcccaaagaacgctttggcatggttgacattgaagccgtggaagcattgccaaacccggtcaccctgcaggacgtaaaagacacaccggacctgaaagacatggtgctcgtcaataattcgcgtctgtccgtgcaacctgtgacggcagaggaatggaagcgggtctgcaaa…
fig|28211.202.peg.312	peg	gi|514407510|dbj|BAOK01000002.1|_307848_307570	307848	307570	-	YciL protein		FIG00001428	isu;Broadly_distributed_proteins_not_in_subsystems	atgctcttttgtattgtcggcattgataaaccagattcactcgacctgcgcatggccaaccgcgacaaccacctgaaacactgggcagacaccggtgcggtgaaactcggcggacctttcacatctgatgatggggagcggctggaaggttctatgctggtgattgacgttgcggatcgagcaacagcacaaaagcttgctgacgaagacccatacgtcaaagcgggtctctttggcacccgcgaactgcgcgcctggaaatggctgcttaaggaatag
fig|28211.202.peg.313	peg	gi|514407510|dbj|BAOK01000002.1|_308913_307915	308913	307915	-	Glycerol-3-phosphate dehydrogenase [NAD(P)+] (EC 1.1.1.94)		FIG00000309	idu(1);Glycerol_and_Glycerol-3-phosphate_Uptake_and_Utilization icw(1);Glycerolipid_and_Glycerophospholipid_Metabolism_in_Bacteria	atgacgacaatcagaactctcgcaatagtcggcggcggcgcctggggcacagcactggcgaccgcggcggcgcgcgccggtcgcgacgttcagctctgggtgcatgaggcggaagttgctgaggagatcaacgagacccacgagaataagacctatctctcaggcattcccctcgatgcgaccatcaaagccacaagcgatatggcagacctgatcggcacggacgcttttcttcttgtacccccggcgcaacatttgcgcgcggtgacaagcaagctccacgacgtgctgcaaaggggatccctcgttgccgtttgcgcaaaaggcatcgagcagaactccgggaaactcatgagcgaggttctgaaagagaccttgccagacgccgtgccggcaatt…
fig|28211.202.peg.314	peg	gi|514407510|dbj|BAOK01000002.1|_308864_308977	308864	308977	+	hypothetical protein				gtgccccaggcgccgccgccgactattgcgagagttctgattgtcgtcatggtgcctcaggttcggtcatttttgctgcgtttcgctgtgtatctcgcaaatgcgaaatattga
fig|28211.202.peg.315	peg	gi|514407510|dbj|BAOK01000002.1|_308974_309612	308974	309612	+	Transcriptional regulator, TetR family				ttgaacgatctgttgattgttcaggccatcgctctacacttacttcccatgagtgatgaggtctgcgaaagaatcatagaagctgctgaagagcgttttacccattatggctatgggaagacgacaatggcagagcttgcccgggactgtgacatgtcatcgggcaatctctaccgattttttcccagcaaactggatattgctgaagaaatctgccgccgtgcctccattcaaacggcggacgcgctgaccgctattctggatagtccgggcatgagcgccgcagaacggttgaaggaattcctgttccaggaccttcgtactacttttcacgctttggagaagaaccacagaattgtggagatggcgcagctgattaccgctgaaaggcctgaattc…
fig|28211.202.peg.316	peg	gi|514407510|dbj|BAOK01000002.1|_309876_310022	309876	310022	+	hypothetical protein				gtgaactggaacgagcccatgaatgaagctgcacaaagacagaccccccttcctccagtattgggtcctctgggcgtcagcaccctcgcactggcgctctatagcgttgggctcgtcatccaggtcgctggtcaatactccttctga
fig|28211.202.peg.317	peg	gi|514407510|dbj|BAOK01000002.1|_310064_310177	310064	310177	+	hypothetical protein				atgtttggcaacggattttcaaacttcctcgaccgtttcagcacaacagctgtgacagttgttctcacaggttacggcgctgtgctgttcgcgcaggcaagcaaccttatctaa
fig|28211.202.peg.318	peg	gi|514407510|dbj|BAOK01000002.1|_311522_310395	311522	310395	-	TsaD/Kae1/Qri7 protein, required for threonylcarbamoyladenosine t(6)A37 formation in tRNA		FIG00134348	isu;Bacterial_RNA-metabolizing_Zn-dependent_hydrolases isu;YgjD_and_YeaZ isu;Macromolecular_synthesis_operon isu;Conserved_gene_cluster_associated_with_Met-tRNA_formyltransferase isu;Possible_RNA_modification_and_stress_response_cluster	ttgctggatcagcagggcgaatggccgcacggcgtgcacccgattggaacggaacggaaaactgaaatcgtgacctcgctcactgttatgggtattgagaccagctgcgacgagacagccgtggcgatcgtgcgccagattgacggagcgggcccggagctccttgccaacgaagttctaagccagattgaggaccacgcgccctatgggggcgttgttccggagatcgcggcacgctctcacctggtccacctggatggcctggtgaaacgggctctcaaatcagcagatctcactttcaacgacctggacggcgtggcggcaacggcgggaccggggctcattggcggggtgattgtcggcctgatgaccgccaaagccattgccctggtgcacaga…
fig|28211.202.peg.319	peg	gi|514407510|dbj|BAOK01000002.1|_311593_312516	311593	312516	+	Porphobilinogen deaminase (EC 2.5.1.61)		FIG00000363	icw(1);Heme_and_Siroheme_Biosynthesis	atgcaacgacccattcgtatcggcacccggggatctgaccttgccctcgcgcaggcgaacaccgtcgcctctctgatcaccaaggcgcatcaccttgaagagggggcgcttgaaatcgtcccgatcaagacctcaggggatctgcttcaggagcaacgcctgtcggaagtgggtggcaaagggctctttaccaaagagatagaagaagcactctacgataagcgtatcgatatggctgttcattccatgaaggatatgcccaccgaattgccccctggcctcatcattgattgtgtcttggagcgtgaagacccacgggatgccttcataagcccggcggcacgctcgattgagaccctgcctcagggcgcgaaatttggcacttcctcgcttcgccgt…
fig|28211.202.peg.320	peg	gi|514407510|dbj|BAOK01000002.1|_312535_313266	312535	313266	+	Uroporphyrinogen-III synthase (EC 4.2.1.75)			isu;Heme_and_Siroheme_Biosynthesis	atgcatctgctggtgacccgcccccgacaggatgctgaagctctggcgcaggtgcttcaagcccgtggccatggcgtcaccgtagatcctcttatgtcgattgaattccacccggagacaccgcttacgcgaaccggcgttcaagcgctgctgatcacaagcgcgaatggtcttcgggcgatgaggacccgcactgacttctctgaatggctcaaactccccctcgtggcggtggggccgacgacggcggccctggcccgggacgctggttttccaagtgtttttgaggccgaaggcgatgtggtgtcgctcgttcagctggttcgacagaagctggaaccagacggcgggcctctcttgcaccttgcgggtaccatagttgcgggagatctaaagggt…
fig|28211.202.peg.321	peg	gi|514407510|dbj|BAOK01000002.1|_313401_314615	313401	314615	+	FIG006581: hypothetical protein				atgacagataaagacggttcctcttccagcacaaccggtggccgcacatcgacgcgggctgcaccacaggaggaggggagcgctggagataaatcctcagatgcgcccaagaccattgatgccactgcagtagatgtgacggggaagaaccgatctgttgcgcttggggcggggcttgccggcgggttgattggtgcggcggttgtcggcttcggtatcctctatgtgatgcctcaaaccggcggtgctgatgacggtcaaattgcagccgtggatacacgggtgagtgaactgggcgacttgttccagacgcggaccgatgggctctttacccggctttcaaatcttgaagacattacggaaaaacattcaaaccagattggtgcggccccaattgcc…
fig|28211.202.peg.322	peg	gi|514407510|dbj|BAOK01000002.1|_314622_316166	314622	316166	+	Uncharacterized protein EC-HemY, likely associated with heme metabolism based on gene clustering with hemC, hemD in Proteobacteria (unrelated to HemY-type PPO in GramPositives)		FIG00000868	ff	atgtggcgtgtcctcgttccattctcgatcattgccgttttgtgtgctgccgctgtctggctggcggatcatcctggtgtcgtaacggtcacgtggcaaggttatgaaatccgcaccagttttgtgatgggtctgcttgtcatttccttgtcgacgatcattggcgtgcttggctatcgtttgtttgcgacgtttatgaaaagccctgcgggcttcacctccttccttgcgacgcgaaaacgcaagaagggatatgacgcactttccaaaggcatggttgcaattgcggcgggtgacagccgcgaggcggaccattatgcagggcaggcgcacaagctgctcgatgaacccgcgatgactctcctgcttgcagcccaggcggcgcagatgaaaggcgac…
fig|28211.202.peg.323	peg	gi|514407510|dbj|BAOK01000002.1|_316160_317227	316160	317227	+	Hydrolase, alpha/beta hydrolase fold family				atggtaggcaaaattctgggcggacttgtcgcgcttgtggtggtggcgtttgttgcgctgttcgcgatgtggggcgcgcttgataaatccaccgaagagttgctgccgaaatatgcgaacgaggcgtcgacatttttgacgcttccctctggcgccacggtccactatcgcgatgaaggcaacaaagacggtcctgtgcttcttctggtgcacgggtccaacgcctcccttcatacgtgggagccctgggtcaaacttcttggcgacgactaccgggtgatcacactcgatctgccgggccatgggctgacgggaacgcatgagagtgatgattatagccgtgcgggtcaggtcgcctttgtgaaggaacttgtggctgctcttgagctcgacacgttt…
fig|28211.202.rna.2	rna	gi|514407510|dbj|BAOK01000002.1|_317372_317447	317372	317447	+	tRNA-Thr-CGT				gccgctttagctcagttggtagagcacatcattcgtaatgatggggtcgggtgttcaaatcacccaagcggcacca
fig|28211.202.peg.324	peg	gi|514407510|dbj|BAOK01000002.1|_317818_318273	317818	318273	+	Tryptophan-rich sensory protein		FIG01331849	ff	atgaataaagccgtttcttttgcattgttcctgcttgtggttatgggcggcggcattgcgattggtacgctcaccgttccaggtgagtggtatggggcgctcgagaagccgttcttcaatccaccaagctgggtgttcgggccggtgtggaccgtcctgtacctcatgattgcctttgtgggatggcggatctggcaccgggaagacacaggtgccttgatggggttttggattttgcagatgggtttgaacttcctgtggtcgcccattttctttggcgctcaggaacccctctgggcccttggcgtgatcgtgttcctgttcttcacccttcttctgttcatgaggctggcctggcgcacggaccgcctgtcggccgtgctgtttgttccctatgcg…
fig|28211.202.peg.325	peg	gi|514407510|dbj|BAOK01000002.1|_318382_318918	318382	318918	+	Superoxide dismutase [Cu-Zn] precursor (EC 1.15.1.1)		FIG00001181	isu;Oxidative_stress isu;Protection_from_Reactive_Oxygen_Species	atgccccgttctgtccttgctaccgccctgactgttgctttgctctctgcgacaccaacattggctgaggaggcggccccgcccgagatggccaaagccacgctgatcaatacggacggtgaggaagcaggcatggccacgctcacccagggcccgagcggtgtgcttattcatgtgaaggtggaaggcctcacgccgggcaagcatgggctgcatctccatgcccatggtgtgtgcgagccccatgaaggcttcaaaacagccaagggccatgtgggcaaggttcctggtggtcatgggctgttgaaccctgaaggaccggagcccggcgatattccaaatatttttgtgggtgcggacggcgtgggcgagatggaggcctttacctctctcgtatcg…
fig|28211.202.peg.326	peg	gi|514407510|dbj|BAOK01000002.1|_319042_319650	319042	319650	+	Probable membrane protein		FIG01429445	ff	atgacctctctcaaagccttcctcaactctcccatttttttctgggcgctcatcgccctgccgtctgtgggcatgatcaatggggcgttgagcgggcgtgaccttgaaagcctgttgcacccgacgggggagtttgccgcgcgtttcatgatcatcgcgatgatgctgacacctttgcggatgatgtttccgagtgcgcgtccgatccgctggctcctggcacggcggcgctatctcggtgtggcggcgttcggctatgcggcgcttcacacgctttattatgtgattgatcttggcacgctcgatgcggtgatggtggatgtggtgaagctcggcatctggacgggctgggtcgcgtttctgattttcgtgcccttggtgctgacctcaaacgcagcc…
fig|28211.202.peg.327	peg	gi|514407510|dbj|BAOK01000002.1|_319899_322247	319899	322247	+	Conserved domain protein				atgactgcgaacaaggaggaggtaaggctccaggaaaagagtaagaattttttatcttccctgttggtaactcgggaggacatcgcgaaggagtttaggaaacgcaagagccattttgaataccagagtgttcatcctgccgacgtttcagaaaatgaaagcgaaggatgggagatccagcgggaaggaaaaaggagtactagactcaagaaagcaaagcgccatgaccgaatgcttgaagaccgtgtttggtgcttgctaaagaatatgggctacccagttctcaatgacgatcattttaagattgcctatgagagagttactggaacagtaagtaagaaacaaattgatgtatacgctgaagatagcgagacagttttggtcgtagagtgtaaggca…
fig|28211.202.peg.328	peg	gi|514407510|dbj|BAOK01000002.1|_322244_323053	322244	323053	+	Methyl-directed repair DNA adenine methylase (EC 2.1.1.72)		FIG00001562	isu;DNA_repair,_bacterial	atgagccaaattgaaccgatgctgaaatgggcgggcggtaaacgatggctggtcgcctcgaagcgtagtgcttttcccaaagttgatggcgcacatatcgaaccgtttgttggatcaggagcggcattctttgccctcgagcctcgtcgcgcgattctgtcagatttgaatcatcgacttatggaaacctacttagtggtaaaagaagatgtgggattgtttgagcggtattttcgtgggtttgcagctcaacacagccccgagttttactacgaacttcggaagaagaagtttcgtagtgcagtcaagagagctgcgcagtttgtctatttgaaccgcgtctgcttcaacggcatatacagagagaatctgaagggcgaattcaatgtaccgattggt…
fig|28211.202.peg.329	peg	gi|514407510|dbj|BAOK01000002.1|_323253_324527	323253	324527	+	Cyclopropane-fatty-acyl-phospholipid synthase (EC 2.1.1.79)		FIG00001555	ff	atgagtctgtggccactaaataatctgctgaacacgtttgttcagaaggggcggctcaccgtttatgatgtggatgggtcacaacatgagttcggccagaatcaagaaggggccggtgagggcgaggaggcggtgcatgtcaccatgcggcttcacagcaatgcgctcaaatggaagctcttcctcaatccggaactcatcgccgctgaagcgtacatggatggggacctgacttttgaaaacgggtcgggctgttacgatctgctctttctcttttccatcaatcgcgggccgcttgcgagccacaaggtgcagggcggcttgcgtcgtttctggcgctccatgcggcggcgccagcaggcgaatgatgtggacaatgcgaagaaacaggcccgctct…
fig|28211.202.peg.330	peg	gi|514407510|dbj|BAOK01000002.1|_324537_324917	324537	324917	+	Mll3428 protein				atgacctatgagcaatataacaagttctgcggcagccttccggcgacgactcatgtggtgcagtggggtgggtctcatgtctggaaggtgggcggcaaggtctttgccattggcggctgggacgatgcctcgtcaggcaagcccagggctgcagtgacgttcaaggtctccaaaatagcctttgagatgttgaaagaagagccgggcttgcggcccgcgccctatcttgcgtcgcggggtatgagctggatccagaactatgacaagcccggcctctccgacagggatctcaaggcctatatcaaagaatcgcaccggatcgtgtcgctcggcctttcaaagaagaagcagaaagagttgggactgaaccaagactcctga
fig|28211.202.peg.331	peg	gi|514407510|dbj|BAOK01000002.1|_325204_324995	325204	324995	-	Cold shock protein CspA		FIG00004100	icw(1);Cold_shock,_CspA_family_of_proteins	atgcctacaggcacagtcaaatttttcaacgcaaccaaaggctacggcttcatcgagccggaagatggcagcaaagatgcattcgtgcacatttctgctgttgagcgtgcgggtctctccacgctgaacgaaggccagaaggtttctttcgagctggaaaccggccgcaatggcaaagagtctgctgagaacctctcggttgttgagtaa
fig|28211.202.peg.332	peg	gi|514407510|dbj|BAOK01000002.1|_325707_325498	325707	325498	-	Cold shock protein CspA		FIG00004100	icw(1);Cold_shock,_CspA_family_of_proteins	atgacaaccggaacagttaaattcttcaacgcttctaaaggcttcggcttcattgagccagaagatggcggcaaagacgcattcgtgcacatttctgctgttgaacgcgcaggtctctcaacactcaacgaaggccagaaggtctcttatgagcttgagccaggccgcgacggcaagtcttctgctgagaacatctcagtcgtcgactaa
fig|28211.202.peg.333	peg	gi|514407510|dbj|BAOK01000002.1|_327436_325964	327436	325964	-	hypothetical protein				atgcgtgattttgacccggacggcacgcgactgcccgtaaaaatcgataccacctcaaacggtgagtacctgcctcaacctctgacccaagccgaaaaacacgcgaaagcccttgcctttgataaggtggcggacgccgtaaagcgtctgggcacagaccgacgcacctttctgaaaagcaccatgggcaccgctgccactctgctggctctcaatgaaaccgcgacagccaccggcgcgaaaggcggcaccttcaacgtcgctcttgatgcggcagaggatgaagccctcgccaatgcgaacgtcaaaggcgatgaatttattttcgatattcagacccattgcgtggacccgtccggcgcatggcgctccggcatggacgggatcctgtggaccatc…
fig|28211.202.peg.334	peg	gi|514407510|dbj|BAOK01000002.1|_327586_329214	327586	329214	+	Retron-type RNA-directed DNA polymerase (EC 2.7.7.49)			idu(1);Group_II_intron-associated_genes	atggccacattgaaggcaggagagccatttggactcgacaacgatttcgtggaagaaattgattgggacattgcgcttaagcggatactgcatgacctgcgatcagatttcatcttcgcccctcatcttgcatttgtgtacgaaaaggctggccagcagctagttgaattgcttaaaagcgagttgaagtcaggaaagtttagtcccggcgtgcctttgactattgaagtgccaaagtcgtttcggattcgagttgctgccggacagtcgtctaggcttggaccgagctactcccgaccaggcagcatactgatgccgcgtgataggttgctctatcaagctctggccgaccaggcggcaccgtttatttctaaaaagtcagatctgacacgttcgttc…
fig|28211.202.peg.335	peg	gi|514407510|dbj|BAOK01000002.1|_329671_329252	329671	329252	-	hypothetical protein				atgagggttgaacatacaatcgagatcaacgcgccggctgaaactgtttgggctgtgacagccgacatcaacaattggccggactggactccaaccgtggaaaaggcaacccgccaggacgatgggccctttcgcatcggcagtcatgcccgcatgcaacagcccggcatgcccgaagcgatctggaccgtcatcgaaatggaagaaggaaagagcttcgtctgggaaacgcatatgcgcggcatccacttcaccgccacccatcacaccgtgccaacagagaccggctgcaccaacacgctgggcctggaactgaaaagcgtgcttgccttcctgctctggcccatcgccaaacgccaggccctcaagacgcttgagactgaaaacaaaggcctcaag…
fig|28211.202.peg.336	peg	gi|514407510|dbj|BAOK01000002.1|_329850_331085	329850	331085	+	Oxidoreductase				atgaaaaaatttcatatcggaattgcaggatgcggcccggcgggactgtcggttgcgctctttctcagtgcgcaaggccaccgcgtcaccctggttgatcagctggaagaaccgcagcccattgggtccggccttgtgttgcagcccaccggcgtagcggttctggcgtcccttggacttgagggggacattcgcacgcttggcgttcagatcgaccgcatgcttggacatgcgcacccgtccgggcggcgggtgttggatgtgcggtacgactgggcgcggcccgggcgccacgggctcgcggtacatcgcgcagccattttcaatgttctgtttgatgccgtcgtgcgctcggggattgatgttgagaccggcgcgacggtgacaggcgtgcaagaa…
fig|28211.202.peg.337	peg	gi|514407510|dbj|BAOK01000002.1|_331222_331097	331222	331097	-	hypothetical protein				gtgatcgccaccctgcgcgccgcagaacttgctgccaccggaaatgtggatggcttgttcttttgggactccgtcatcgagctgatcgaggacatggccgaaggcaaagcgccgcaagacgcttaa
fig|28211.202.peg.338	peg	gi|514407510|dbj|BAOK01000002.1|_332609_331344	332609	331344	-	Permeases of the major facilitator superfamily				atgttcgcgccgctcctgtcctatctgcgtttcatacgtggccataaatccctgctgacctttgggctactcatgaccttcgggtcgagcttcggtcagtccttctttgtcggtctttaccaaatgccgctgcgcgaaatgtatgacctgtcagcctctgcctttggtggtgccttttcattcgtcaccctcttaagtgcagcagccctgccttggaccggacgcgtgattgaccaggtgaaactcagaaccttttcgaccaccgtcatccttgtgctcagcactgccacgcttgcgattgcattggccccgtctttctggatgtttgttgttgctctcttcttcctgcgccatttcgggcaggggcttatgtcccatacatcgtccaccgccatggga…
fig|28211.202.peg.339	peg	gi|514407510|dbj|BAOK01000002.1|_332698_333801	332698	333801	+	Inosine-uridine preferring nucleoside hydrolase (EC 3.2.2.1)			isu;Purine_conversions isu;Queuosine-Archaeosine_Biosynthesis	atgtgggcattgattgacctgcgtttcgcggcattggtccggagccaaatgatgatgtgcaaaatctcgcccattaaatgctttcacctgttgctgttgtgtctgcttggcgctcctgggtttgcggggtccgcagtagctgagcccccaggtgtcggcgaagagcaggaggtgctgccaaagcgcgtctggattgatgcagatgcggcctgtggcgtttcgggtcgtgttgatcccgatgattgctttgcgctggtctatctccagtcgcgcccggagatggagattgtgggggtctcaacggtgtttgggaacgcgccgctggaacagactgatagggttgctcgcgagattgtcgctggtgtagtgccggtctatcgcggcgcagcgtcacctggc…
fig|28211.202.peg.340	peg	gi|514407510|dbj|BAOK01000002.1|_333895_334551	333895	334551	+	Peroxiredoxin				atgtcacttgcagaacaacttgaggcgatgagcgctggatctgcgaagcggatcccagaagaagcgcgggccgtgatgctgaaggccgctcaggagcttgatgcccagggcatcggagataaggcgctctctgttggtgatctgttcccggaggttgggcttcaagggccagatggtggggatgtcgatctttcatcactgctgtcaaaaggaccgatgctgatcaatttctatcggggcggctggtgtccctattgcaatttggagctcaaagcctatcaagatgaattagagacaattcggtctcttggagctgagttggtggcgatttcgccggaaacccctgatcgggcggaggcgaccgcggccaagaatgagatttcctatccggttctgacc…
fig|28211.202.peg.341	peg	gi|514407510|dbj|BAOK01000002.1|_334681_334797	334681	334797	+	hypothetical protein				gtgcgtccaacatttcagctgcctggctgggcgtcattttgtggttttcagatgcccaatccgaccattgagaaccacaaaatcgacccaaaatctctcatattaacaatgtgttaa
fig|28211.202.peg.342	peg	gi|514407510|dbj|BAOK01000002.1|_335098_337677	335098	337677	+	FIG067310: hypothetical protein		FIG00003027	idu(4);CBSS-211586.1.peg.2352	atgataactagcagagtacgctctgcactatttggtagcgccgttggcgttggcctgatagctgcaacgactactgcgaacgcgctggagtataatttcggcggcgttcaagtctttttagacacgacagtttcggctggtgtgtccatgcgtgttgcggaacgcaacatgagttttgtggcctctgggaacggaggtccaacgtccaatccaaccatcctgcgggtggctggtcccgatgggacagttgtgacaccattgagtgccacgaataatctcacgttgggtgttggcgcggatgcaggggacgcaggcgcagcaccaggaagttccaggtttagctacgctgggtcgatcaatgcagatgatagtcgtctgaactttgaccgtggagatttg…
fig|28211.202.peg.343	peg	gi|514407510|dbj|BAOK01000002.1|_337846_339201	337846	339201	+	FIG002188: hypothetical protein		FIG00002188	icw(4);CBSS-211586.1.peg.2352	atgaaaaagacgaccgcaatggtctcgctttttgcagccagcgcaattgcgacgggtgcaatggcagcagtaccagacgcacaaataagccgactgggtgctgacctaacgcctgttggcgctgagaaagccggtagtggtgatattccagcctggacaggtggattgccagctgtgccaagcagcgtttcttatacgccaggcgacaagctgccaaacccgtttgcgagtgacagtgttaagttcaccatcactggcgcgaacatggctcagtacgaccagtatctgacagacggttatcgttcgctcttgagcacctacccttcctacaagatggatgtatatccaacgcgtcgctcttgtgcttttcctgacagtgtttacgcagcaacgcgctca…
fig|28211.202.peg.344	peg	gi|514407510|dbj|BAOK01000002.1|_339486_340844	339486	340844	+	FIG002188: hypothetical protein		FIG00002188	icw(4);CBSS-211586.1.peg.2352	atgaaaaacctaacactagggttggcatcgtgcctgaccgctggcgtccttgcgaccagcgtcatggcggcggttccagcatcccaggccaaccggcttggacaagatctgacaccgatgggttcagagaaagcagggagcggcgatattccggcatggtccggcggattgtcgagcatcccatctggcgtgagcgttcaggccggagagcatattccgaacccattctcaggcgattctgttaaattcagcatcactggcgccaatatgggccagtatgcagatcagctgactgatggttacaagctgctgctttctacatacccatcttacaagatgaatgtgtatcaaggccgtcgtacgtgcgcgtatccagattctgtttacgcagcaacacgc…
fig|28211.202.peg.345	peg	gi|514407510|dbj|BAOK01000002.1|_341143_342498	341143	342498	+	FIG002188: hypothetical protein		FIG00002188	icw(3);CBSS-211586.1.peg.2352	atgaaaaagacaacaggaatagtgacgcttgttgccgcaagtgccttggcgacgagcgcatttgcaagtgtgccggcgtctcaggtgaaccgactgggtgctgacctgacgccggtgggcgcggagaaagccggtagcggtgatatcccagcttggactggcggcttgcctacggtgccaagcaatgtgacctatacgccgggtgacaaattacaaaacccgtttgccagtgatggaatcaaatttacaattaccgctgcaaatatgggtcaatatgccgaccaactgtcggacggttacaaggcgttgctgtcctcctatccgtcctacaagatgaatgtgtaccaatcgcgcagatcttgcgcttatccagactctgtctatcaggccacgcgtcga…
fig|28211.202.peg.346	peg	gi|514407510|dbj|BAOK01000002.1|_342678_343742	342678	343742	+	FIG002465: BNR repeat protein		FIG00002465	isu;CBSS-211586.1.peg.2352	atgaacgtaaataagatcacttcaaccgtgcgccaaattgggccgcgggcatttcggtccgcgtcagcaacgctgttgggcctttcaatggttgttggaaccgtgggggtcgcgcaggctgacggaggtgccgcagcatgtgaagcgtctgagattcaggcaacaccatcaggccttgctgccaagaaattgcttcttgatgtcgccaaagcaaatggtcgtatggtggctgtcggtgaatttggtcatatcgtctattcagatgatgatggcagtacctggacccaagccaattgtgtcgcgactcaggttacgttgacatctgtctatttcccctcggaggaggttggctacgcggttggtcatgatgcagtcattctgaaaacagaagatggcggt…
fig|28211.202.peg.347	peg	gi|514407510|dbj|BAOK01000002.1|_343892_344701	343892	344701	+	Enoyl-CoA hydratase (EC 4.2.1.17)		FIG00033206	idu(29);n-Phenylalkanoic_acid_degradation idu(29);Polyhydroxybutyrate_metabolism idu(29);Fatty_acid_metabolism_cluster idu(29);Butyrate_metabolism_cluster idu(29);Lysine_fermentation idu(29);Butanol_Biosynthesis idu(29);Acetyl-CoA_fermentation_to_Butyrate idu(29);Valine_degradation	atgttggacaaagcagaaccgtttggtgatttcacctctgttgcccgagaggggcgtgttgctgtcgtgacatttgatcggggcgatggcctcaacgcgctctctgtcgccgccatgaaggagctgacggcagttgcagacagtttcgaggatgatctggaaacctcagcgattgttcttactggcactgccagggcattttccgcaggagcagatctcaaggatcctgcactagccgagcgcccgtcgggactgcttcatcgtcggcacgcactcaaggccggcccaaacatgtgtgctgcatgggaacgtctggagcaggtcacgattgccgctgttgaagggttctgcattggtggagggtcagccttggtggcggcatgtgatatccgcgttgca…
fig|28211.202.peg.348	peg	gi|514407510|dbj|BAOK01000002.1|_344841_346166	344841	346166	+	L-sorbosone dehydrogenase		FIG01346230	ff	gtggttctatctgtgatgcaattgcagtttgatcgacatggacgggtaatatctcttggggttcagcgcacgagtattgtcgctgcgctaaccgggctccttttttttcctgctctggcgacggaggagggtcctgccacgtcgatcggggcggatgaagcgatcggtacgcactaccacataagcgtagatgatctgccagctccctatgcgacgcaatccgttggcaatcgccctgtcgtcatcgaccgtcctgcaggcgctcaattgcgcgttccgcaaggctttgaggtttctctttttgcagatgggctgcaacatccgcgaggaatggtggtggcgccggatggcgcagtctttctcaccgaagcgaatgtggggcaagtaacgcgtctcatt…
fig|28211.202.peg.349	peg	gi|514407510|dbj|BAOK01000002.1|_347344_346163	347344	346163	-	hypothetical protein				atgtcagacatagacaacgccgcggatgacactaggttcaaagacagcacgaatacgcgcgcttctgaaccccagaaactgccgggacaggttctctccatcgtatttgatcaggagatgcaaagctctgcatcggatctggagcacatcgtcgctgccgatttgacaccatgggacctgatactgcccgttgggagcgaccgcttcctgatcctcttcgatagagatgacgtcgatacggcagcaagcaaacacaaaatactaacgcagagaattgaagcggcagacattggaccgtttcagtcccaactcgtcgacattcgcccgcgagggggcaagcttgtacggacggtcataggggagagtgctgctacggcacatggtcaatctgctgaaaca…
fig|28211.202.peg.350	peg	gi|514407510|dbj|BAOK01000002.1|_347529_347657	347529	347657	+	hypothetical protein				gtgttaactctcaaagcgatcttgcgtgccgacagtttgagcggaaccaaaaaaacgccacagcttttgccgcggcgtttctctttgttaggtgttctgggctggctgttctgggcatctatcctttaa
fig|28211.202.peg.351	peg	gi|514407510|dbj|BAOK01000002.1|_348417_347647	348417	347647	-	Glutathione S-transferase (EC 2.5.1.18)		FIG00004065	idu(15);Glutathione:_Non-redox_reactions	atgattgatgtatatttctggccaacaccaaacggccgcaagatcaccatcatgctcgaagagtgtgacatgccatacaccatcgtgccggtggatattggcggcggtgatcagttcaaaccggaatttctgcgtatctgcccaaacaaccgcatgccagcgatcatagacaatgagcccctgggcggcggagaacccatttccattttcgaatccggcgccatcatggaatatctagccgagaagtcaggcaagttcctacccaaagatcccgccggaaaatatgccgtgctgcaatgggtacactggcagatggcaaacctgggtccgatgatgggcaatgccaaccatttcaaaaattacgcaaaaaccatcgtcgatgacgagagcaaactggaa…
fig|28211.202.peg.352	peg	gi|514407510|dbj|BAOK01000002.1|_348760_349095	348760	349095	+	hypothetical protein				atgcccaaacttattgtagcgcttagcgctgctcttctcttcgcgactagcgcatttgcaaacgtgatcacgatcaagtttgaacctgctggtggtgaagctgtgtcattcgcttttgacacagaagcaaatacatcaacaaacctggcaaccggcgacgcagccccatacacgtttgatgaagcatcaaacacaatctgtggtgctggcccagatggtgcagaactctgcgcgacgttcgaaggcccttcggctgaacccactgttggtcagtccggcccctacacaacaaacaccggtactgctggtaccgccacaatcgtttcgattgagtag
fig|28211.202.peg.353	peg	gi|514407510|dbj|BAOK01000002.1|_349444_350235	349444	350235	+	FIG00444893: hypothetical protein		FIG00444891	ff	atgagtgaagcaccaacgcaaaaatcaggctctagcttgccacgggtcaatgccctgacggcgcaggaagttcgtgagtgtttgcagctcgggctttcagattttgcgcgtgctcctcttatcggcattgtgctgggtgccatcttcgcggcgattgggattgtaatcgttttgagcttgtttgcctctgacgcgccatggcttgcctatccgttcgctattgggtttccgttggttggcccttttgcggctgccggaatctacgaagtcagccgcatgctggagcgcgatgaaacgccaagccttgcgtcagtgttttcggctatgtgggcgcagaggcggagagagctcggctggatggcgtttgtgatgctgtttgtgttttggatttggatgtac…
fig|28211.202.peg.354	peg	gi|514407510|dbj|BAOK01000002.1|_350241_350735	350241	350735	+	Flavodoxin			isu;Flavodoxin	atgaaaacgcttgtggtttattattctcgaacaggcgccactcgcagcatcgctgaagagttggcgcagtctttagatgccgaaattgcagagattaccagtccccggttccacttgggtccgtttggctattttcgggccgggtttgatagcgtgcgaggaaagctgccgccgattgatgcgccagccctcgactttggggtttacgatctggtgcttgttggggcgccgatttggaccagctatccggccttaccggttcgcagcttctttgcgggtgcgcagtcgcttggacgcgagaccgctctcttctttacgtgtgaggggcattcaccagttcaagctgccgttgacgaagtgcgccgtctttggccccataccgttaaggatgcaatcgca…
fig|28211.202.peg.355	peg	gi|514407510|dbj|BAOK01000002.1|_351908_350778	351908	350778	-	Possible NADH oxidoreductase		FIG01005262	ff	atgtccaaaggactgcaaatgctgtcgaagatcagcaaggcgggagagctggagctctacctcaccgacgttgatgtcccgacccccgcgaaagaccaggtagttatccgcatggaagccgcccccatcaacccgtcagacatgggccccatgtttggaccggccgcgatcaccgacggtaaggaaacctccgttggcggcaagccagccttcatggcgcccgtgccagaaaagcgcctgggcatggtgcgctcgcggttggacatgcccgttcccgtgggcaacgaaggagcaggaacagtcatcgccgctggcgacgaccccgccgcacaggcacttatggggaaagtggtctccgctacgtcgggcgcctcttatgcgcaatatgtctgcgtgccg…
fig|28211.202.peg.356	peg	gi|514407510|dbj|BAOK01000002.1|_352879_352094	352879	352094	-	hypothetical protein				atgtccaactttgaaatcacccttctggggttggtggtggtgagcctcggattggctggctgggcattaaaatatggattgaaagagcgacgccgccgtaaaggacgcccactctttgacggtgacgcattgccggaagtcaatccgcaggatgtggacgagatttttgctgaaagcgagacaggaacggctctcaccgcagaagccgtcgtcctcggcgaacaagggtcacaggcttcaaccacgattgacgaagtctgggtcctggcagctctggcaaaaaagtccaagacgatttttgagtttggcacctgtaccgggcgcactacctaccttctcgcacgcaacgcacctgagggggcccgcgtgggaaccatcacgctgacacccgatacgctg…
fig|28211.202.peg.357	peg	gi|514407510|dbj|BAOK01000002.1|_353070_353366	353070	353366	+	Integral membrane protein YggT, involved in response to extracytoplasmic stress (osmotic shock)		FIG00005898	isu;CBSS-630.2.peg.3360	atgcaatcactacttatcctgatttaccaggtcatcaatctctacatttatgtggtcgtcgccagcgccatctttagctggctggtcgctttcaatgtcataaacccgcaaaatcgctttgtttacacggtggtcgacattctctaccggctgacggaacccgctcttcggccaatccgacggattatgccggatttagggggcgtggatatctcgccggtcgtcctcattcttggcctgatattccttcagaacttgattatcgagctgtttggatcggttcgagctggcatctga
fig|28211.202.peg.358	peg	gi|514407510|dbj|BAOK01000002.1|_353476_354378	353476	354378	+	Methylenetetrahydrofolate dehydrogenase (NADP+) (EC 1.5.1.5) / Methenyltetrahydrofolate cyclohydrolase (EC 3.5.4.9)		FIG00000105	isu;5-FCL-like_protein isu;One-carbon_metabolism_by_tetrahydropterines isu;One-carbon_metabolism_by_tetrahydropterines isu;Serine-glyoxylate_cycle isu;Serine-glyoxylate_cycle	atgactgaggcgacacggatagaaggcaaggtcttctcctctcaattgagggagaaagtggcggggcatgtggcctggctgcagcaaaagcacggcatcacgccagggctcgcggttgtcctggtcggggacgatccagcgtctgaggtttatgtgcgcaacaagggcattgccacccgggaagcgggcatgcattccatcgagtataggttgccggctgatgccaccgaggaagaagtcctcgaccgggtacgcgctcttaatgctgatgaggatgtgcatggcgtgctcgttcagttccctgtgcccgatcagatatcccaacagacagtgattgatacgattgatcctgcgaaggacgttgatgggctccatccattgaacgcggggcgtttgtcg…
fig|28211.202.peg.359	peg	gi|514407510|dbj|BAOK01000002.1|_354390_355385	354390	355385	+	Aldo/keto reductase				atggaaacccgcactcttggatccctctggcctgtcagcctgcttacactcggcggcggtggccttggtcagatctggggggagacctctcgggaggaggccgtcgcaacggtacgtgctgcggcagatgcggggatcaatctattcgatgctgcgcccatgtatgggcggggtgaagctgagatggttttcggggaggcctttgatggctcccctccagagggtgcgcggtttacaacgaaatgccaggtcggatcgccgccagctggtgacgtctatgagaagctcgaaaaatctgtcgtgcggtcgttgaagaccatgaagattgatcgtgtggacctcttctttctacattcgaacatctgccctgatgattacatctacgctcaaaacgcagat…
fig|28211.202.peg.360	peg	gi|514407510|dbj|BAOK01000002.1|_355425_356891	355425	356891	+	Beta-lactamase (EC 3.5.2.6)			idu(2);Beta-lactamase idu(2);Tn552	gtgcatcacctgaaactgcttctcacggtcgccctgcttatcctggcatgggtcgctccggcacagtcggcgcttccgggcacgccggaaggtggcatgttaagctggccgcgcgcagaaatggcacgggctctttcgctctatatacctagacgcatggcagaggaggatgtgcgcgctctttctgttgtggttgtcgcagacgggcaaattgtctttgagcaaggctatggcagggcagacacttttgggtctgaacccgtcacggccaatactctgtttgaggcagcctcgctcggaaagccggtcgctgctgttggggcgctgtccatggtgcgggagggaacgctcgacctggataagccgcttggtgctaaactgacggcgccctggctcggc…
fig|28211.202.peg.361	peg	gi|514407510|dbj|BAOK01000002.1|_356919_357590	356919	357590	+	DNA-3-methyladenine glycosylase (EC 3.2.2.20)		FIG00000673	idu(1);DNA_Repair_Base_Excision	atgcagtctttcgatgtgattttcaagcgggcatgcaaacgccatggaggcgagaaagaagtcgcggcgcagctatccaagcccaagtcgaaagctgcgcttaagaagatagccgatgaccgctggctggccgggatgacacgggctgtctttcaggccgggttctcgtggaaggtgatcgacgctaagtggcctggctttgaagaagcatttgaaggctttgatgcgccccgtgttgccttttatgccgatgaagatttggagcgcctcgtctccgacaaacgcattgtgcgtaacggcgcgaagatcaaagccacgattacaaatgcgcggttggtggcagagttggcggcggagcacggcagcgccggtgcgttctttgccaattccaaccccgaa…
fig|28211.202.peg.362	peg	gi|514407510|dbj|BAOK01000002.1|_357817_357683	357817	357683	-	hypothetical protein				atgacgcctatcaaaggaagagagctagagacaaaatcaatgaggaaggaagaagccgactggatcaccacaaatacctcgttcgtcgcgcctgcaatcaggcgtgatcgaacggtacttgggcgtgatgcctaa
fig|28211.202.peg.363	peg	gi|514407510|dbj|BAOK01000002.1|_357816_358553	357816	358553	+	Possible sterol desaturase				atggtgcttgtctctgcggttgagtttgcggtccccctgcacaggcgtaactcaagcgggcgtcgtgcccgtatcaatctggcgctcgtcgccgttacgctcggtctctattttgttcttggaacagcgctggtggcacttcttgtttatgcacattcacaagggtggggccttgtgtctctacctgctggttggatcggtgtgttgatcactgttctggtgctcgattttgcaacctggcttgcacattggagcatgcacaaggtaccgtttctttggagactgcatctggtccaccactcagacgtgctggtagatgtgacaacgagctttcgtcagcaccccggcgagggtttgtggcgcgttttgatgattgcaggctttgctcttgcaatcggt…
fig|28211.202.peg.364	peg	gi|514407510|dbj|BAOK01000002.1|_359113_358586	359113	358586	-	Inorganic pyrophosphatase (EC 3.6.1.1)		FIG00000429	isu;Phosphate_metabolism	atgcgtatcgacgaaatccccattggcgccaaccccccttacgacctcaatgtcatcatcgaggttcctcacggtggccatccagtaaagtatgaactcgacaaagcgtccggcacgctcttcgtagatcgcttcatgcataccgccatgaactatccgtgcaattatgggttcgtgccgcatacattgtcagacgatggtgatccggtggacgtgctcgtggtgagccgcatcccggttgtgcctggcgccgtcatccgctcccgccctatcggtgttctgctaatggaagacgaggccggtcaggatgaaaaaatcctcgctgtgcccgtcgatgcgctgaacccttattacaaggaagtctcatcttaccgggacatgccaaaaatcctgctcgac…
fig|28211.202.peg.365	peg	gi|514407510|dbj|BAOK01000002.1|_360327_359113	360327	359113	-	Argininosuccinate synthase (EC 6.3.4.5)		FIG00000301	isu;Arginine_Biosynthesis_--_gjo isu;Arginine_Biosynthesis_extended	atgagcgacatcaaaaaggtcgtactcgcctattcaggcggcctcgacacctcgatcattctgaaatggctgcaagacgtctatcagtgcgaagttgtgacattcacagccgacctcgggcagggcgaagagttagagcccgcccgcaaaaaggcagaaatgctgggcatcaaagacatctatattgaggacctgcgcgaagaatttgtccgcgattatgtctttcccatgttccgcgccaatgcactctacgaaggtgtctacctgctcggtacctccatcgcccggccgctcatcgccaaacgtcagatcgaaattgcagccgaaacaggcgccgatgctgtctcccacgggtcaaccggcaagggtaacgaccaggtgcggtacgaacttggctat…
fig|28211.202.peg.366	peg	gi|514407510|dbj|BAOK01000002.1|_360671_361516	360671	361516	+	Hypothetical protein in Cyanoglobin locus		FIG00006905	icw(1);Bacterial_hemoglobins	gtgttttctgcgaccgaaggccgaacagcggagttgggcgagctggtagacagcgcccggctgctcgcgacgggtggtgtcagccaaattgagggtgcaggcggcggtggattgtcgacctgggccctgatcacgggatatggctcgcgggatgcagttggcggaaatgtacatgccacgattgctgactttgatgattttcgtctttccagctatggcactgcggtcggaattttcgaccgggttgagctgtcgtatgcgcggcagagatttgatacggagcaagccggtgccgcgcttggccttggtgctggttttacgtttgaacaggatgtttttggcgccaaagccaggttgattggtgatgcggtatatgatcaggaccgctggctgccgcaa…
fig|28211.202.peg.367	peg	gi|514407510|dbj|BAOK01000002.1|_361518_361976	361518	361976	+	Cyanoglobin; Hemoglobin-like protein HbN		FIG00002685	icw(2);Bacterial_hemoglobins	atgtttgaacggtctcatgttgcagcaggagtgtttagtggcgcgctcattgtgtgtatcgtttttggcgggttggttttgctgtcaccacgtgccctcgctgacagctctatctatgacgggctcggtggcgctgatggggtttctaagatcgtcgctacggccacgcagaattttctcaaagacccacgcatagggcacacattctctgaaacaaatatggctcgtttcgaggaacatcttggtgagcagctttgcaagttaagtggcggaccgtgcgactataccggccttggcatgtatgacgcgcatcgcggtttgcatctaaaacggcgtgatttttccgcacttgttgaagacctgcaggatgcaatggacacacatggggttccatttgcg…
fig|28211.202.peg.368	peg	gi|514407510|dbj|BAOK01000002.1|_362002_362364	362002	362364	+	Copper binding protein, plastocyanin/azurin family			isu;Copper_transport_and_blue_copper_proteins isu;Bacterial_hemoglobins	atggttcgccttcttattctctcgattcttgcaagtctgccttttttaggcgctgtacttgccgatgaggctccgattgttgtggagcagaaccgccggtttgttccggctgcgattgaggtccaaaagggggatgttctggaagtgcataatgaggatgagtttttccatcagatattcagccggtcacctggcatgagcttggatactgatgagcgcgcacctggttcgatcaccctcgtcgattttccaggtcccggtaccttcaaagtacagtgccatatccatccaaagatgcagctggaagtgacggttgtcgatcctgatgcagcgcctctcgcttcctcatcccctgttcaatag
fig|28211.202.peg.369	peg	gi|514407510|dbj|BAOK01000002.1|_362439_364286	362439	364286	+	Signal transduction histidine kinase				atgtgcctcatcattggatctatgggcctctacagctattttctgctgcagcggaccgggcagatcgttgtgcagacatatgatggtccgctgatggccatcaattatggccgtgcggcagggcttcattttgagcgaatggagaagttgcttctacaacgtcgtacgagcccagcgcagatgcgggcgcgctttgataatgaattgaatcggctctacgaaaccttcttgtcagacttggacgttgccgcggaccgttctcttgcacccaacgagcaagatcaaatccgctcgcttggaatcttagccgctgaatggaacgagcgacgagtgtcgctgggtgcagaaggttcatatacggatctggagcgtctgggtgcagagatcagtgatggtctg…
fig|28211.202.peg.370	peg	gi|514407510|dbj|BAOK01000002.1|_364374_365561	364374	365561	+	Probable NreB protein		FIG00931192	ff	atgaatcactcgcctctcagcaatccgacatttcggcggctttttgccgcgcagtcacttgccttgattggcatggggctcacgacggtggcgctcgcgcttctggtctatgagctggacccagcggcggccggtctcgtgctcggcggggcgcttggcctcaaaatggttgtgaagatgattgtggcgccgattgcaggcgcctatgcggaccggttttcccgtagagccttgttggctttcatcgatgtttttcgagccaccctcgtcgctctctacccatttatcgacgcctcctggcaggtatacgttcttgtcgctgtcatcgcagcggcggagggagcattcaacccgatctttcaggcaacgatcccggatgttctgccagacgaggcacaa…
fig|28211.202.peg.371	peg	gi|514407510|dbj|BAOK01000002.1|_366846_365545	366846	365545	-	Uncharacterized membrane-anchored protein				atgccgcccctccgccaatttgccgagcacccgcagcgccagaagctgaatgatgaagtccactcgcgcccgccagcagacgtgccaggtgcgctcatctgttcgcatctggcatttgtaacaggcgaaaacggccatacagaggagaaggtatcactcaaatctctggcgagcctgtttggcgccgccatcccggacagcttcggcaaccacctaacgctcgacctgggtcccttccagctcacctgggagcgacacacagaattttccacctacaccttctttgaacatttgcagagcgcggaaaaaatcggcgatcggtttgcccatgcccctgtgtcacgtatccccgacagatggcgtgagcagatcaagggtgagctgctggttgccatcaac…
fig|28211.202.peg.372	peg	gi|514407510|dbj|BAOK01000002.1|_366946_367539	366946	367539	+	2-hydroxychromene-2-carboxylate isomerase		FIG01312448	ff	atggctgctgttgaattttggttcgagtttgcaagtacttattcctatcccgcttccatgcgggtggagaaagtggcggcggcgtcgggtgttgatgtgatctggcgtccgtttttgctggggccggtgtttggtaaacaaggtctcaccgattctcccttcaacgtgtttgagcaaaagggccgctatatgtggcgcgacatggcgcgcatttgcaaggcagacggtctggagttcaagaagcccgagctctttccgcagaacggtttgaaagcggcgcgtgttgcgctgcttggtatggacgaagggtggggcgctgacttcgtgcgttcggtttaccgcgccaattttgttgatgggctgatcatctcagatgctgctgtcattgcaggcctgcta…
fig|28211.202.peg.373	peg	gi|514407510|dbj|BAOK01000002.1|_368417_367542	368417	367542	-	Mlr4090 protein				atgtcgagccagcacttcactgtcaaagaaatctggcgctaccctgtgaaatccatgcagggcgaacgactctcccagaccgttctcacagcgggcggcgtgccactggaccgtggctgggcggtgcgcgacgaagcaacacaaacgattgtcggggcaaaaaagatcggtgacctgctcaactgcgcagcccgctatattgagggcagcaatgcaggcgccgtgccccatgtggaaatcacgctgcccgacggacacaccgtccggtcagatgatgacaaagttcatgcagcactgtcagatgcacttggacaggacgtgaccctttggccccttcagcccgccgacaacaaagagcattacagaacgaagcatgcgcctgaggacatggaagcagag…
fig|28211.202.peg.374	peg	gi|514407510|dbj|BAOK01000002.1|_369744_368569	369744	368569	-	Ribosomal RNA large subunit methyltransferase N (EC 2.1.1.-)		FIG00000293	isu;RNA_methylation isu;Conserved_gene_cluster_associated_with_Met-tRNA_formyltransferase	atggcgaccatcctcgacaccgcaaacaaggcacgctccaaaaagcgtccccgccaggccgcgatgcccgacggccccgtctcgctcattggcctgacccgtgaggagctgggcgatgctctgcgcgccgctggggttgccgagaaacagatccgcatgcgggtgggccagctctggaacgccctctaccatcatgggcaccaggattttgcaaacgtcacaactctctcaaaagacctgcgcacaagctttgcggagcatttcacactcacccgtccagaaatcgtcactgaacagatttcgacggatggcacccgcaaatggttgattcggctgccctcaacagatccgcgcgcacctgcgccggaagtggaagccgtctacatacctgaagagacc…
fig|28211.202.peg.375	peg	gi|514407510|dbj|BAOK01000002.1|_370422_369883	370422	369883	-	Mlr4354 like protein				atgcggttttcaaagcttacaaaactcttcctcaccacaatgacagccatctggtttggcatctccgctgctgcagctgaagagcccaaacttctgggcaaatatacggactgggctgcctacagctatgggtcaggctctagccggatttgctatgtcatgtctgagccaaaagaaatgcggccgcgcggcgccaacagaggcgatgtgttcctgatgattacgcaccgtccaggtcaaaacgtgaccaatgaagtgtccatgcgggcgggctatccattttctgatcgctcccggcctttcgcccagatcggctctgacaagttccagatgttcagcggcgtttcagagggcggcgaaaatcgctattgggcatggctgaaggacaccagcgacgaa…
fig|28211.202.peg.376	peg	gi|514407510|dbj|BAOK01000002.1|_373027_370622	373027	370622	-	Potassium efflux system KefA protein / Small-conductance mechanosensitive channel			idu(1);Potassium_homeostasis	atgagcactgtcgtgaaatctctgttggtcttcggccttctgttttccgcgttcgcgatggcaacgcccactactgcaaacgccgctgaaccggcatggaaattcaaccgagccttcaatgcctggacccagtcactcgatgccatagagacagaactcgcgaaaccagaacatgcggcagaagaggacgaggggtttcgggaaaccctgacgcagatcagagcagatgcggtgacagcccgcgacgcggccgctgattttgccacaaattcacaagacctgctggcggccttgggccagcgtcctactgaaggagaacccgaagaagcccgcgacgtacaagaaaaacgacgccaatatgaagcggaagttgctgactttcgcgggcgcgccgcacag…
fig|28211.202.peg.377	peg	gi|514407510|dbj|BAOK01000002.1|_373578_373024	373578	373024	-	putative RNA methyltransferase, TrmH family		FIG00879780	ff	gtgcgcggctatttcggcattggagcggaagaaatttcaaagcccatgaacatgggcaacatcatccgttcaggacacgctttcggggcgagtttcgttttcacagtaaatgccttttactcagtgagagcggccaagtccgacacatcgaaaacgcccaatcacctgccctattacgaatgggaaagtgtcggcgacatggctttcccgaaagggtgccaattggtcggcatagaactgaccgaagacgccatcgagcttccaagctttcgccatccactgaacgcggcttatgtattggggccggaacgtggcagtctgtccggtgaaatggtcgccgcgtgcgatcatgtgatcaagatcccgactgccttttgcctcaacgtgcaaatcgccggg…
fig|28211.202.peg.378	peg	gi|514407510|dbj|BAOK01000002.1|_374003_375007	374003	375007	+	Quinone oxidoreductase (EC 1.6.5.5)		FIG00002982	idu(3);Quinone_oxidoreductase_family	atgaaagccgtcctttgcaaagaatatggtccaccagagagcctggttatcgaagatgtgcccagtccagagcctggtgaggggcaggtcctcatcgaggtcaatgctgcctcggtcaatttcccggacgtgttgatcattgagaacaagtaccagttcaagccgccgcttcccttcgcccctggtggtgaagttgcgggccgggtggccaaagtcgggccgggcgttaaaaacgtcaaagagggcgaccgcgtgattgggtcttgtggctggggtggatttgttgaagagatcgttgttgacgaagctcgctgcacgccaatccccgatgagatggattacaataccgggtcagccttcctgatgacctatggcacgtcccactttgctcttcgccgc…
fig|28211.202.peg.379	peg	gi|514407510|dbj|BAOK01000002.1|_375032_375775	375032	375775	+	hypothetical protein				atgcgggagacactcattcgtctcggtatcgctgctgccgtttttgtcgtgctcctcttcgcttttctggtttatgtgctgctggcgtccagcagcccagactattgggctggcgaaatttcagagtttgaacggctggacgtgtccaacccgccgcccaagggtgggattgtgtttgttggggggcgtgatgtgcgcctctgggaaacgcttgaagaggatatggcgccgcttccggttttgaaccgggggtttggcggggcttatctggatcacctcacctattttgccgcacgtatcataaagccctatcaaccgcgtgcggtcgtggtgatcgcaggtgctgaagatatggcagatgtacaaggccgcacgccggaagagcttcttgggggtttc…
fig|28211.202.peg.380	peg	gi|514407510|dbj|BAOK01000002.1|_375762_376151	375762	376151	+	Putative translation initiation inhibitor, yjgF family				atggccaattttaaaactgttgtccctgaggcaatgaaaacgaattatgatgtgtttcactttgcgcctgccacggtgatcgataatcgtgtctatgcgtccggtcagattggcattggccgcgacggaaaatcacctgaaaacctcgatgagcaatttacgcttgcgtttgaaagtgtcgggcttgtgctcaaggaagccggggcgactttcgacgacattgtggagatgacgacgtttcatatcggtcttggttcgcacatccaggaatttatcggagtgaaggatcgctatgtgaaagaaccttatccggcctggacagcagtgggaacgactgagcttgcgatccccggtgcagtggttgagattaaggtcattgcacacatctaa
fig|28211.202.peg.381	peg	gi|514407510|dbj|BAOK01000002.1|_376189_377430	376189	377430	+	Beta-lactamase class C and other penicillin binding proteins		FIG00000681	idu(3);Beta-lactamase	atgggcctcactaaaatcagcgaaaacacgcctggcggtacagtcagtggtgtctgtgatgaaaaattcgccggtgtggtggaagcctttgtcgaaaacctgacctcgcgagatgaagtcggcgccaatgtggccatcactattgagggcgagaaagtcgtcgatctttggggcggcaagaaagaacgcgatggtgccgactgggaagaagacagtgtctcaattgtcttttcctgcaccaagggggcgacagcgctttgcgccaacatgctggttgatcagggcaagctcgatctcaatgcgaaggtcgcggactattggcctgaatatgcctgcaacggcaaggaagagacgaccgttgccatgatgctcgatcactctgctggcgttcctcatgtg…
fig|28211.202.peg.382	peg	gi|514407510|dbj|BAOK01000002.1|_377911_377492	377911	377492	-	hypothetical protein				atgcaagacgccctcaaaaatatgcttcgagacggtatcgttctctccccctatggcaagctgcttggcatggagccggtcactctcgaagaggatcatgttgttgtcgccatgccgtttaaaaacgacatcaccactgtcggagacatggtgcatggcggcgcgattgcgtcgctggttgacgtcgcagcaaccggcgcattctgggcgctaaaagaaccacccaaaaacccccgcggaacaaccatcggcttttcaatcaactatcttgatgcaggtcgcgcccaaacgctcacggcagacgcgcgcgtgatccgtcggggtgggtctatttgcgttggctcagtggatgtgaccgatgaagcgggcacacctgttgcccacgccaccgtcacctac…
fig|28211.202.peg.383	peg	gi|514407510|dbj|BAOK01000002.1|_378206_379063	378206	379063	+	integral membrane protein				gtgatgcagacaattgccaagcatctgggacagcggttggacccgtttcaggtgtctctggcgcgggccttttttggcctgctcgccatcctgccgcttctggtgcgtgcgggcgtcggcgtcggtggcatcaagacaaaggttttgccgttgcagttgttgcgcggtgtggttggtacgcttgccatgttttgcgggttctatgcggttgcccatatgccgcttgctgatgcgcagtctctcaatttcgctcgggggcttttcctggtgccgcttgcgatcctcttcttaaaagaagtggtgggaggtcgacgcatcgctgcgatggctgtggggtttcttggtgtgctgatcatgttgcgccccaccggtgagattgagccggctgcgctgatcgct…
fig|28211.202.peg.384	peg	gi|514407510|dbj|BAOK01000002.1|_379470_379060	379470	379060	-	COGs COG3339				atgactgagcaacgcgcccaaagcacaacagttcccgatttcggctcgaaggatattcagcttcccgccgttatggcccgcaatgaaaaacgggtccgcttcagcttctggaaaaagatgctgaaagtgggtgggcgcattccttttgctgaggaagcagccagcgcctatttctgcgcgatcgatcggcgcacccccacaagggtgagggcaacgctcctggcggcccttgcctatttcgttttgccgacagatctggtgccagattttatcgccgccgtgggctttacagacgatgcaaccgtgctcttgaccgcactcggcatcgttcagacacacatcaaaccgaagcacgcagaacaggcccgacgcgccctcggcattccgaagtccgacacc…
fig|28211.202.peg.385	peg	gi|514407510|dbj|BAOK01000002.1|_379500_379622	379500	379622	+	hypothetical protein				atgcaaggcaaggccgaccctgcgtcagggcctttttgcacgggaaatgcggcttcagggctcgcttttggggcaaaaaacctgttacatccgccgcagaatttgatgatcggcgccaaatga
fig|28211.202.peg.386	peg	gi|514407510|dbj|BAOK01000002.1|_379684_380466	379684	380466	+	3-hydroxyacyl-CoA dehydrogenase				atgaagctcgattctggaattagtgcagtcgtcaccggtggtgcgtctggtcttggtgaagccaccgcgcgcgctcttgccgctgacggtgtgaagatcgcaatcttcgacatgaacgaagaaaaaggcgaagcggttgctaaagagcttggcggcgtattctgcaatgtgaacgtcaccgacgaagcgactgttgatgctggctttgaaaaagcccgcgccgccgttggccaggaacgcatcctgatcaattgtgccggtacaggtaacgcgatcaaaacagccagccgcaacaaagagaccggcgagatcaagcattttccgcttgatgcattcaatctcatcatccagatcaatttggttggtacgttccgctgcatcgcgaaatcggctgctggg…
fig|28211.202.peg.387	peg	gi|514407510|dbj|BAOK01000002.1|_380716_380537	380716	380537	-	hypothetical protein				atgagttccatcgctggcgcaaccctgaacaaagcacagacgcagctgtctgtatcatccgtcgtcctgaaaaagacattcgaggcagatcagaaatttgccgatgctattgacgaagccgcgaaccgcccctctgcccctccccccggaaccggcaagatcgtcgacaaaagcgtctga
fig|28211.202.peg.388	peg	gi|514407510|dbj|BAOK01000002.1|_381003_380818	381003	380818	-	hypothetical protein				atggacgcatcaagcattgcaacagcggcagtcgcacaacaggcggcacaaacgcagacaacgcttcagaatgcggccctgaagcaagcagccaaagcggatcaggaactgatttccgtcattcaggaagtggttgcaagtgcaccgcctcccggcacaggcaaagccgtcgacgttagcgtctaa
fig|28211.202.peg.389	peg	gi|514407510|dbj|BAOK01000002.1|_381442_381128	381442	381128	-	Pterin-4-alpha-carbinolamine dehydratase (EC 4.2.1.96)		FIG00004933	isu;Pterin_carbinolamine_dehydratase	atgacaaacacacgtcctgcaaaactcaccggcaccgcccgacaaaaagcactcgccagcctcaagggctggaaaaaagtgcgtggcaaggaagccatcgagaagacctatgtcttcgcagactttgcagacgcgtttggctggatgtcccgggtagccatcatcgctgaaaagatggatcaccatcccgaatggttcaacgtctacaaaaccgtgaacgtgaccctcaacacccacgatgccggcggcatcaccgagctcgacatcaagctcgccaaaaccatggacaaattcgctggaaaagccggcaggtag
fig|28211.202.peg.390	peg	gi|514407510|dbj|BAOK01000002.1|_381552_382799	381552	382799	+	putative cytochrome P450 hydroxylase		FIG00032437	idu(11);Nitric_oxide_synthase	atggggcaagagagcaaggcgcaaatcgaggggttggatctctattcctacgagttccagtctgatccggtgccctatctgcatcgattgcgggaagaggacccggttcatttgtcgtcccacggcttctggtttctgacccggtatgatgacgtgcagatggtgttgcgggacgcggaacggttttccagtgcgggtgccagttggggcagctcgaaccccatggccaaggacaaagagaaagccaaggagcagggcggagatgtgggcaaggtgggaaatttgctgcgccattccttcaacctgtcggacccgcctgttcacacgcgcctgcgcgggctggtgaaccaggcgttctcccgtcgcgcagctgaccataagcgggaacggatagaggct…
fig|28211.202.peg.391	peg	gi|514407510|dbj|BAOK01000002.1|_382803_383261	382803	383261	+	Low molecular weight protein tyrosine phosphatase (EC 3.1.3.48)		FIG00059124	isu;LMPTP_YfkJ_cluster isu;CBSS-176280.1.peg.1561	atgacgtcagttctttttgtctgccttggaaatatttgccgctcacccacggcggaagcggtgttccgagcgcgggctgctgcagcgggtcttgatgtcgagattgattcagctggcacaggcgcatggcatgttggggcggagccggacgagcgggcgcaagcggcaggccttgcgcgcggatatgatctctcgccgatccgggcacggcaggtgagtgaccgtgactatgagcggtttgatctggtgcttgcgatggatcatgacaatctcgccaccatgaagtcgcgcgcgcctcgctcatctcacaagcgcattcgcctgtttcttgagttcgcaccggagcttggcctcaatgccgttcccgatccttattatggcggggatcagggttttgaa…
fig|28211.202.peg.392	peg	gi|514407510|dbj|BAOK01000002.1|_383974_383258	383974	383258	-	Signal peptidase I (EC 3.4.21.89)		FIG00000015	idu(1);Signal_peptidase idu(1);CBSS-176299.4.peg.1292	gtgaccattaaggaactactgaaaacgttgagcttcacactctttgccgttttcatcatgcgcactgcggccttcgcaacctactatattccgtccgaaagcatggttcccacgcttgaggtaggtgatcgtctcatggtcacgaaatgggactatggttactcccgccactctctccctttgggcattggccactatcttcccgaaagtgacgcacggctctttggatcgctgccagagcggggagatatcgccgtcttcgatcaccctcttcaaccaggtacggatatgatcaagcgtgttgtcggacttccaggcgagacgatcgagctcagacacggacgcctcatcatcaatggggttgaggtggaacgcacaaaaattgaagactatgcctat…
fig|28211.202.peg.393	peg	gi|514407510|dbj|BAOK01000002.1|_384084_383971	384084	383971	-	hypothetical protein				atgtggctgaacgcacatatgatctggaagaacaagcccatgtcgcctgaccttgtgagggcgctcatgcccgcctacatgaatgacatggacggaagagaggtaaagacgtga
fig|28211.202.peg.394	peg	gi|514407510|dbj|BAOK01000002.1|_384592_384035	384592	384035	-	2'-5' RNA ligase		FIG00004261	isu;RNA_processing_orphans	atgatacgccttttcactgccctcgaaattccagcttccgcatccgaccgcctctgcacccttcaatcgggtttgcagaatgcccgttggatcagcccggaaaattttcacatcaccctgcgcttcatcggcgatgtctctgaagacctggcctttgaaatcgatgaatctctttcgctcataagagcagaaccctttgacctgcatctaagtgggctgggttcttttgggcactcaaaaccccatgccctgtgggcaggtgttgccgaaagcgaacctttgcgcgccttacacgcaaagcaggaaaccgcgatgcaaaaactgggactgaaagcagagccgcgcaaatacacgccccacgtaacgatcgcgcgcctcaacaaacgcgccaccaatgcg…
fig|28211.202.peg.395	peg	gi|514407510|dbj|BAOK01000002.1|_385755_384706	385755	384706	-	Oxidoreductase, aldo/keto reductase family		FIG00003513	ff	atgaagtatcgtgaacttggccgcaccggccaggaagtaagtgagatttgcctgggcaccatgacctggggcgaacagaataccgaagcagaaggccatgagcagatggaatatgccatctccatgggcatcaatttttttgacactgccgaaatgtatgccgtgccgccaaggccggagacgcaaggctccacagagcgcatcatcggcagctggttcaaaaagaacggcaaccgggacaaagtcattcttgcaaccaaggcagctggccgtgcgccattcacctggatgcgtgaagatgggtcaaacacagagcacacaaaagaacaattgaatgaagcagtgaacgcgagtctgaagcgcctgcagacagatcatatcgatctctatcagttgcac…
fig|28211.202.peg.396	peg	gi|514407510|dbj|BAOK01000002.1|_386502_385807	386502	385807	-	Arylesterase precursor (EC 3.1.1.2)		FIG01219954	ff	atgagacgcatacagactacgttcggcattaaaatatggatcattgcagcagctatcagcctcggcagctggtcggcccaggctgccgaagcccctatttctggcgttgatcaaagcgatccgttcgaaatcgtcgctttaggcgacagcctgtcggcgggataccttctaccgccaggcgcggggttcccagagcagctggcgcgggcgctaaaagagaagggtcataacgtcaatgtgatgaacgccggcgtgtcaggcgacaccagcaccggtggcctcgcccgcctcgactgggccgtcgggcctgagacagatgccctcattctcgaattggggtcaaacgatgccctgcgcggcattgagccggaagtgacccgagccaatcttgacgccatc…
fig|28211.202.peg.397	peg	gi|514407510|dbj|BAOK01000002.1|_386615_387340	386615	387340	+	ABC transporter, ATP-binding protein				atgtcagacacgccaaacgaccccataattcgtctcgatgatcttaaactaacgctgcccagcactgccggtgaagtgaacattttgcgaggactgtctctcgcggttgaaaaaggcgaagcggtcggcctggtcgggccctctggttcaggcaaaagtacgcttttgatggtactggcggggcttgagaaacagaccagcggcacagttactgttgcggggcagaatttcgcgggcatgaatgaagatgcactggccctctttcgccgggatcatgtggggatcgtattccagtcctttcatctggtgccgacaatgacggcactggaaaatgttgctgtgcccatggagcttgcgggacgtgcggacgcttttgagcgcgcggaagaagaattaacc…
fig|28211.202.peg.398	peg	gi|514407510|dbj|BAOK01000002.1|_387337_389895	387337	389895	+	ABC transporter, permease protein, putative		FIG01024467	ff	atgagtgggacgccagcttcgtctaagccctcactctcgcttgctctcacctttgcgcgccgtgaactgcgcggtggtctcaagggttttcgagttttcctcgcctgtctcaccctcggggtggcggcgattgcagctgtcgggtctgtttcatccgcactggtggaaggtctttcagaagaaggtcagacaattcttgggggcgatgttgatttccgtctcgtgcatcgtgaggcaggtccagacgaacttgctttcattagccagagcgcaaccatttcccgatcgaccgaaatgcgcgccatggccgctgcacccagaacagatgagcgcacgctcgttgagctgaagggtgtggatgacctttatccgctctatgggcgtgtaacgctgacgcca…
fig|28211.202.peg.399	peg	gi|514407510|dbj|BAOK01000002.1|_390034_390780	390034	390780	+	FIG005935: membrane protein		FIG00005935	ff	atggctgaatttgaccaacaacgtatgggcgccggtactgcgacacgtgctgcggacctcgacgcaggtctgcgcgcttacatgttgcgtgtctataactacatggcgctcggcgtcgcctttaccgcaggtgtgaccctgttcatgggcgccaaccctgaactgatggctgctgttgcgctcggacctatgaagtgggttctgttcgccggtgtgctgggccttggctggttcgcgccaaagctcatcttctcgaacgctgggtcgacgacgatggcccatgtgtgcttctgggcttatgccggcatgtggggtttgctgatttcccccatgatctatgcgttcatgaacatcccgaacggggcaggcatgattgctcaggccttcctgatcacctcc…
fig|28211.202.peg.400	peg	gi|514407510|dbj|BAOK01000002.1|_390887_392101	390887	392101	+	Na+/H+ antiporter		FIG00008246	ff	atggagatcctcttcggattgttggtcttgcttctcgccacccgcgcgatgggcgagggggctatgcgcctgtcgctgccggcgtcggtgggcgagatcggtgtaggtgtcctgttgtctgttctcctgttcgcagtcggcaccaaccatcctggtcttgaacggctgctcttgtctgaggagcttgagttgattgctcaggcggggatcttctttctcgtcctgcaagcgggcatcgatatgaagccgcgtgacattggccgccagtccaaagcctcctttctggtggcccttggcggggcgttggttccctttgcagcggggttcgcactggggttggcggttctgcctgagagcgaattgaaaattgcccagtgtttctttgtcggcgtggctctg…
fig|28211.202.peg.401	peg	gi|514407510|dbj|BAOK01000002.1|_392497_392114	392497	392114	-	FIG00450577: hypothetical protein		FIG00440114	ff	atggatcgatcacctacaagcgtgaaacccgccagcctcgttatcgtgggcaatggctatcaggcaggccgcggggcgcctcagacggaagtctcctggcaccgtcgtgaactggacgtcatcctcaatctttatgggcgtaaagtggccgcgggtgagtggcgggactacgccattgatgggctaagagacaaagccgtcttctccgtcttcagacgctccagcgaaatccctctctttcggattgagaaacacccaaagctcgcccgcaaacagggcgcgtatcaggtcatcgcagcgaccggcgccatcctgaagcgcggtcatgacctcgcccaggtgatccgcgtactcgacaaaaagaaactccgcctggtcgactaa
fig|28211.202.peg.402	peg	gi|514407510|dbj|BAOK01000002.1|_392609_392388	392609	392388	-	hypothetical protein				gtgtccggtccgcggctgaaaaaaggcaagattgtgatttctgcgcaacacattcatcgggaagccgcagaaaaccttgttttgcagccccgtccgggcgatcatttccccaatggatcgatcacctacaagcgtgaaacccgccagcctcgttatcgtgggcaatggctatcaggcaggccgcggggcgcctcagacggaagtctcctggcaccgtcgtga
fig|28211.202.peg.403	peg	gi|514407510|dbj|BAOK01000002.1|_392935_393657	392935	393657	+	3-oxoacyl-[acyl-carrier protein] reductase (EC 1.1.1.100)		FIG00621114	icw(1);CBSS-246196.1.peg.364 icw(1);Fatty_Acid_Biosynthesis_FASII	atgcgtcttcaggacagggtggcgattgtcacgggagcagcgagcgggatcggacgggcatcggcagaaatgttcgctgccgaaggggcgaaggttcttgccgtcgacttagagccgttttcgctggaccatgaaaacattcaaacgctcgatcaggatgtgagcgctgagagtgctgctgtcaccataattgggggcgccgtcgagcgttttgggaagcttgatatcctcatgaacaatgcagggatcggtgctggggctccggtggaggagtttcccgacgagctctgggacaagtgcctggcggttaatctcacgccccacttcaaactctcaaaagcggcgatccctcatttgaaagaaagcagcgctggtcggatcatcaatgtggcatcggtg…
fig|28211.202.peg.404	peg	gi|514407510|dbj|BAOK01000002.1|_393691_394509	393691	394509	+	3-oxoacyl-[acyl-carrier protein] reductase (EC 1.1.1.100)		FIG00621114	icw(1);CBSS-246196.1.peg.364 icw(1);Fatty_Acid_Biosynthesis_FASII	atgcaggacattgcaggcacaaatgcggtgattactggtgggggcgacggcattgggcgcgctcttgcgcttgagttggcaaaagcgggggcaaacgtggttgtcaccgacattcgtactgatgcggcggaagcggtggctgctgaggggacagcgctcggtgttaaatccgtcggattggcgtgtgatgtcacagatgaaggctctattgaggagatggcagcaaaagctgttgaagcgctcgggccgatgcagattgtctgggcgaatgcgggccttggcatcgggcagggctttaccacggccaggcgtgagaatttgcgctggatgtatcaggtgaatgtggatggtgtcatcgacacggttcgggcgttctctgacggtttaaaggagcagagc…
fig|28211.202.peg.405	peg	gi|514407510|dbj|BAOK01000002.1|_394686_395693	394686	395693	+	ABC transporter, ATP-binding protein				gtggattcatccgccagcggcggttctgcggcagcgatgatcgaaattaatgggcttgtgaagaagttcggtccgttcacagcggtggacgggatcagcttttctgtggcgcgcggcgaagttctaggctttctagggcccaatggcgcgggtaagtccacgaccatgaagatggtgacggggtttcttgcgccaacagccgggcatatcagcgtctgtggccatgaagttgggccggacacgttggccgctcagcgcatgatcggctatttgccggaaggggcacccgcctatgcggatatgacgccgcttcagtttttgcgtttcatcgcggacatacggggccttaagggttcggctgcaaccgcagcgattgcgcgtgctgttgatcgcaccgag…
fig|28211.202.peg.406	peg	gi|514407510|dbj|BAOK01000002.1|_395690_396424	395690	396424	+	gliding motility protein GldF		FIG00004542	ff	atgagagagacgctagcgatcttcaagcgggaactggcgggctattttgccacgcccctcgccttcgtgttcatgatcatttttctgttttgtgttggcggcttcactttttatctgggcgggcattttgaagcggggcaggcgaacctgaaagggttcttccagtttcatccctggctctatctctttttgatcccggctatcgccatgcgtctttgggcggaagaacgccgggtcggcaccattgagcttctgctgtctttgcctattccgctctggtctgccgtgcttggcaagtttctggcagcctgggtgtttgccggcatttcactgtcgctgacattccccatgtggctgacagttgcctatctcggcgatccggatcacggggtgatcctt…
fig|28211.202.peg.407	peg	gi|514407510|dbj|BAOK01000002.1|_396429_398354	396429	398354	+	gliding motility protein GldG		FIG00007843	ff	atgaatacgcaactctctcgccgcgccatttccattgcgacgcttgtcctgctcgctgttttctttgtggccgtgaacctcttctccaacatttcgtttcgcacgagccggatcgatttgacgcaaagctccttgtttacgttgtctgacggcacgcggaacatgctgcaagagattgaggagccgatcacgctgcgcttcttcttctcggaatctctggcgaccgactatccgcgcatccggacctatgcgggccgtgtgcgggatattctggaagagatgcgctcctattccgatggcaatctcgtgctcgaggttgtcgacccggagcctttctcagaagacgaagaccgggctcagtcgctgggtctaaaaggggcgccaacaacagaaggcgaa…
fig|28211.202.peg.408	peg	gi|514407510|dbj|BAOK01000002.1|_398366_399481	398366	399481	+	hypothetical protein				atggctaagatacaggatacgctgcgtgcaccggggccgctccgcaatctgctgctgttggcagtggtcacgcttttctttgttgtggctgccgcggttgttctttcaacgcagcgcgaagcgacgtctgttcgttttgatccggtgctcttttttcccgatctaaatgagaaggtgggccaagcaacgcggcttgtttatacgaccggccagggcatgcagggcaccgccaacatcaccattgaacgtgatgatgaaggtgtctggcgggtattgcagcgcgaaggctatcccgcgcgggtcgaccgggttcgtaagaccattctaggcctcacagaacttgaagcgtttgaaccgcgcacatccaaccctgagtggcaccgcaatcttggtctgctg…
fig|28211.202.peg.409	peg	gi|514407510|dbj|BAOK01000002.1|_400219_399485	400219	399485	-	hypothetical protein that often co-occurs with aconitase		FIG00006467	isu;TCA_Cycle	atgaaaaactttcttgccatatccgccgtcgctctcagcatcagcgtgggcgccatgacctcccttgcccaagccggggagcgtccaattgttgtggaactcttcacgagccaaggttgctcatcttgcccaccggcagatgcattcctgaacgatttggcaaaacgcgaagacgtgctcgccctctccttgcccgtaaacatctgggactatctcggctggcgcgacacactcgccaaacaggctttcacagaccgccaacgcgcttatgtgcaaaatctcggcggcaggtctgtctacaccccacagatggtgattgatggtgtcgaagatgccgtcggctcaagaacgggccatgtgaacagcgccatcgaacttcgccgcgaaatgagagacgaa…
fig|28211.202.peg.410	peg	gi|514407510|dbj|BAOK01000002.1|_403678_400373	403678	400373	-	Aconitate hydratase (EC 4.2.1.3)		FIG00022996	icw(1);TCA_Cycle isu;Glyoxylate_bypass isu;Serine-glyoxylate_cycle	atggccaagaaaccggcaaagaaaaaggctccggctaagaaggcgacgaagaagaagcctgcagcaaaaaagaaagcagccaaaaaagctgcaaagaaggcagtgaagaagaaggcaccggcgaagaaaaaagtagccgctaagaagaaggcttctgcaaagaagaaatctcctgccaaaaagaaagctgcccgaaaagcagcaaagaaaaaagtagccaagaagacagcaaaaaaggcctctaagaaaaaagcgcccgcgcgaaagaaagcggccaaaaagaccgccaagaaagcagcgaaaaagaaggtcgccaaaaagaccccggtgaagcctaagaagaaagccgcaaagaaaaaggcggcgaagaaagcttctaaaaagaaggctcctgccaag…
fig|28211.202.peg.411	peg	gi|514407510|dbj|BAOK01000002.1|_403877_404683	403877	404683	+	Enoyl-CoA hydratase (EC 4.2.1.17)		FIG00033206	idu(29);n-Phenylalkanoic_acid_degradation idu(29);Polyhydroxybutyrate_metabolism idu(29);Fatty_acid_metabolism_cluster idu(29);Butyrate_metabolism_cluster idu(29);Lysine_fermentation idu(29);Butanol_Biosynthesis idu(29);Acetyl-CoA_fermentation_to_Butyrate idu(29);Valine_degradation	atggcggtaagaacagaaaaaagcggtgctgtaacgacggtcattctcgaccggccagatgtgcgaaatgctgttgatcgggcaacggcagaagagctcgcagaggccttcctcgcctttgagcgagatgatgaggcgtctgtcggggtttttgttggggcaaacggaactttttgtgcgggtgctgacctgaaagcagtcgcgcaaggcggtggcagtgggaatagtgttccgcctgctggcacagggcttcaatttgatcgcctggcagggaatggacctatgggcccatcgcgcatggtcctctccaaaccggtgatcggtgcgatttccggctacgccgttgcgggtggcatggagctggcactttggtgcgacatgcgcgttatggaggaagac…
fig|28211.202.peg.412	peg	gi|514407510|dbj|BAOK01000002.1|_404670_405308	404670	405308	+	ABC transporter involved in cytochrome c biogenesis, ATPase component CcmA		FIG01304195	icw(2);Biogenesis_of_c-type_cytochromes	ttgacgacatctgagccgctgacgggcctcaccgtcaccaagctttgctgtgtgcgcggcgaacgccaggtctttcgtgatctgtcctttcacgtcgcaccgggcgacatgctgagccttgtagggcccaatgggtctggtaaatcgagccttctgcggcagcttgccgggctgctggaggtcacggacggcgagatcaatttggatggggcgggcgaagaccaaaccgtcgcggatgttgtgctctatgcggggcatctggatgcggtgaaagcaccgctcagggtgtctgaaaatttgagtttctgggcagcattctatggtgtttctgcaacccaagtggagcccgcccttgaggctttcagccttggccatcttggacatctgcccgccggggtt…
fig|28211.202.peg.413	peg	gi|514407510|dbj|BAOK01000002.1|_405305_405979	405305	405979	+	ABC transporter involved in cytochrome c biogenesis, CcmB subunit		FIG00023985	icw(1);Biogenesis_of_c-type_cytochromes	atgaacgccttcttcgcattggtgcagcgtgaagtacgccttgccacgcgggttggcggcggcggcgggatggcagtttttttctttctgattgtcttgtcgattgtccctttcgggattggtccggatctcaatctgctcacccgcattgcgccgggcatgttgtgggttgccctcttgctctcagccctgctgacgctcgatcggttgtttcaggcagatcaggaagacgggacgcttgatctgctggttttggcgccccagccgctggagctcacggtgctggcaaaggcagtcagccactggctcaccacaggtctgccgctggtgatcgccgcaccgatcctggggcttatgctcaatctcccgcttgacggcatgttgcccctcatgggcgcc…
fig|28211.202.peg.414	peg	gi|514407510|dbj|BAOK01000002.1|_406064_406795	406064	406795	+	Cytochrome c-type biogenesis protein CcmC, putative heme lyase for CcmE		FIG00000815	isu;Biogenesis_of_c-type_cytochromes	atggcctggtcaattcacacatatgccaatccgacgcggtttatgaacttctccgcgattgtgctgccctatgtctgggcgcttgcgggagcaggtatagggatcggtctctatctctctttctttgttgcgccgcccgactatcagcagggcgacagtgtgcggatcatgtttgtgcatgtgccctctgcctggctgtcgcagttcggctatgggatcatggtggtctcaagcattgtggcattgatcttccgtcatcccctggcagatgtggctgcgaagtcggcggcacccattggcgctgtctttaccttcctcgcgcttgtcgcgggtggcctgtggggcaagcccatgtggggcacctattgggtctgggatgcgcgtacgacctccacgctg…
fig|28211.202.peg.415	peg	gi|514407510|dbj|BAOK01000002.1|_406801_406977	406801	406977	+	hypothetical protein				atggatagctggacagaattctttaatatgggcggatatgggccttacatctggtcctctttccttattgccattgcggtgatgacagggctcgcgctgcaaagctggatggatctgaaaaagcaaaagcgtctggtttcggagttagaagcgcgcgcggagcggaaacggtcatga
fig|28211.202.peg.416	peg	gi|514407510|dbj|BAOK01000002.1|_406974_407552	406974	407552	+	Cytochrome c-type biogenesis protein CcmG/DsbE, thiol:disulfide oxidoreductase		FIG00013475	icw(3);Biogenesis_of_c-type_cytochromes isu;Periplasmic_disulfide_interchange	atgaagctttcgacgcttctgccaatcgctggctttttgggccttgccgctctgttttacgttgcgatatttggtggcgacccatccgaggttccttcagcgcttttgggcaagcctgttccggatttcacgcttcccgctgtcgcagatacgggtgtgccaggatttgcaacagacgacctccacaccggtgaggtgacggtggtgaatgtctgggcgtcctggtgtgtgccctgccgtcaggaacatccgttgctggaggctctggcccgggaaagtggtgctcccatattcgggctcaactacaaagatagcggcgatgctgctcagaggtttctggcgacgctgggcaacccatttgcccgtgttggtgcggaccgcgatgggcgggtctcaatc…
fig|28211.202.peg.417	peg	gi|514407510|dbj|BAOK01000002.1|_407639_408058	407639	408058	+	hypothetical protein				atgaaaccggtggtcagtgcagcacagatagccgctcaggcgtatgcgcaaaagacaattgcgcctcgcactactgctccgtccgcatttgttgtcgatgcgaaggccgctccttcaaaaggcgcgacaccggttcgccggatttcagaagagacagaagccttcaagattgaaatcagtgctgaagctctggatgcggccagccgcgatggtggacgcagtgcgccagcggcggaagccccccctgaaacctttggtgccgatagcactgaagaggtggctaaaattgcgttccagcctgtcgatagtgtctcgttgaacaatggacgtcgtgaggcgccgtttgcgcacgagaaattggcggtgaccgaaaatgacgcgccgcgtcggccggggtcc…
fig|28211.202.peg.418	peg	gi|514407510|dbj|BAOK01000002.1|_408683_408138	408683	408138	-	Transcriptional regulator, MarR family		FIG00554610	ff	atggcgactcgtaagtcgaaaggcttcgacctggatggttccctcagccacctgcttcgtcgaacacaacaatttgcttatgaccaattcgctcaggcagtgagtgatagtggtcttaccccccgtcagttcgtcgtccttgtcgcggttggtgacgcagaaggactaagccaaacagatctggtcaaccgtacagggatcgaccggtctacattggctgacatggtcgcgcggatgattgaccgaggactgctcacacgcaaacgcaccaaggaagacgcacgggcaaactcggtacgtctctcagctgcagggcgtcgtgctttgacagccgcagaacctggcgcacaagcagctgaagccgctcttctcgcgctcattccaaagaccgtacaaaaa…
fig|28211.202.peg.419	peg	gi|514407510|dbj|BAOK01000002.1|_409126_409479	409126	409479	+	MutT/nudix family protein				atggaagagggagagaccacggaagacggggcacgcagagaagcatttgaagaagctaacgcgaagatcgaaatcaaagacctgcttgcggtctacaacattccgcgtatctcgcaggtgcagttgatgtatcgagcagaactgccgacacctgaattctcagccggtgatgagagtctggaagttggtttgttcacctgggatgaaattccctgggatgagcttgcctttccaagcgtgcattgggcgctcacccagtaccggtctgtgctgggaaaggatgccatcgttcctttcaccaatcctgacggagagctcggcaatcagatgcctggcggagctatgggcatatga
fig|28211.202.peg.420	peg	gi|514407510|dbj|BAOK01000002.1|_409476_410522,gi|514407510|dbj|BAOK01000002.1|_410526_410570	409476	410570	+	hypothetical protein				atgaccgatccgattggtgcggctgatgccctcaagctgcaggccgatttctgtgaccatttgggatcgccgttcacgggccgggttctaagagtattggcccgtgacattgcgatgggcggcatcgttgaggacctgatttctggtttcgaagatgaaccggttgctgcggctttggctctgcgggtggccggtgccctccatcgccgcgcgctggatgatccgagcggccccttgggcgaaatctatgcggcagcaggtggcgccgggccaaatgatgatgccttgcgtgcggtgttggtggaagacatcgcgcaaaatcggccccactatgacgcctatcttgaagggccaccgcaaaccaatgaagtggggcgatccggtgtgatgattggcggg…
fig|28211.202.peg.421	peg	gi|514407510|dbj|BAOK01000002.1|_411187_410531	411187	410531	-	Probable intracellular septation protein		FIG00482678	ff	atgaccgatatagcggaaaagactgataaagaagcctcccccaaaagcgaaagcggcatgagcggcagacaatggctgcgcatgagccttgagcttgggcccctgattgtctttttcctgatgaactcgaaggcggacgcgttcttcggttcaccgccagagcagaacattttctatgcgacaggcatgttcatggtcgcgaccatgattgcgctcatcgcaacctatatcctgtttaagaagatacccatgatgccgcttgtcaccggcggttttgttctcgtttttggaggcctcaccgtcttcctgcaggacgagcaattcatcaagatcaaacccaccatcaccaatatcctgtttgcagcgggtctgctgggtggtctcgcttttggcaaaccg…
fig|28211.202.peg.422	peg	gi|514407510|dbj|BAOK01000002.1|_412214_411255	412214	411255	-	Signal recognition particle receptor protein FtsY (=alpha subunit) (TC 3.A.5.1.1)		FIG00000095	isu;Bacterial_signal_recognition_particle_(SRP) isu;Bacterial_Cell_Division isu;Universal_GTPases	atgcgcgtgagcgagacagaagacgagaacacgcaagcgccggagaaaaagtctctcttcaaacgcatgaaggacgggctgacacgctccacccgcgccatgtccgatggcgttacaggcatcttcacaaaacgcaagctggatagcgaaaccctccaggatctggaagacctactggtcacctcagaccttggtcttgatgtggccgtagagatcacagaggccgtcgccaaagatcgctacgacaaggaagtctcccctgaggaagtccgcacagtcctcgccgaggaagtcgcccgtgttctaaggccggtcgaataccccttccgtgttgaagcatcaaaaaagcccttcatcacgctggttgtaggcgtgaacggtgcaggcaagacaacaacc…
fig|28211.202.peg.423	peg	gi|514407510|dbj|BAOK01000002.1|_413506_412205	413506	412205	-	tRNA-t(6)A37 methylthiotransferase		FIG00002029	isu;Heat_shock_dnaK_gene_cluster_extended isu;Methylthiotransferases	atgtctgtcacaccgaagaacgacatgaccgcagagatcgaccccaaagtggacattgtgacctttgggtgtcgcctgaacagttatgagtctgaggtcatgaaggcccacgccgcaaaggcgggcctcgacaatgcgatcatcttcaatacctgcgccgtcaccaatgaagcggtccgtcaggcgcgccaagccatccgcaaagcgcgccgcgacaacacagaggcacgcatcatcgtgacgggctgtgccgcccaaatcgacccagcacagtttggcgagatggacgaagtcgatcttgttatcggcaatgaagaaaaaaccgacgcctctgcgttcgcccgcctcgctgtcgagggcattggcacagagcgcatacgggtcaacgacatcatgtcg…
fig|28211.202.peg.424	peg	gi|514407510|dbj|BAOK01000002.1|_414339_413506	414339	413506	-	Diaminopimelate epimerase (EC 5.1.1.7)		FIG00000421	isu;CBSS-323850.3.peg.3269 isu;Lysine_Biosynthesis_DAP_Pathway isu;CBSS-84588.1.peg.1247 isu;Lysine_Biosynthesis_DAP_Pathway,_GJO_scratch	atgaacggcctcggcaatgattttgtcgtggtggacgtccgtgcgcgcccggtcgacttttccaatgtcgtcgtgcgtgccattgccgaccgcagcaccggcattggctgcgaccagtttatcctgatagagaacccgcgttcgggtggcgattgcttcatgggtatcaggaatgccgacggtgacgaagtggaggcttgcggtaacgcggcacgctgtatcgccgcattgatgctcgacgaaacaggcaaggaccaggtcaccgtcgagaccattggcgcgatcaccaaaggctggcgcgcggcgaatggcgacatcaccgtcgacatgggcgcgccaaaccttgaatggaatcaaattcccctgtcagaggaaattcgcgacacacgcggcattgag…
fig|28211.202.peg.425	peg	gi|514407510|dbj|BAOK01000002.1|_414568_415881	414568	415881	+	hypothetical protein				atggatgagatttcggagcgcttcctgtcgggggaagaccagtctcgaaagcttttggttaatggcgcccgcgaccttgtgttgaagggcctcggcctcataggctttctcgtcatgaatgccgtgctggcccggggacttggagttgaagcctttgggcactatgcctttgtgctgtcggtcgtgctgctgctcagcatgactgcgcgacaggggatggatagcggcattcttcgctttgtctccgtctattcagcgcaacaaaagtggggatttctgaagggcgtgctcgtctggatgacgatccgtgtgggggtcgttgcgctggtggtctcttttattgggtttgcggtgcttcttgtcgccggctcccttgctgctcctggattgcgtgagact…
fig|28211.202.peg.426	peg	gi|514407510|dbj|BAOK01000002.1|_417052_415889	417052	415889	-	Glycosyl transferase, group 1 family protein			idu(1);Exopolysaccharide_Biosynthesis	atgggggttgaagtgcatgtagcacttccaaaccttgccggcgggtttgccaacgcatggacggaaagcggcgcaaaggttcatattgtagacattgagttccctgctcgggaattgtggcgccttccatccgtcatctcatcctttcgaaacctggtcgaacgggttcagccggacctcatccatagccattttgtcagcaccacactgacaatgcgaatggcgctgcgaaatgatcgatccatcaagcgtgtatttcaggtacccgggccgctccacctggagaatgcaatcttccgcaattgggaactggcctccagcaacagccaggattattggatagcgtccagcaacttcattgaaaacctctatcgcaaggcaggcatatctcaggaccga…
fig|28211.202.peg.427	peg	gi|514407510|dbj|BAOK01000002.1|_417235_417726	417235	417726	+	C-terminal domain of CinA type S			idu(1);NAD_and_NADP_cofactor_biosynthesis_global idu(1);Riboflavin,_FMN_and_FAD_metabolism_in_plants idu(1);Riboflavin_synthesis_cluster idu(1);Possible_RNA_degradation_cluster	atggaaagtctgttgccgttagccgaaaaggcggccgatctgctgaaatcgcggagtgagaaaattgctatcggagagagttcggttggcgggctggtctcggcagcgctaatcgcacaagcgggtgcatcggctttttttcttggatctaccgttatctatacccgtgaggcgggccggatactgcgggaccggtcgactctaaagctggagggcctggagccgcttacgccggaattcgcacaggccatggcggacggtttcaagatccaaatggagtctggctgggcgacgagtgaaatgggcgctgccggcccggctggctcaccctatgggccaaagcccggtacggcggtagtggccgtttctggcccggtatcaaaggcgcgccttgttgag…
fig|28211.202.peg.428	peg	gi|514407510|dbj|BAOK01000002.1|_418003_417728	418003	417728	-	hypothetical protein				atgatagacgcactcggaacagccatccagggggcccatgcggccttgcaaagcttcgatcaggcggcaagccagatcgccaaagccgggacgaacgctgtcgagcaggtcacaaacaacagcgcgacaactccggcgcagagcgatggcctgcaaagtggaatcgtcaaagccgttgttcaaatgagccaggctgaaaccaattacacagccaacgcgaaggtcatcgagaccgtcgatagattggcaggcgaaaccctcgacattctggcctga
fig|28211.202.peg.429	peg	gi|514407510|dbj|BAOK01000002.1|_418224_419810	418224	419810	+	Signal recognition particle, subunit Ffh SRP54 (TC 3.A.5.1.1)		FIG00000113	isu;Bacterial_signal_recognition_particle_(SRP) isu;Universal_GTPases	ttgggttttttccggcgaattctgccgataaagggtgcgatgtttgagagcttaacagaccggcttgggtccgtttttgacaatctgagaggcaagggtgcccttggaccaaaagacgtggatgaagcgctgcgcgaagtacgacgtgcgctcctggaagctgatgttgcgctccctgttgcgaagagctttatcgacaaggtgcgggaacgcgcggtcggtcaggaagtgctgcgctcggtgacccctggccagcaagttgtcaaaatcgtccatgacgcgatggtcgaaacgctgggcacagagcctgcgccgatctctctcgcggcggctgcccccgttgtcatcatgatggtgggtttgcagggctctggtaagacgacgtcaacggcgaagatc…
fig|28211.202.peg.430	peg	gi|514407510|dbj|BAOK01000002.1|_419807_420127	419807	420127	+	Chorismate mutase I (EC 5.4.99.5)		FIG00001498	isu;Chorismate_Synthesis isu;Phenylalanine_and_Tyrosine_Branches_from_Chorismate	atgagccagacaactgacagaagtgacggtggtgacagcacgcgggcaacagaagtgctcggcaaacttcgctccagcatcgacaatattgatgccgccctcattcacatgctcgcggagcgctttaagtgcacccaggctgtgggcgagttgaaggcgcagcatgatctgccgcccgcagacccagcccgtgaagaaaagcaaatcgcgcgtctgcgcacactggcagaagacgcggatcttgatcccgccttcgctgaaaagtttctcaacttcctcattgaggaagttattcgtaatcacaaagcaatccgcggctaa
fig|28211.202.peg.431	peg	gi|514407510|dbj|BAOK01000002.1|_420161_420562	420161	420562	+	SSU ribosomal protein S16p		FIG00000193	isu;Ribosome_SSU_bacterial icw(1);KH_domain_RNA_binding_protein_YlqC	atggcattgaagatcagactggcccggggtggcagcaagaagcgtccgtattaccggatcgttgttgcagacattcgttccccacgtgatggccgtttcattgaaaaagtaggcagctacaatccgttgcttccaaaagaccatgctgaccgcgtgaagctggaagttgagcgcattgagcactgggtttcccatggtgcgaagccaacagaccgggttctgcgctttatggatgcagcaggtattgctaagcgtcctgcacgcaataacccaaacaaagcgaagcctggccagaaagctcaggaacgtctggaagctgaacgtcaagctgcagaagatgcaaaagcagcggctgaagcaccagcggaagctccagcagaagaggccgcagcagagggc…
fig|28211.202.peg.432	peg	gi|514407510|dbj|BAOK01000002.1|_420584_421231	420584	421231	+	16S rRNA processing protein RimM		FIG00000312	isu;Ribosome_biogenesis_bacterial isu;KH_domain_RNA_binding_protein_YlqC	atggccatcgaagctgatgcagaaattgtcttgggcgtcattgccggcgctcacggtgtcagtgggcggcttcgggtgaaaccctttacgggcgagccagaagccattggcgactatggacctgtcatggttcgtggcgtctctcgggagatcaaagtcacagggtcaggcaaaggcctggtgacaattgaacttgaggggatcaagggccgggatgcagcagaggcgctcaaaggcgctgagctcaccgttacccgggaagacctgggagaggcggacgaagacgaagaaggctggttccatgccgacctgattggtctcacggttgaaaccgcagggggtgagccacttggcgccgtcgcggcggtctttgactttggcgccggtgatattctggag…
fig|28211.202.peg.433	peg	gi|514407510|dbj|BAOK01000002.1|_421224_421955	421224	421955	+	tRNA (Guanine37-N1) -methyltransferase (EC 2.1.1.31)		FIG00000230	isu;tRNA_modification_Bacteria isu;RNA_methylation icw(1);Ribosome_biogenesis_bacterial	atgtctgagcgcgccgctggtgaggtctggcaggcgagtgtcctgacgctctttccggagatgtttccgggctcgctcgggttttcgctcgcgggcaaagcgctggaagagggcagatggtcgctggagaccgtcaacatacgagatttcggtcagggcaaacatgcccaggtcgatgataccccttccgggggtggggccggcatggtcctgaaggcagatgtgctgggcgatgccattgatgcggcgagccccactgatgatgcccgcccacggctctatctgagccccaggggcgcaccgctcacccaggcaagggtacgggagctggcagacggccccggtgtggtgcttctctgtggccggtttgagggcatagatgagcgggtcattgagggg…
fig|28211.202.peg.434	peg	gi|514407510|dbj|BAOK01000002.1|_422031_422414	422031	422414	+	LSU ribosomal protein L19p		FIG00000214	isu;Ribosome_LSU_bacterial	atgaacatcatccaagagcttgaaaaagagcaaattgcgtccctgggcaaagacatcccggttttcgatcccggcgataccgttcaggtgaacgttaaagtggttgaaggcacccgcgagcgtattcaggcgttcgaaggtgttgtcattgcccgtggcggtgaaggcgtgaatgagagcttcacagtgcggaagatctcctacggtgaaggcgtcgagcgcgtgttcccggtttacggaccgctgattgacagcattaaggtcatccgtcgcggacgtgtgcgtcgcgcgaagctctactatctacgtggccgtcgcggtaaatcggcccgtattgcggagcgtcaggataaccggaacaagaagtccgccgctgcaaaataa
fig|28211.202.peg.435	peg	gi|514407510|dbj|BAOK01000002.1|_422578_423975	422578	423975	+	3-isopropylmalate dehydratase large subunit (EC 4.2.1.33)		FIG00000280	icw(2);Branched-Chain_Amino_Acid_Biosynthesis icw(1);Leucine_Biosynthesis	atggctcgtacgatgtatgacaaaatctgggatgcccacatggtggatgttcaggatgacggaacctgccttctctatattgatcgtcatcttgtgcatgaagtgacaagcccgcaggcatttgaaggtctgcgcatgtcgggccgcaaagtccgcgcgccggaaaagacgctggccgtcgctgaccataatgtgccgaccgaaggccgggcgaacggcattgcggatgaagaaagccgcatccaggtggagacactggaaaagaacgccaaggacttcggcgttgaatatcttgagatgctcgatatccgacagggcgttgtgcatatcgtgggaccggagcagggctttaccttgccaggcacaacaattgtgtgcggtgacagccatacgtcgacc…
fig|28211.202.peg.436	peg	gi|514407510|dbj|BAOK01000002.1|_423995_424846	423995	424846	+	hypothetical protein				gtgaatagtgccgttcgatgggtgactctaatagggcttgtgttcctaatagcgggaacgatcttttggttttggctcgggaatgcttttgcagataacaagggcctgcaaaattcggttgatacgttggttctagctcgtgctgccgcaaaaaagtgcgaacagaatggacagccgattccagccgctgaaacggaagaattcgtggtgcttcggctaacatcacatgcggctcttcaagagtggttcaagcttgaggaacttcgtcttcgagcggaggcaaagttggagggtaaggatgtttctgggcttagggtgagttaccccgcgccggtaacgacagaaaaattggacaagataggttgtgaagccaatgccgaggattacgtccagcagtca…
fig|28211.202.peg.437	peg	gi|514407510|dbj|BAOK01000002.1|_424872_425477	424872	425477	+	3-isopropylmalate dehydratase small subunit (EC 4.2.1.33)		FIG00000282	isu;Branched-Chain_Amino_Acid_Biosynthesis isu;Leucine_Biosynthesis	atggacaagtttaaaaaagtagatggtgttgctgcccccctgccgatcctgaatgtcgacacggacatgattattccaaagcagttcctgaaaacgattaagcggacgggtctcggtaagaacctgtttgatgaaatgcgtttcacgaaagagggtgcagagattccagacttcgtgctgaacaaacctcaataccggaacgcagagatcttggttgctggggacaatttcggctgtgggtcgtcacgcgaacacgcgccgtgggcgattgctgactttggcatcaaggtgatcatctccacctcgttcgccgacatcttctacaataactgtttcaagaacggcatcctgccgatcaagctgtcgcagtctgatgtggacaagctgatggatgatgcg…
fig|28211.202.peg.438	peg	gi|514407510|dbj|BAOK01000002.1|_425978_425820	425978	425820	-	hypothetical protein				atggcatttttgagaataccgggcctatcgcagcttgaacactttcaagcgcagagaacccttttcctcattaaatgcggaatttgcgagcgtcatagagcatttccaggcaaaggggaagctttgccgcccggaaatgcgtcaaaagaagagatttga
fig|28211.202.peg.439	peg	gi|514407510|dbj|BAOK01000002.1|_426016_427122	426016	427122	+	3-isopropylmalate dehydrogenase (EC 1.1.1.85)		FIG00000341	icw(1);Branched-Chain_Amino_Acid_Biosynthesis icw(2);Leucine_Biosynthesis	atgagcagaaatattctcatagttgctggtgacggcattggtcctgaagtgatgggcgaagttgagcgcgttattgcctggtttaatgaaaaccggggctttgacggcgttgttgagaatgagcttgtaggtggctcctgctatgacgctcatggcgtcgcggtaacggacgaaacagtagagaaggccaaggcggcggacgcggtcatgctcggcgctgttggtgggcctaaatgggacgatgtgccttttgaggtacgcccggaagcgggtctcctgcgtctgcggaaagatctgggtctttttgcgaacctgcgtcccgccatctgcttcccggcgcttgcggaagcctcatcccttaagactgaactcgttcagggcctcgacattatgatcgtg…
fig|28211.202.peg.440	peg	gi|514407510|dbj|BAOK01000002.1|_427235_428260	427235	428260	+	Aspartate-semialdehyde dehydrogenase (EC 1.2.1.11)		FIG00026137	isu;Lysine_Biosynthesis_DAP_Pathway isu;Lysine_Biosynthesis_DAP_Pathway,_GJO_scratch isu;Threonine_and_Homoserine_Biosynthesis	atgggtttgaaaatcgccatcgttggtgccacaggaaatgtgggccatgaattgctgaacattctggacgaacgggagttcccggcgacggaagtggcggcgcttgcctcgcgtcgcagccagggtaaagaagtctcctttggtgatcgaactttgaaatgccaggcgctggagaattacgatttcacgggcacggacatttgtctcatgtcagctggtgggactgtgtcaggtgaatggtcgcccaagattgcggccaagggctgtgtggtgatcgacaattcgtccaagtggcggatggacccggacgtgccgctcattgtgccggaagtaaatccgcaggatattgatctcttctcgaagaagaacatcattgcaaaccccaactgctcgacaatg…
fig|28211.202.peg.441	peg	gi|514407510|dbj|BAOK01000002.1|_428452_430584	428452	430584	+	Ammonium transporter		FIG00004764	idu(2);Ammonia_assimilation	atgccgctgaccattgatgctggctgggtcgttatctgcaccgtgttggtcttgcttatgcaagcgggatttatctgtttggagaccgggcttgtccgcgcaaaaaactcgatcaatgttgcgctcaaaaatgtcagtgacttttgtattgcgagtcttttgttctgggccgtgggctttggccttatgtttggcgcgtcggacagtggaatcattggcgcgagcggcttttttcccagcgttggtcttaatgcaacagcgaatgatgtttggctcattgcatttttctttttccagctggccttttgcagcactgccgtcacgatcttctccggggcggtcgctgaacgcatgtccttccgcagcttcatcattgcctctgttctgcttgccgcgatc…
fig|28211.202.peg.442	peg	gi|514407510|dbj|BAOK01000002.1|_432556_430535	432556	430535	-	Sensory box histidine kinase/response regulator				atggatctagcgtcctcattcggtgcaatcgccgcatcactgaccgacggtttcgtgacaattgacgaacagggcatcatcgccgccatcaaccccgccgtagaagaaatattcggctatagcgatcaggaacttctcgggaaaaacatttctgtgctcatgccaggacgacacgcggtccagcatcaggcacaccttgatgcatcaactgtggggaaaatgggccggcccctcacacctgacagaacgctccctgggaagaagaaagatggcacaatcatcccggtctcgatcaaagtcttttcgcttcccggagaggacaaaacgaagttctttcttggtctgataacagaccaatcagcggacgaagcgcttaaagaagaacgccacaaaacagaa…
fig|28211.202.peg.443	peg	gi|514407510|dbj|BAOK01000002.1|_432789_433676	432789	433676	+	L-malyl-CoA/beta-methylmalyl-CoA lyase (EC 4.1.3.-)		FIG01304931	isu;Ethylmalonyl-CoA_pathway_of_C2_assimilation	atgacctctgctgcccgtccacgccgttctgtcctttacatgccaggatcaaatgcgcgggcactggagaaggcgcgctccattccggctgatgcccttattcttgatctggaggatgctgtggcgccggacgccaaagccgaagcgcgcgctcaggtctgcgatgtggtcaagcaaggcggctatggaaagcgggagatcatcattcgggtgaatgctctttctaccgagtggggtgcagcagacattgaagcggcggttgccgccgggcccgatgccattctcgttccgaagatcagctctgcggaggatgtgcgtgaagcgtctgcacttctggataaggctggggctggtgaggggcttcagctttgggcgatgatggaaacaccgctcgccatg…
fig|28211.202.peg.444	peg	gi|514407510|dbj|BAOK01000002.1|_433741_434256	433741	434256	+	bll1134; hypothetical protein				atgggtgaaaccaagaagccgaccgcggaagattatgtgatccggacagctgagctgaaaccggcggagatctattccttcacgcatccgcttaatcccaattcggcgatttcgtttgtgcctctgtctgatcgtgtggggatgcaacgtgcgcaacttgggcttggacgcattccaccgggtcgagagagttttgtcccccactgccacagtgctcaggaggagtttgtctttattcttgaaggaagtggggagatggagattgacggtgagcgcgtcgcggttgcgtccggggactatgtgggctttcctatcgatggggcggttcaccagctctacaatactggcgagaatgacctggtttatctgatgggtggggaacgcacaccaacagatatg…
fig|28211.202.peg.445	peg	gi|514407510|dbj|BAOK01000002.1|_434360_435409	434360	435409	+	Mesaconyl-CoA hydratase		FIG00054521	icw(1);Ethylmalonyl-CoA_pathway_of_C2_assimilation	atgagcgacaagacaggttccgggaatttctttgaggatttcagcgtcgggcaggtgctgacccacgcgacaccacgcacgatcacgtcgggcgatgtggccgtctataacagtctgttccccatgcggtttgcgctgcagtcgtccgatgcatttgcacagcaagtcgggtatgcccaagcccctgtcgacgacatgcttgcctttcatttcgtgttcggcaaaacggttcccgacatctctctcaacgcggtcgctaatcttggctatgcggattgccggtttcttaaacccgtttttacaggcgataccatcacgaccgtgtcaaaggtgatcgggcttaaagaaaactcgaatggcaagacgggcgtggtctatgtgcggtctaccggctccaat…
fig|28211.202.peg.446	peg	gi|514407510|dbj|BAOK01000002.1|_435436_436341	435436	436341	+	hypothetical protein				atgggacgtcttgttggcatcggcggtgtactgattgtcgttgccgtggtgggcctttttctggggtttggtgcttattttgtcgaagacattgaagggagcggcgcagagacgggggttcccgcgtcggatgaggccagagcggtcgtgattgatccggcctgcctttggcccctcttggatgcatcgttctcgccagatgccccaccggctccgagccaggtgaaccttcagaactgtgctccggcggacgcggagattgtgctcgacggtgactggaatagagtatcactccaacgcggggagcctggagaggctgattttgaacgccggttctccggcgtgcgatttgctcacctgtctgatgatgggcggctcgccctagaagcctatgataat…
fig|28211.202.peg.447	peg	gi|514407510|dbj|BAOK01000002.1|_437008_436424	437008	436424	-	Transcriptional regulator, TetR family				atggtgtcgaaagaaagcaaaacctatcttgccggcgtcgcagcagcgaaaaggctcttttcagagcgcggctatgacgccgtctcaaccgccgagattcgccaggccgctggcatgtcgaacggcagtctcttccaccattttgagaacaaggaaggcatcgccgtcgcggtttttgtgacccttgtgcgcacctatcaggcggaaattgctgaaaaaatcggaccgacgcggcgcgcagcagatggcattgacgccttcattcggacccataacctttggattgagcgcgacccagacggcgcacgcattctctttaacggtcaacatccaagctggagcgacacagcgctgaaaaggatcagggccgaaaaccagggctttggacagacgcttcag…
fig|28211.202.peg.448	peg	gi|514407510|dbj|BAOK01000002.1|_437902_437057	437902	437057	-	beta-lactamase				atggacccatccttctgcgttatcgaccaaagtggagtattactccaacaaaatgaagctgatgcctttcccctttacagcatcaccaagacgatcattgcggcactcattctcgatatgcagctggagatggatcgaccggcctcagactggctggagaaaagctggctgcctcagggcaataaaatcagcctgcgacacttattaacccacacgtctggcctccgcgactatttcagcgttgacgcctaccacaccgctgtaaaggctggcggcgccccgtggaccgacgataagttcgcccagcacacgttgagacagccgcttttgttcgaaccaggacagggttgggcctattcaaaccccggctattgggcgctgaagcggatctgcgagcag…
fig|28211.202.peg.449	peg	gi|514407510|dbj|BAOK01000002.1|_437986_438390	437986	438390	+	hypothetical protein				atgaagcgggcggtcgtgggtgatgtgactttggtcgaagaagaacctggtatcgttacgatcgactatggaaccgcgattgcgacagctgagctggtgcaagatgtggtcgaacggtctcaggaagaatggggggacgatcgcatagccgttctcgtgaaggccaagtctgcaactgatctcgccaagataggtgccgtcctttccaaacatgatcttgccagtttcaccgttgcaagcgctattctcaccccaggcaaattgacccagctcatcggcaatttattcatgcagttccaaaatagcccctttccgcagcggcaattcaccaatgtggcggaggcgcgtgcatggttgagagatcaagtgaggaatgaccaatgcgaacgccgcgtggtc…
fig|28211.202.peg.450	peg	gi|514407510|dbj|BAOK01000002.1|_438595_439011	438595	439011	+	Succinate dehydrogenase cytochrome b-556 subunit		FIG00000800	icw(2);Succinate_dehydrogenase	atggcagaaacgtctgtgaaggcaccggtgcgcgcccggccgctgtcgccccatctggggatctaccggcccatgctcacgatgatgatgtcgatcgtgcatcgcatcaccgggggggctctctatttcggcacacttcttcttgcctggtggctgatcgccgctgcgacgggacctgaggcttatggcgtctttatggacgttgccacctcctggttcgggcgcctggtgctctttggctatacatgggctctgatccatcatctgctcggcggcattcgccacttcgtctgggatttgggcaaaggcttcgagcttggcacggtggaatggatggcgcgtctgtcgctcgccggatccatcattctcacattgatcgtctgggccgtggcctatgcg…
fig|28211.202.peg.451	peg	gi|514407510|dbj|BAOK01000002.1|_439013_439396	439013	439396	+	Succinate dehydrogenase hydrophobic membrane anchor protein		FIG00000807	icw(1);Succinate_dehydrogenase	atggctgatatgcgcacccctctctcccgtgttcggggtcatggatcggcaaagtccggtacggatcatttctggctgcagcggctcacggcaattgccaatgtgccccttgtgattttcgcgctggcgtctgttgtcgcgcttgttggcgctgactatgcaacggtgaaagcctatctttccatgccggtggtttcgatcctcttcctgcttctcatcctgtcgggcgtgtatcacatgcgcatcggcatgaaagagatcatcgaggattacgtgaatggtgagggcatgaagttgctctccatcatcggcaataatttttttgcggcagtggtcggcctggcctgcatttatgcagtgctgaagctcggctttggcggctga
fig|28211.202.peg.452	peg	gi|514407510|dbj|BAOK01000002.1|_439417_441213	439417	441213	+	Succinate dehydrogenase flavoprotein subunit (EC 1.3.99.1)		FIG00136922	isu;TCA_Cycle icw(3);Succinate_dehydrogenase isu;Serine-glyoxylate_cycle	atgagcgcctcgacagagtacgaatttacagatcacacattcgatgtggttgtggtgggtgccggcggtgctggccttcgcgcgacattgggctgcgcgcaggctggccttaagacagcgaacatcaccaaggtcttcccgacacgctcgcacacagttgcggctcaggggggcatttccgcagcgcttggcaatatgggccaggacgactggaaatggcatatgtatgacaccgtgaaggggtcagactggctgggcgaccaggatgcgattgaatatctctgtcgcaatgcgccggaagccgtgtatgagctggagcactttggggtgccgttcagccggacggaagaaggcaagatctatcagcgtccattcggcggcatgaccactgattatggc…
fig|28211.202.peg.453	peg	gi|514407510|dbj|BAOK01000002.1|_441339_442118	441339	442118	+	Succinate dehydrogenase iron-sulfur protein (EC 1.3.99.1)		FIG00026006	icw(1);TCA_Cycle isu;Succinate_dehydrogenase isu;5-FCL-like_protein icw(1);Serine-glyoxylate_cycle	atggttgaactagcactgcctaaaggctccaagcccaccaaaggcaaaaagcacgccgcacccgcggacgcgaagaacctgcgcacgtttaaagtctatcggtatgatccggatggcggcgcggatccgagcattgatgagtatcaggtcgacatggatagctgcggacccatggtgctcgacgcgctcatcaagatcaaaaatgaaaccgatccaacgctcaccttccgccggtcctgccgcgagggcatctgcggatcgtgcgccatgaatattgatggcaccaatacactcgcctgcaccaaaggcattgatgaggtgaagggcgaggtaaagatctatcctctgccgcacatggatgtggtgaaggatctggtgccggacctcacgaatttctac…
fig|28211.202.peg.454	peg	gi|514407510|dbj|BAOK01000002.1|_442294_442130	442294	442130	-	hypothetical protein				gtgtcattgcccggtttatccgggcaatccagggcgacaaacaaaggcggtgcgacaccgctcctggaccacccgaacaagtcgggtggtgacaaattgcctatggggacacgcaccaaacaaaaaagccgccacccttgtgaggcagcggcttttgaaacgtga
fig|28211.202.peg.455	peg	gi|514407510|dbj|BAOK01000002.1|_443055_444350	443055	444350	+	Inner membrane protein CreD				gtgatttgcgggctcacgctcgcgctgatgatcccgatgctgtttgtctggatgttgatcgaagatcggcagagttatgaatttcaggtcgtgcaggaggtcgccgagagctggggcgccgaacaaagcgtcgccgggccctttctggtggtgcctttccgggggaattttaccaacacacagaatggtgtgacgaccaatgtgtcgcgcaaagattttttggttctcctgcccgatgagatgacagcgaccgtgcgcagtaaggtctcccttcgcgagcgcgccatttatgaagtgccggtttatcacgcagatactctgatcgagggacgcttccccacccgcgacaaaatcatggagcggttgcctgagggctatcagccgcaatggggtgatgcc…
fig|28211.202.peg.456	peg	gi|514407510|dbj|BAOK01000002.1|_444526_444975	444526	444975	+	hypothetical protein				atgggccttgctgccgcacctgcgagcgctgccgaatatatcgggacgattgaacccaatgacattgtcgagatgcttcgggacaatgggtatgaggatgttcatatcgccgacaccgattatgaggatctgccgatcctgaatttcaagctcgcggactcaaatgccgtcgtctatttctatgagtgcggcaaaacgggcaaggcgtgtgaattcctgcagctttatgtgggctggtccatggataatcgcccgagctacaaagcgatcaatgacttcaatgccggtgagcgcttcagccaggcctatattgatgacgagaacgatcccgtgattgaacaatgggtcacgcttgaaggcggcatttctgatgtgaacttcatcaatacggtggcgacc…
fig|28211.202.peg.457	peg	gi|514407510|dbj|BAOK01000002.1|_445196_445528	445196	445528	+	Transcriptional regulator, ArsR family		FIG00003845	ff	atggaaatgatgaacgcaatagaagcgcttggcgccttggctcaggaaacccggctggaaatcttccgcacgcttgtgcgggctcattcgccaaatgcagaggaggccggattgcccgccggaggtttggcagagcaattgggtgttgctgcccccacgctctcctttcatttgaaggaactcacccgggcagggctggtctctgcgcgccgcgacgggcgctccatcatttacacggcaaaccttggcggtatgcgtgcccttgccgattacctattggaagattgttgtcagggcgcatgtgcgccgtcgttagaggaaacaggaacatga
fig|28211.202.peg.458	peg	gi|514407510|dbj|BAOK01000002.1|_445525_445953	445525	445953	+	Lactoylglutathione lyase (EC 4.4.1.5)		FIG00004743	idu(2);Glutathione:_Non-redox_reactions idu(2);Methylglyoxal_Metabolism	atgaaaagattacatgtgagctttggtgttgcagacctggaaaaatctgtggcgttctactcgacactctttggacaggacccaacgacgcagaaggacgactatgctaaatggttgttggatgaccctcgtgtgaactttgttctggaggcaggcggggagcagtctggtttcaaccatgcgggcatacaggtcgagaacgaagaagaactagcccccttgttcgaccagctgaagcaggctgaaggcccctatctgcctgaaggagtcacgacctgctgctatcacaagtctgagaagagctggacgaccgaccccgacggcgtcatgtgggaagcatttcacaccaagcaccaaactgaggagcggggaacggggcctgtggcggtggctgatgag…
fig|28211.202.peg.459	peg	gi|514407510|dbj|BAOK01000002.1|_446023_446550	446023	446550	+	Arsenate reductase (EC 1.20.4.1)		FIG00000770	idu(2);Transcription_repair_cluster idu(2);CBSS-315749.4.peg.3658 idu(2);Anaerobic_respiratory_reductases	atgtcgggtcattccactatctataatgttctttttctgtgtaccggcaactctgcgcgcagtctgctcgctgaagcctatctgaattccattcccggaattccctttcgcggattttcggcgggaagccatccgacgggagcgccgaacgagacggctctggaaactcttcaaacagcgaagatttccatagacggcctgcggtccaagtcgtgggatgagttcgcggtcgacggcgcaccggcaatgaattttgtcttcaccgtttgcgacaatgcagctggtgaagtctgccccatctggcccggccaaccgatgagtgcgcactggccgtttgaggatccagcagcttttgaaggaccggaggttgaaaagcgtgcagtctttctggatgtgttt…
fig|28211.202.peg.460	peg	gi|514407510|dbj|BAOK01000002.1|_446558_447223	446558	447223	+	Aquaporin Z		FIG00008396	idu(1);Osmoregulation	atgcaggaaattgattttggacgtcgccttgttgccgaggcgttgggcaccttctttttgctggccaccgtcgtggggtcgggaattatgggggagacccttgcgggtggaaacagtgcgattgcccttctgggcaacacgatcgcgacgggcgcaatcctcgcggttcttattctgatcttcggacccatatcaggtgctcactttaaccctgcggtgacgcttgcctttgcccttcgtcgtgagattggctgggggcagggagctgtctacgtcctggtgcagatcgttgctgctgtcgccggcgccgtggtggctcacctgatgtttgatcagtcgctgatccagagctcgacccatgtgcgcacgggccctggccaatggaccggcgagatcgtt…
fig|28211.202.peg.461	peg	gi|514407510|dbj|BAOK01000002.1|_447401_448900	447401	448900	+	Methylmalonate-semialdehyde dehydrogenase (EC 1.2.1.27)		FIG00137372	isu;Valine_degradation	atggccaaagagctgcatcactttatcaatggcgcgaaggttgctggcacgagtggccggacgcttggtgtctttaatccaaacacgggtgaggtcaccgctcagacaccgcttgcaagtgccgatgaagtgcgggcgggcattgcatcttctgccgccgcctttcctggctgggccgccacgaacccgcagcgccgcgcgcgggtcatgttcgacttcaaacgcctgctcgaagacaatatgaatgagctggcggagatgctttcctctgaacatggcaaggtgatcgccgacagtaagggcgatattcagcgcggtctggaagtgatcgagtttgcctgtggcattccgcatctccagaaaggcgagttcacggaaggcgctggtccggacatcgac…
fig|28211.202.peg.462	peg	gi|514407510|dbj|BAOK01000002.1|_449005_449832	449005	449832	+	Arylamine N-acetyltransferase				atgtccgacaatcaaattgaccttgaagcctatcttgcccgaattggttatgaaggcggccgggagccgacgctggagaccctgacagcgatccagtttgcccatgccacttctatcccttttgagaatctcagtattctgttcggacagggtgtgcagctagatctcgagacattgcaggataaaattattggtgcctgccgtggtggctattgttttgagcagaatggtttggcgctcgccgcccttcgccaattgggcttcaaggccaggggtttgatcggtcgcgtgcgctggatggttgaggacggtgttgcggcgcctttgacgcatatgctgatctgcgttgagtttgaagatggcgcgtacatctatgatgggggctttggcggtattcgt…
fig|28211.202.peg.463	peg	gi|514407510|dbj|BAOK01000002.1|_449907_450731	449907	450731	+	Probable carboxyvinyl-carboxyphosphonate phosphorylmutase (EC 2.7.8.23)		FIG00012387	idu(1);CBSS-393124.3.peg.2657	atgagccagaaagccactacacaaaaagatcgggcagaacgcttaaaggcgctccacaagctggataagcccctcgtcatccccaacccctatgaccgtggcacagcacgtcttcttgaggggctagggtttgatgcgctggcgtcatcaagcgccggctatgcttattccatcggcacgctcgacaaccgcgttgggcgcgatgcgatgttggcgcatattgcggagattgttgaagcaacccccttgccggtgaacgctgacctggagaatggctggggagacgcgccggaggcggtagccgaaacgatccggcttgggattgctgccgggcttgcgggtgggtccattgaagatatgacgccggaccgttcgctctatcccatcgatatggcaaag…
fig|28211.202.peg.464	peg	gi|514407510|dbj|BAOK01000002.1|_451063_450728	451063	450728	-	hypothetical protein				gtgacctcactcatatctctcaccacgcgatttgaacaggcatcaaagaaatatgccgccgacaatggcatcacgcgcacagaagagtggttcacgctcaaaatgcaggaggagctcggcgaactgacccaggcctggatgaaatgggcggggcatggacggcgaaagggcaagtctgaagcagccctgcaccacgacatgtcagatgaaacagcagaccttctgggccacgtccttctattcgcacgacagcacaatatcgatctggaagcggccatcagccgcaaatggcggttcgatccaacgaccgacgcgcctaactctgaagtcggttag
fig|28211.202.peg.465	peg	gi|514407510|dbj|BAOK01000002.1|_451143_452261	451143	452261	+	ATPase component BioM of energizing module of biotin ECF transporter		FIG00040248	isu;Biotin_synthesis_cluster isu;Biotin_biosynthesis	atgacagacggcccggttcagaagtatcgcgcactgacagatggtggggatattgcccacgatcccgcgcaggaacgcgccgtgcgcaacctgcaacggctgcacgatgcgctgagtgattggcgtcccggcttaaagacaggtcggctgcgctttctgggccttggtcagccggtcagccctcctgaaggtatatatctctggggcgatgtgggccggggcaaatccatgctgatggatatgttctttgagaccgcccctgttgctcagaagcgccgggtgcattttcacgagttcatggcggaaacccatgagcggatcttcgcatggcgcaaacgagagaaggcgggacaggccaagggcgatgatccgatcctgcctgtggcctctcagatcgcg…
fig|28211.202.peg.466	peg	gi|514407510|dbj|BAOK01000002.1|_452373_453401	452373	453401	+	Alpha/beta hydrolase fold precursor				atgagcgagaaagcgatatatcagcacggatcaaccatggggccctggcggcttctgcgcagggcagggttagccattttggcgggtgtgctcctgctcattattggcggcatggtgttccagcgcattggcgagatgcgggcggcgtcgctttaccctgcgcctggtcagctctacgatctaggagatgtttctcttcatatggtttgtcgtggtgctggcgatcagacggtggtgttctcgtcgggcatgggcaatccggcgtccagctggcggccgcttgaacggctgctggagcctgattttcgggtttgctcctatgaccgggatggtttggggtggagcgaagacagtggcggtgcgagagatgccgggcttgcaagtgaccggttggctcgc…
fig|28211.202.peg.467	peg	gi|514407510|dbj|BAOK01000002.1|_454046_453447	454046	453447	-	hypothetical protein				atgctttcagggtgtgcatcacccatcattggtgcgctgacgatcggcgaaattgcatccatcgcgggtcttgtttcaacatttatgtccggccaggatctgacagaacatgcattgtctgcagcgaccggcaaggattgccggatattggaagccatgttgcgctcggaacgcgacttctgcgttgaacatagtgacagtgcaaccgacggtgatttcgaaggtgtgatagcgctcttcgacgagggccaaggatcgacaacaacgcttgcgtcggccgacacagaccgcggtctttcttcagaagaggatttgatcgcattgggcttcgcgcctattgaccggggaatcgcccgcgacaggttcgcattggaaacagccagcgctgcaccggaagag…
fig|28211.202.peg.468	peg	gi|514407510|dbj|BAOK01000002.1|_454626_455621	454626	455621	+	Malate dehydrogenase (EC 1.1.1.37)		FIG00000455	isu;TCA_Cycle isu;Glyoxylate_bypass isu;Serine-glyoxylate_cycle	atggcacgcaaaaaaatcgctcttatcggtggcggtcagatcggcggaaccctggctcatttggctggacttaaggagctcggcgacgttgtcatttttgacattgttgatggcgttccgcagggcaaggcgcttgaccttgcagagagctcacctgttgacggatttgacgccgccttgaagggcaccagctcttaccgcgatatcaaaggtgcagacgttgtgattgtgaccgccggtgtgcctcgtaagcctggcatgagccgcgacgaccttctgggcatcaatctgaaggttatgcagcaggttggcgaaggtatcggcaagcacgcccccaacgcctttgttatctgcattaccaacccgcttgatgcgatggtttgggccctgcgccagttc…
fig|28211.202.peg.469	peg	gi|514407510|dbj|BAOK01000002.1|_455855_456835	455855	456835	+	Ribonuclease Z (EC 3.1.26.11)			idu(1);tRNA_processing	ttggagcggggggcgactgctgtgattgcggcagaaccggtcgacttgtcggaccctgatggcctgaccctcatattctgcgggaccggcgggcctttcccggatccagagagggccggtccttgcacacttgtggccgcaggcggtcgggtgtttcttgttgatagcgggacaggtggcgcgcagcggctgcaacagcttcgaattcctatggggaaaatcgaaggtgtgctctatacccacctgcattctgatcatatttccgggctgggtgatattgccctcaacagctgggccggcgggcgcaaaggaccattgacgctttacgggccgcctggtgtcgaaggccttgccagcgggacatttgatgctttcgggatcgatagcaaatcccgcatt…
fig|28211.202.peg.470	peg	gi|514407510|dbj|BAOK01000002.1|_456981_457559	456981	457559	+	hypothetical protein				atgagtgttgagtcaagcagtgcgggcgttgatcaggagaacgtgcgggaaaaggtcaggaaagctgtcttcaggcttatgcatgatgaccgaaagattcctgatccaaaaaatctcgctgaaaagtcaggtgtgcctgaagaggtgatcaaccaaatctacccaacgattgaggatctggcagttgatatcaccgatgtgttggacgccaacctggcgcctcaatatgacgctttccctgagcccggagatctgcccgatatgctcgccaagctcgttgaggtcaggattgatctctatgaggaaacagcttttgtgcggacctatgcagaagtctctgaacatatgtttcccagcatccgtgaaaaaagggcggtcagagacggcctgtttcgcgcg…
fig|28211.202.peg.471	peg	gi|514407510|dbj|BAOK01000002.1|_457607_458254	457607	458254	+	hypothetical protein				gtgattgacggcaaaatctggctgtgttccgctgattttaagggggagcgcatgcggacaaaccgtcacaagagccggcttgagaatactgttcggaccagcattcgcgacgctgcgttgtgcctggctgcgcgcgatcgggtcattccgacacttgagacgcttgttcaggagacgggcctgtccgcagctgagattgaagctcactttccatcaatggatgacatggcgaccgagattcgcaaggtcgcagcagatttgtttgacgaccttgaagacgccatgcctgccaagggtgccttgatctccatgcttgaggacctggtggtcctgcgggcccggtattatgaagcagcggcggatttcaagcatttgggggacgcaggcggacgttttctg…
fig|28211.202.peg.472	peg	gi|514407510|dbj|BAOK01000002.1|_458371_459540	458371	459540	+	Succinyl-CoA ligase [ADP-forming] beta chain (EC 6.2.1.5)		FIG00000337	icw(3);TCA_Cycle icw(2);Serine-glyoxylate_cycle	atgaatatccatgaatatcaagccaagtcggtgctcgcgaaatatggcgtgcccgttcctaaggggaaacccgcgtttagcgtcgatgaagcggtgaaggctgcggaagaattgggtggcccggtttgggttgtcaaagcgcagatccatgcaggcggtcgcggcaaaggtggtggcgtaaaggtcgttaaatcgatcgatgaagtccgccaggaagctgaacgtatgttgggcatgaccttggtcacccatcagactggacctgaagggaaaaaagtcggccggatctatgttgaagatgggtcggacattgcgtcagagctttacctctctgctcttgtggatcgcgccaattcccgtgtctcgtttatcgcttccaccgaaggcggcatggacatc…
fig|28211.202.peg.473	peg	gi|514407510|dbj|BAOK01000002.1|_459540_460415	459540	460415	+	Succinyl-CoA ligase [ADP-forming] alpha chain (EC 6.2.1.5)		FIG00038611	icw(1);TCA_Cycle icw(1);Serine-glyoxylate_cycle	atggctgttctcgttgatgcaaacaccaaagtaatctgtcagggctttaccggcaatcagggcaccttccactctgaaggcgctatcgcctatggaacaaaaatggttgggggtgtgagcccaggcaaaggcgggtctacgcatcttgaccttcctgtgttcaacacggttgctgaggctgtcgacaagacgggcgctacggcgtcggcgatttatgtgccgcctccatttgcagcggatgcgatccttgaagccatcgacgcaggcattgaacttgccgtctgcatcacagagggcatccctgtccttgatatggtgaaggtgaagcgggcactcagcgggtcgaaaacgcgccttgtcgggcccaattgcccaggtgttatcacgccaggtgcgtgc…
fig|28211.202.peg.474	peg	gi|514407510|dbj|BAOK01000002.1|_460611_463556	460611	463556	+	2-oxoglutarate dehydrogenase E1 component (EC 1.2.4.2)		FIG00000541	icw(3);TCA_Cycle icw(2);Dehydrogenase_complexes	atgatgagcaaaagcagttcaaacgaacagcttgaacggacatcgttcctgtttggtaccaacgccccctttgttgaagagctttacgcccgttttcaaaacgacccccaatctgttgatgcggaatggcggactttcttctcgtcactcggtgatgacactgccgatgttttgagagaagcagagggcgcgtcctggaagcgccaggactggccgatgcacgctaatggggagatggtcagtgcgctggacggcaactggccggcggcagacgaaaaggtcattcgcaccaaactgcaggcacgtgaaccagaggcatccgaggagagtattcgggcctcaactctcgattctgtccgcgcgatcatgatgatccgcgcctatcgtattcgtggccac…
fig|28211.202.peg.475	peg	gi|514407510|dbj|BAOK01000002.1|_463580_464851	463580	464851	+	Dihydrolipoamide succinyltransferase component (E2) of 2-oxoglutarate dehydrogenase complex (EC 2.3.1.61)		FIG00127747	icw(2);TCA_Cycle isu;Dehydrogenase_complexes	atgagcactgaaattcgcgtccctacgctcggtgaatccgtcacagaggcagaggtgatccaatggttcaaacaggctggcgacgcagtcgctgtcgacgagccgctggtggagcttgaaacagacaaggtgacgattgagcttccgtctcctgcggcaggcgttctggcggaaatcaccgttgaaaccggtgagactgtcgaagtggacgcgcttctcggcatgattggcgacggcgatggtgctgttgtcaaagcaaaaccagcagctgcgaaagaagaagttaaagcggagccagcgccaaaagcagagccggaaccggcgccagcacctgctgcggcatcagatggcggtagcgaggccttgtccccagctgtgaaaaagctgattgatgagaac…
fig|28211.202.peg.476	peg	gi|514407510|dbj|BAOK01000002.1|_464923_466326	464923	466326	+	Dihydrolipoamide dehydrogenase of 2-oxoglutarate dehydrogenase (EC 1.8.1.4)		FIG00013010	isu;TCA_Cycle icw(1);Dehydrogenase_complexes	atgtccgacacgttcgatcttattgttatcggtgcaggccctggcggctatgaatgtgcgatccgcgcgtctcaattggggatgagcgttgcgtgcgttgaaaaacgtgatgcgcttggtggcacctgcctcaatgtcggatgtattccctcaaaagctttgcttcatgcgtctgagctttttgcggagaccgaccattttgagaagatgggcatcaaagtcggtaagccgaagctcgaccttggcgccatgcagaatttcaaacagcaggcgatcgatgggaatacgcaaggcatcgaattcctgttcaagaaaaacaagattgaatgggtaaagggcacgggaaccctcaaaggcgcaggcgaagttgaagttgcgctcaccgaaggcggaacgcgg…
fig|28211.202.peg.477	peg	gi|514407510|dbj|BAOK01000002.1|_466578_466333	466578	466333	-	hypothetical protein				atgctggcgctgacgctggtctactcactgatcgcaggaggcgtgaacgccttgatcgcggatacccaccaccgacgccacgccgctgtcttgagcctgctgcaacttacagtcggcaccgccgttcaggcgagctactgggatctgctaccagtctggtaccatctgagcttcttggcactcttgccattggggatcatggccggtgccgagttcgtaaggcaccgcaaggtcggccctggctaa
fig|28211.202.peg.478	peg	gi|514407510|dbj|BAOK01000002.1|_466589_466747	466589	466747	+	hypothetical protein				atggtgatgaagggtgatgttccgtcttcattgaagaatgacgggaaacttaagaataccagtgtgtttattgagatgcagatgatggaccaggcaacaaacccccctattgtcggacctacgattttccagttttgtttcacttttgccctcatttag
fig|28211.202.peg.479	peg	gi|514407510|dbj|BAOK01000002.1|_466896_467462	466896	467462	+	Transcriptional regulator, TetR family				ttggacgctgcggctctgttggttgagagagatgggctgggtactctctcccttcgcgaggttgcacgcgaggcaaaggtgagccacggcgcgccgcgtcatcactttgggtcaaaagccggattgctgacagcacttgcgaccgacgcctttgaggcgatgcaagcggcgattgttgaagaggctggcaagcagaaggaccggagcccgaaatctttctttgaagccgtcggactgggctatgtgcgatatgccgtgaaccaccctggtatgtattcactgctgtttagacgtgatctcgttgatccgacggaagaaggctacaagcaatccagtgatgctgcttggggcatgttgaatgagacggtaatggcgctctccgaagtggggtttatcgac…
fig|28211.202.peg.480	peg	gi|514407510|dbj|BAOK01000002.1|_468469_467459	468469	467459	-	Tyrosine recombinase XerC		FIG00600726	isu;CBSS-323850.3.peg.3269	atggttggacctgcctcaaaacgtttagagagaccaatagctggccgcctgaacggcccgctagaagaagttgccgcaaccatcgcaggcgctgcttccgcaaccaaagccgtttccagctacctgaccttcctcaccagcgagaaacgggcaagccccaaaaccatagagaactacgcgcgtgatctcatgcgcttcttcgagttcctgttcgatcacctggagggtgatgccacccttgaggacttagccaacctctctgtcagcgacttccgcgccttcctcgctcatcgccgccgagaaggcttaagcgccaaaagcattgccagaaccctctccaccctgcgcggtttttatggacatctggaacgcgagagtctggcgacaaaccatgcgctc…
fig|28211.202.peg.481	peg	gi|514407510|dbj|BAOK01000002.1|_469185_468442	469185	468442	-	hypothetical protein				atgtcgcgtccaatagatccaagccaacaacatgatgcatcgcaacctgtcgatgggtcactcaccgccgaggcggtgaaacaatatctgctggcaaatccagatttcattttggacgatgatgacttgattgcatcgatgagcgcgcccaagaacgcctcgggcaacaatgtgctcgaccttcaatcggtcatgatcgggcgccttcaacaccaggtgggacaactccgcgacatccaggcagaactcatcgacgcggcctccatcaacgcgcttacccgcgaccgtgttttgattgctgtcctgaaactcatggattccaaaagctttgaggaactcattgcctttattacggaaccttctggcctcgcagcagcgctcgacctcgacacggtcgcc…
fig|28211.202.peg.482	peg	gi|514407510|dbj|BAOK01000002.1|_469868_469209	469868	469209	-	Transaldolase (EC 2.2.1.2)		FIG00000023	isu;Pentose_phosphate_pathway isu;Fructose_utilization	atgaagttttttatcgacacagcagacattgatgagattcgcgacctgagtgattcaggcttgctcgatggcgttacgaccaacccatcacttgtcgctaaaacaggccgcgacttttttgaagttgtaaaagagatctgcggaaccatcgacggcccggtcagcgcggaagtaacagcgctcgatgcagatggcatgatcaaggaaggcaagacagttgcaaaactggctgacaatgttgtcgtcaagcttccactcatttgggaagggctgaaagcctgtcgcgcactgaccgccgagggcatcaagacaaatgtcacgctctgcttctcagcaacccaggccttgctcgccgccaaagcaggggcaacctatgtctccccctttgtcgggcgtctg…
fig|28211.202.peg.483	peg	gi|514407510|dbj|BAOK01000002.1|_470012_472225	470012	472225	+	Helicase PriA essential for oriC/DnaA-independent DNA replication		FIG00080955	isu;Conserved_gene_cluster_associated_with_Met-tRNA_formyltransferase	atgccgagcgaattttcagacagcgatctttttaaggatgaagcgccccagaagcagcgggttgtctccgtgctattgccgctcggcattcccggaccttatgactatgcggtgcctgacacgcttaaagttggtgcaggtgattatgtgactgtgcctttggggccacgtgaaattctgggtgtcgtttggggagagggcagtggcgaggtcggtcacaatcgattgaaatcaattatcgacaaacttgatgcaccgcccatgacccatgcgcttcgtcagtttgttgattggattgcggtctacaccttgtccctgcctggtgccgtgttgcggttggcggttcgggtgccaggcgccttggagcctgccggtgtgcgcacggtttatcgtctgggt…
fig|28211.202.peg.484	peg	gi|514407510|dbj|BAOK01000002.1|_472254_472421	472254	472421	+	hypothetical protein				atggtccgtttgcgcatgaagtgcgacaaaaatgacgtcgaattgccgcacctgcgcgattttctggcgctatttcttggtggggcattgcgcctgctatgcctgcgtgttaacacacgcccggtttcggggctggtcagttttctggtctatttcccattgccataa
fig|28211.202.peg.485	peg	gi|514407510|dbj|BAOK01000002.1|_472511_473071	472511	473071	+	ATP synthase delta chain (EC 3.6.3.14)		FIG00000262	ff	gtgtcagctgataaacccctcgcttccggcgtcgccggtcgctatgcaacagctctctttgagctggcagaccaggcaggcgcccttgatacggtcgctgcagaccttcagggtctgagcggtctgatcgatacgtctgttgacctgaagcggcttatgagaagccccgtcttctccaccgacgagcaggccgccgccatgtcagcgattctgacaaaggctggcgttcagacattgacccagaattttatcggcgtggtgattgccaaccgccgaatttttgcccttcaggacatgatccgcagttttggccagcttctggctcagtcgcgcggtgaaatttctgctgatgttaccagcgctcacccgctgggcgatccgcaggttgcggcgctgaaa…
fig|28211.202.peg.486	peg	gi|514407510|dbj|BAOK01000002.1|_473071_474600	473071	474600	+	ATP synthase alpha chain (EC 3.6.3.14)		FIG00000082	ff	atggacattcaggccgcggaaatttctgcaatccttaaggaacagatcaaaggtttcggtgacgaagccgaggtctcggaaatcggacaggttctgtccgttggtgacggtatcgcccgtatttacggtctcgataacgtgcaggccggtgagatggtcgaattcccaggtggaattcggggcatggcactgaacctggaaagcgacaatgtcggcgccgtgattttcggttctgaccgtgacattaaagaaggcgacaccgttaagcggaccggcgccatcgtggatgtgccggttggcaagggtctcttgggtcgtgtggttgatccgctcggcaatccaatcgacggtaagggtcctattgaggcgacagagcgtcgtcgtgtggacgtgaaggcg…
fig|28211.202.peg.487	peg	gi|514407510|dbj|BAOK01000002.1|_474633_475526	474633	475526	+	ATP synthase gamma chain (EC 3.6.3.14)		FIG00023994	ff	atggccagccttaaggaactaagaaaccggatctccagcgtgaagaacacgcagaagatcacgcgtgccatgcagatggttgcggcggcaaaactacgccgggcgcaggaagctgctgaagcggctcgtccttacgctgctcgcatgagcggcgtgttggcgaacctctctgcgggcatggaaggtcgtgatggtgcccctgaattgatggtgggcacaggcaaagatgatacgcatcttctgattgttgcgacgtctgagcgtggcctatgcggtgggttcaattcttccatcgtgcgcctggcacgcgaagaaattattcgccttcaaggtcagggcaaaacggtcaagattttgcctgttggcaaaaagggccgcgaccaactgaagcgtctttac…
fig|28211.202.peg.488	peg	gi|514407510|dbj|BAOK01000002.1|_475585_477006	475585	477006	+	ATP synthase beta chain (EC 3.6.3.14)		FIG00040241	ff	atgaccaacgctgtcggacgagttacccaagttattggcgccgtcgtggacgtcgaattcgacgaaaatctgcctggcattttgaatgcgcttgaaacgaagaatggcgacacacgccttgttctggaagtggcgcagcatctgggtcagaacactgttcggaccattgcgatggacgcgactgaaggtctggttcgcggtcaggaagtgactgacacgggtgcatccattcaggtgccggttggcgatgaaacacttggccgcatcatgaacgtgattggtgagccggttgatgaacaaggcccggttgtcacagcagctaagcgcggtattcaccaggacgctccagagtttgttgagcagtcaactgaagctgagatgctggttaccggtattaag…
fig|28211.202.peg.489	peg	gi|514407510|dbj|BAOK01000002.1|_477035_477433	477035	477433	+	ATP synthase epsilon chain (EC 3.6.3.14)		FIG00000249	ff	atggctgaaaagctgaaatttgatctcgtagcgcctgagcgtcttttgatgtcgacggaagcagagatggtcattgtgccaggtgctgaaggtgacttcggtgtgctggcgggccatgcgcctgttatgtcgacactgcgtgttggtgtgcttgatgttagcgggaccgatggcaatgacatgcgtattttcgtgcgcggtggttttgccgaagtgacacctgctggcctcacggttttggcggaggaagcagttccgttgtcggaacttgatgcggcggcacttgatcagcggatcaaagacgccagtgaagatgttcaggatgcgtctacggatgaagctaaatccaaggcgcaggcccatttggaccagcttcaggagctccgcgccgcggtctga
fig|28211.202.peg.490	peg	gi|514407510|dbj|BAOK01000002.1|_477589_478410	477589	478410	+	FIG01010636: hypothetical protein		FIG01010634	ff	atgaacgatcattggacgttagacgatatcgagtgggcgcagtttgacgccgcgaaggtagatgaggatttgctcgccgcgatcaaagctgcagcgctggtcgaggcaaatgcaggcgactatgtgctctatctcctaaatgtcttttccgaccgtccagacgtatgtgcgtctatcgagcaatggggacgtgaagaagaacaacatggtgcggctttggcgcgctgggcagagcatgccgatccgacgttttcgtttgaacgctccttggaacggtttaaggagatttaccgtattcctgtaggtgcggaagaaagtgtccgagggtcgcgtgttggtgaaatgatcgctcggtgtgttgtggaaagcggcacgtcttcgttctataccgcgatcaag…
fig|28211.202.peg.491	peg	gi|514407510|dbj|BAOK01000002.1|_478913_478407	478913	478407	-	Adenosine (5')-pentaphospho-(5'')-adenosine pyrophosphohydrolase (EC 3.6.1.-)			isu;CBSS-224911.1.peg.435 isu;CBSS-364106.7.peg.3204 isu;Phosphoglycerate_mutase_protein_family isu;Nudix_proteins_(nucleoside_triphosphate_hydrolases)	atgtccgataaatcaaccgaactgccttatcgccgctgtgtcggcatcatgctcatcaattcggaaggaaaggtctggatcggtgaccggatcggatattccgacgacagccatgacaccgcctggcagatgccccagggcggcattgacaagggtgaggagccagcgacagcagcattgcgcgaactcgcggaagaggccggaaccgacaaggcagagatcgttcaggaatctgagcattggtacaattacgatctgcccaaagagattatcggcaaggcgctcaagggaaagtatcgcgggcaaacacaacgctggtttctgctgcgctttacaggtgacgatagcgatatcgatattgccgccgatgatcaccaggaattcgctgcctggagatgg…
fig|28211.202.peg.492	peg	gi|514407510|dbj|BAOK01000002.1|_480074_478938	480074	478938	-	Putative periplasmic protein YibQ, distant homology with nucleoside diphosphatase and polysaccharide deacetylase			icw(3);CBSS-224911.1.peg.435 icw(4);Phosphoglycerate_mutase_protein_family	atgcacgcgagccgtatcagcccactggctgtcggtgcgttcgccgttgccctatcctacggtgccgtcatcctctggctctgggcgacgggcaatccgagctacattggtccgcagcaggtcattgagctgagcgccgagcctgctattcctgcaccagacatcttgaggtccgggacagccgatgacccaatcgccccggagccgctggaagacacaagcgtctctttaccgctccccctatccttagaacccgcagagccagagcccgcaccttcgcagcctgaagagacgccgcgccctgcaaatcaatccgtcgctgctatcactgcactaccggctgcgcccctgcccggcctgatcgccaacggacctcacgggcctttgcctgttattggc…
fig|28211.202.peg.493	peg	gi|514407510|dbj|BAOK01000002.1|_481593_480265	481593	480265	-	Carboxyl-terminal protease (EC 3.4.21.102)		FIG00000946	icw(2);CBSS-224911.1.peg.435 icw(2);Phosphoglycerate_mutase_protein_family	atgaataggtccataattgcaagttttgctattggcacgctggtagccggcgtaacagtctttgcgctgcagcctctcaccaacgattctgcggccaatgcagccaattcagaaacctatcgccagctcaatctgtttggcgatgtctttgaacgggtgcgcgctgactatgtcgaaccaaccgaagactcagagctgatcgacaatgccatcaatggcatgctgcattcgctagacccgcattcaagctacctgaacccgaagagcttccgcgatatgcaggttcagacccgcggcgaatttggcgggctcggcattgaagtcaccatggaaaacggcctgatcaaggtcgtaaccccaattgatgacacccctgcgcaaaaagcgggtctcctgcca…
fig|28211.202.peg.494	peg	gi|514407510|dbj|BAOK01000002.1|_482891_481593	482891	481593	-	Periplasmic septal ring factor with murein hydrolase activity EnvC/YibP			icw(1);CBSS-224911.1.peg.435 isu;Glutaredoxins icw(1);Phosphoglycerate_mutase_protein_family	atgaggccgtttaacacagcctgcaccctagctggtgcggcgctggtcagcctcggccttgtcacaggtattccatcgttcgcaaacgagacggacccgacacgccttcaggagctggaaggtgaaattgaagatcgggtcgagcgtcgcaaacagttagaggcagaggcaaatgcgctcgctgatgaagtgcaagacatccgccaacagctcattgaagcagctgccagggtccaagcccgtgagcgcgacgtaacagattcagagacccgactcgctggcctcgaagcagcgcaggccgtgctcctggcacaactggaaacacgccgcgcagagctgacagatacgctcgccgccctgcaacgacttgaccgaaatccgcccccggcgctcgcggta…
fig|28211.202.peg.495	peg	gi|514407510|dbj|BAOK01000002.1|_484461_482878	484461	482878	-	2,3-bisphosphoglycerate-independent phosphoglycerate mutase (EC 5.4.2.1)		FIG00000624	isu;Glycolysis_and_Gluconeogenesis,_including_Archaeal_enzymes icw(2);Phosphoglycerate_mutase_protein_family isu;Glycolysis_and_Gluconeogenesis	atggcgcgcgcgacaagcacagaaccggtcgtacttgccattctggacggatggggaaatcgcgcagactcagacggaaacgggattgcgaatgccaagacgcctatcttcgatcgtctggctgcacgcggagtgcgaacaatgttggccgcaagcggggaagctgtgggccttggccctgatcagccgggcaatttggaagccggacaccgcgcaatcggcgcgggccggacagagccgcaattcgcagtgcgcgtaaacgctgcttttgcaggcgacggacctgaacccattgcagacaatcgagagctgcaagatcttatcttgaaagcgcgcagtgtcgggggtgccatccatctcgtcggcttgatttcacctgcaggcgttgaggggcaccaa…
fig|28211.202.peg.496	peg	gi|514407510|dbj|BAOK01000002.1|_485062_484598	485062	484598	-	LSU m3Psi1915 methyltransferase RlmH		FIG01280345	isu;tRNA_modification_Bacteria isu;RNA_methylation isu;Ribosome_biogenesis_bacterial	gtgggccggatgaagccgggccccgagaaggaccttttcgacaatttcgcaaaacggtttgatggtcagggcaaagctttgagcctcgggccgctggctctcaccgaagtagaagagaagaagagccttggacgcgcaaaactggctgctcgagaaggtgaaaagattctccaagccctgcccaaaggcgcaaaacttatcgtcctcgacgaacgtggacgctctttgaaaagcaaggagttttcccagaagctctgcctgtggcgcgacgagggtgcgcccacctgtgcattcgtgatcggcggcgcgggcggcttaagcgatgacgtcaggaaccgcgcagatttcaagctctcattcgggagccaaacatggccacacatgatggcgcgggctatg…
fig|28211.202.peg.497	peg	gi|514407510|dbj|BAOK01000002.1|_485515_485090	485515	485090	-	Iojap protein				atggactcttcagtccaatctcagtcacctgcgggcggcaagacccccacgtcggctggagaaaaatcaacccaagcccaatcaaacgcaatgctcgatctcgttctgacttgtctcgacgatgacaaggccgaagagattgtgtcgatcaaccttgagggaaagtctgcgatcgccgaccatatggtcgtcgcaagtggtcgctctcaacgacatgttggcgcattggcggatcatctgacacggcgcatgaaagaggaaggcctcggaaatgcacgcgtggaaggactaacgcaatctgattgggttctgatcgatggtggtgatgtgatcattcacatcttccggccagaggttcgcgagttttacaagctggaaaagatgtggtcggccgacgta…
fig|28211.202.peg.498	peg	gi|514407510|dbj|BAOK01000002.1|_486323_485733	486323	485733	-	Nicotinate-nucleotide adenylyltransferase (EC 2.7.7.18)		FIG01279159	isu;NAD_and_NADP_cofactor_biosynthesis_global	gtgaaacttcctctcgcaaccagtccaggcctgaaagttgggttgctcggcggctcgtttaaccccgcccatgaaggccacagacttgtttcgctgatggcactgcgccaattgcagcttgatcaggtctggtggctggtctctccgcaaaaccctctcaaatcggcaggcgatatggcaccgctgaacgtgagaacgcagagcgcaaaactatgcgcggctcacccgcgaattgtcgtcacggatatcgagactcatctcggcacccgctttaccatcgatactgtggacgctctgcaaacccgctatgcccaggttcacttcgtatggctcatgggtgcggacaatatggtccagttgccccgctgggcgagatggcgtgagctggttgaaaccatc…
fig|28211.202.peg.499	peg	gi|514407510|dbj|BAOK01000002.1|_487622_486333	487622	486333	-	Gamma-glutamyl phosphate reductase (EC 1.2.1.41)		FIG00000365	isu;Proline_Synthesis	atgagcatcgccgatctgaacgcagcaaatgacgatattgaagccatcatggcagatatcggcgcgcgtgctcgcgctgccgcaaagaagctcgcaaccatcccgactaagcagaaagatgcggcccttctggcaagtgccatgcttgtgcgcgcaaatgctggcgacattttggaagccaatgccaaagacatggaagttggccgcgcaaaagacctttcagcaccgatgatggatcgcctgatgctcgacgatgcccgtattgaggcaatcgccaaaggcattgaagacgtcgcaggtctgaaggacccggttggtgatgtaatggccgattggaagcagccgagcggactcaatatttcccgtgtccgcgtaccccttggtgtcattggcgtgatc…
fig|28211.202.peg.500	peg	gi|514407510|dbj|BAOK01000002.1|_488766_487627	488766	487627	-	Glutamate 5-kinase (EC 2.7.2.11) / RNA-binding C-terminal domain PUA		FIG00000351	icw(1);Proline_Synthesis icw(1);Proline_Synthesis	atgaggtcgcgtctagagcacgcacaacgcatcgttgtcaaaatcgggtcagcccttcttgttgaaagtgaaacaggcaagcttaatcgttcatggcttgacgcgctcatggacgacatcgcagcgatgcgcgcgaagggacaggatattgttgtcgtttcctccggcgccattgcgctcggccgtcatgctctcgggctccctgccgggcctttgaagcttgaagaaagccaggccgctgcagcagctggacagattcatctggcgcacgcttttcaggaagcgcttgccgaacgcggcctctccaccgctcaagtgcttgtcactctggacgacaccgaagagcgacgccgctatttaaacgcccgctcaacagtcacaacactcctgaaactaggt…
fig|28211.202.peg.501	peg	gi|514407510|dbj|BAOK01000002.1|_489812_488763	489812	488763	-	GTP-binding protein Obg		FIG00000169	isu;Universal_GTPases icw(4);CBSS-176279.3.peg.868	atgaagttcctggaccaagcaaaaatctatattcgctcaggcgacggcggcgctggctcgatcagctttcggcgggagaagtatgtccagttcgggggccccaatggtggcgatggcggtcgcggcggccatgtgatcgtggagtgcgtcgacggtctcaacactctcattgactatcgctatcgtcagcacttcaaaggcaagaccggtgtccacggcatgggtcgcgacagatccggtcccaacggggaagattctatcctccaggtccctgtcggaacacaagtatttgaagaagacaatgagacactcattgccgatatgacggaggtgggccagcgtgttgtccttctccagggcggcaatggcggttttggcaacgcgcactttaagaccgca…
fig|28211.202.peg.502	peg	gi|514407510|dbj|BAOK01000002.1|_490252_489809	490252	489809	-	acetyltransferase, GNAT family				atgatggcgcccgttccccacccctatccgctttcatttgccgaaacttggatcgcaagccatcgtaaatgcgcagcccagggcactgacctgaccttcgcgatctggcagggcaacaggctgatcggttccatcaatattgagaaccggggcgacgacacgacgggcatcggctattggatcggcaaagaatactggcgcaatggctatgcgagcgaagccgtcgccgcaatcctcagctacgctttcgacgagctgggcattaaccttctcctcacggacctcttcgcagacaatgtcgcatctgcgcgagttctggagagggcgggctttactttcttgcgtgaaaagtccggatggagcgaagctcgacaggaaacatgccccaaatgtgagtat…
fig|28211.202.peg.503	peg	gi|514407510|dbj|BAOK01000002.1|_490904_490389	490904	490389	-	50S ribosomal protein acetyltransferase			icw(3);CBSS-176279.3.peg.868	atgaccacgatcctgaccaccgaccgcttgcgtctccgcacttttgagccagaggacgcagctctcgtcacggaatatgtgggtgactgggatatctgctccaaactcacccgcgtaccttacccctacacacgggagatggctgatcaatggatcgcaagccatgatgcctcccctgacatcatctgtgcaatcgaggtggagggcgccctagctggttgcatcgcccaggagcaggagtacggctactggctgggcaaacctttttggggcaaaggcgtcatgacagaagcatcccgcgctttcgtctcctacctctttgagacagaacacatgcatgacctcggcgcgtctttcttcaaagacaatcctgcgtcaggcattgtgttggaacgcagt…
fig|28211.202.peg.504	peg	gi|514407510|dbj|BAOK01000002.1|_491452_490901	491452	490901	-	50S ribosomal protein acetyltransferase			icw(3);CBSS-176279.3.peg.868	atgattgccgaaacactaagccttgcaggcgaaaaactgacgctgcgccccttcacattggacgacgcaccacgcgtgacggaactcgtcagcaactggaatgtggcgtcaatggtggcgcgcatccctcatccctaccccaaagacgcggcagaagaatggatcgccggtcacaaggaacgccgggccgctggagacagctggccatttgccattgaaacaaaaaagcccggacttgtgggcacaatcggtctcagcatgaccgaaagcggctctatggagatcggctactggatcggggaaccctattggggcaaaggcatagcctcagaggcgacgcgtgttctggtcgaattcgccttcgacattctaggtgtcgaacgcctcgcagcaggtcat…
fig|28211.202.peg.505	peg	gi|514407510|dbj|BAOK01000002.1|_491865_491584	491865	491584	-	LSU ribosomal protein L27p		FIG00000189	icw(1);Ribosome_LSU_bacterial icw(1);CBSS-176279.3.peg.868	atggctcataaaaaagcaggcggttcatcccgtaacggtcgcgacagtgaaggccgccgtcttggcgtcaagaaatctggcggccaggcagtgatcccaggcaacatcatcattcgccagcgcggcactaaatggcacccgggcgagaatgtcggcatgggcaaagaccacacgatctttgcaactgttgaaggcacagtgaatttccgcacccgctcaggcggccggacctatgtctctgtcctttcatcggacgtaccggcagcgaaagcagcagactaa
fig|28211.202.peg.506	peg	gi|514407510|dbj|BAOK01000002.1|_492276_491959	492276	491959	-	LSU ribosomal protein L21p		FIG00000276	isu;Ribosome_LSU_bacterial isu;CBSS-176279.3.peg.868	atgttcgcagttatccgcactggcggtaagcaatatcgggtcgctaaagacgacgtgatcaaggtcgaaaaactcggcggcgaagccggcgacaaggtcgatctgaccgacgttctgatggttggcggtgaaggcactgacacaaaagtcggcgcaccgctgatcagtggcgcttcagtgaaagctgaaatcgtcgaacagggccgctcgcggaagatcacggtctttaaaaagaagcgccgtcacaattatcgccgcacagccggtcaccgtcagcacgagacgctgctgaaaatcacggacatcgctgcaggctaa
fig|28211.202.peg.507	peg	gi|514407510|dbj|BAOK01000002.1|_493349_492441	493349	492441	-	hypothetical protein				atgaccacacccaaagtcgaaacgctgccggcaacggccaccaaagatgagattatggccgtcatcaatcgcgacggcgcggtcattttgaaagatgtattgagccctgagcaggtcgccaccctgaatgctgaaatcggcccctatgttgacgccacagaggaaggccgcgacgatttcaccggtcgccatacaaccaggacgggggctttggttgcccgttcggccatgtgtcgggaaatggtcatgaacgagaacattcgcggcgcagtcgcagactttctactgccaaattgcgaggcctatcagcttcacctgacccaggtgatccgcatcaagcccggacagcccgagcaggccatccaccgcgatcgctgggcctggggcaagtatctgcaa…
fig|28211.202.peg.508	peg	gi|514407510|dbj|BAOK01000002.1|_494020_493346	494020	493346	-	Transcriptional regulator, TetR family				atggaacttgggtaccataagcctgatatcaacctgcaccaggtcattcatcttgcgcgcggtcgtattttttatataatcaccattatgccaaaaaaagtcgaccatacagaaagacgccgcgcctttgctgaagccgccatccacgtcattgggaaacagggcttggatgctgtccggcttgtggatgttgcccgcgtcgcaggtgtcaccaccggaagcctcacccactatttcaatgataaagaccaactgattgccgccgccctggaagaagtcattgcccaggcccaccatcgcggaaacgaggctgcaggaagcctgttcgaagccaccgcggcctttctgcctctggatgaagacgggcagttggcggcacgcgtctggctagcctttttt…
fig|28211.202.peg.509	peg	gi|514407510|dbj|BAOK01000002.1|_494050_494865	494050	494865	+	hypothetical protein				atggctgatcttcgtctcttctcctatctgccgaacccccgtatctacaaagcgaccgtcactgcgcggctctgtgatgttgaggtggatgtgcgtggcgcgaaacctcgcgagcttgctgattggctttgggatgcagatgcccggccgttgaccgatgcggacaggcaagacgggtcgccgacaatgcgggaggccaggactggttttgccggcgtgcttcataagaccgatgcatttctggaggctcatccttttggcacggtgcccgcagccttcagtccggacggcaaggtgggtatctttgaatccaacagtattgcgagggccgtagctcggctttccaaaaacgatcacctgatctatgggcgagacgcgtatgaagcgtcgcggatcgat…
fig|28211.202.peg.510	peg	gi|514407510|dbj|BAOK01000002.1|_495114_495959	495114	495959	+	hypothetical protein				atgggggaaatcctggaaaaagatgggccaacacggccgcttctcggcgcagttcgcaccctattgcgaccgctcgtccgcgggctggtgcgccggggtgtccagctgcctcagattgttgaagagctgaaggcgctttatgttgctgctgcacaccaagaggcggcgaagacgggacgggtgacccagagtgccatcagtgtgatgagtggcgttcaccgcaaggatgtgaagcgtcttttggagagtgccagtgacgcacctcgcccaccgagtgcagcgtcaatggggtcgaagcttatcgggatctggatggggcgtgcgcccttcgcgcaagatgatggcagcccgcttcccttgtatgaaaaacggtctgacggatcgcccagctttgaggag…
fig|28211.202.peg.511	peg	gi|514407510|dbj|BAOK01000002.1|_495959_497584	495959	497584	+	hypothetical protein				atgaaaatccgtgtactcactctccttcttgttgccagcgtcatctccggatgcgccgggctcggatccgttgctatggcaccgtctggtacctcatcgccggacgcgggtgttggtggcacgggctataccgatgttgatggggccgaccgtgaccgcgacgaaggtgtgggtgggaccggatttgtctcagatgttgcgcaggcaagtggtggcgacgaaggtgttggcggcaccggcatttttggggtcatcactgcatttggcagcattgtcgttaacggcgtgcatatcgactatgaagacgagaccccggttgttgtggatggtgttgagggcacgccagacgattttgctatcggtcaagttgtggctgttgaagcgcgacctatgggtgag…
fig|28211.202.peg.512	peg	gi|514407510|dbj|BAOK01000002.1|_498392_497613	498392	497613	-	Phosphatidylcholine synthase (EC 2.7.8.24)		FIG00033758	ff	ttggcctttctctttagtttggagcgcatgcaacgcgaagaacacacgccgctgcgccgcgcgcgcgcctgggcgatccacctctttactgcctccggggtcatcccgggtctgctggcgatagaagcaacttttgccggtgacggacgctccgctcttttatggctgggcctggcactcatcatcgacggactggacggcccgctagcacggcgctttgaagtgacccgctacacccctcggtttgacggagccattctcgacctggtgatcgattacctcacctacacagctatcccggccctgataatctggcagctgaatatggtgccggagggatgggggctcgcggcggccagttttgtcatggtgaccgccctttattgcttcggcaatcgg…
fig|28211.202.peg.513	peg	gi|514407510|dbj|BAOK01000002.1|_498921_498415	498921	498415	-	Transcriptional regulator, MarR family				ttggaccgcatgaccacacagcaaaataaaaccactgagcaagccattcacattgggtcgtcttgcgcctgttttgccgtccgcaaaatgacacgggctgtgacacagctctacgaccaccatctctcggaagctggtctgcggatcacccaattcaccctgatgaatgccatttccggcttcggccaggtgcccgtctatgtgctggcagaagaacttgtgatggatcgaacaacgttgacccgcaacctgaagcctctcatcaaagcaggcctcgttgacagcattccagatgaaaaagacgcccgtgtgcgcaacctgtccctgacacctgaaggagcaaaacgccttaggacagcgactcctcattgggaacgcgcgcaggcggagtttgtcgaa…
fig|28211.202.peg.514	peg	gi|514407510|dbj|BAOK01000002.1|_500270_498924	500270	498924	-	Iron-sulfur cluster-binding protein		FIG01968210	isu;Scaffold_proteins_for_[4Fe-4S]_cluster_assembly_(MRP_family)	atgcgtttagacgatcaccccaccgtcctgaaagtcagggcatccgcgacgtcccaggagcgagaggagcccctcaacacaacctggttgaaggaactctgcaaaaaggcgggcgctgacgatgtgggcttcgtctccattgaacgcccggaaattgccgaccagaaggcggacatcctctcgatcctgccggagacaaaaacgcttatcagcattgtttcccgcatgaacagagacgccgtccgcacagcgacgcgctccatcgccaatcacgaattccacgagacctacacgtccgtgaacgaaaccgcccggcatatcgtgaaagaactggaggcgatcggcatccccgcggtgaacgcggtcgccgccttccctatggaggtgcaggattttcct…
fig|28211.202.rna.3	rna	gi|514407510|dbj|BAOK01000002.1|_500560_500649	500560	500649	+	tRNA-Ser-CGA			isu;tRNAs	ggagaggtgccggagtggttgaacggggcggtctcgaaaaccgttgtgctggcaacagtacccagggttcgaatccctgtctctccgcca
fig|28211.202.peg.515	peg	gi|514407510|dbj|BAOK01000002.1|_501309_500713	501309	500713	-	hypothetical protein				atgggaacggcagaaaagccggtggatcgccgcatcctgcgttcacgacaaaaactgtgtgacgcgcttctggacgaactgaaggacgggcagcaacttgaagtcctgtccgtctccaccattgctgcacgcgccggactcacgcggaaaaccttctatgcccatttccattcgccggataacgtcgtccgacagatcgccgccaacatgtttcagcgggctgtctctcaggtggaaaacgacgcactgaccctgcctgttgcagacagtcggttggggatatcaattctctcgcacctggctgatgacatggaaaccattgccctgctcgcaaccaggtgcccgagcgctgtttttctggagcctgcaggcgaagcaatcgcagagctgctggaccgc…
fig|28211.202.peg.516	peg	gi|514407510|dbj|BAOK01000002.1|_501499_502773	501499	502773	+	putative cytochrome P450 hydroxylase		FIG00032437	idu(11);Nitric_oxide_synthase	atgggatccccactggcatcaaagatggcctcaacgtcgaatgtcgccaaaaccccactcagcgagattgacgtctcgcagccgcatctcttccgcgatgacacttggcgcccctggtttgagcgcttgcgtcgggaagacccggtgcattttctctctgacagtcagaatggcgcgttctggtccgttacctcccatgacatggtgatggcggtggacaccaatcatcaggtcttctcctctgaagtaggtggcattgccattgtcgacgcggacacaaccgatgagcagcaggttgcgactggggcctcctttatttccatggatgaaccgcgccacggggagcagcgcagaactgtgacacctacagtggcgccgccgaaccttgccaaccttgaa…
fig|28211.202.peg.517	peg	gi|514407510|dbj|BAOK01000002.1|_504022_502991	504022	502991	-	hypothetical protein				atggaaagagaacaacttcgagaaatgcgagatagcgctgttaatcttgagctagacatggacgaagaggatcgagtcatcctgctagtctcaagagctagtgctctgttcgctgtaacccaaaaaaagattctacgcctgcgcagtccagatgaactggatcctgacctagaacatgccactgcgccatgggaacaaagcgttgttttgtctctgggggccgctgacccagttgtagcgagaacaatcatccaaacaacaaaattgttagaaactgtcttcgccaagacctctgatcatttccgactcttatccgacataagctgggagacaatgaattctttggtctcactccggttcatcaaagaacgcctcgaaaaacagattaatgaaacaatc…
fig|28211.202.peg.518	peg	gi|514407510|dbj|BAOK01000002.1|_504525_504148	504525	504148	-	Transcriptional regulator, HxlR family				atgcaggacacccaacaatgcccagattgcaaacgcatcaatgaggtgctgtcccgcgtgggggatcgctggagcgtgctcgtcatcatctcactctcccagtacggaacccttcggttcaacgagttaaagcggaacctgggcatctcgcagcggatgctgagccgcaccttgcgtgaattggagcgggacggtctcgtcaaccgcacccaatacccaactattcccccaaaggtggaatacaccctcacgccgctcggcgagtcctttcgcgaaccggttgccgaattaggaaattgggcgctggaaaacctggcaaccatcgataccgcccgcgaagaatatgatgtatcggcagagaggcagaaggcgggatag
fig|28211.202.peg.519	peg	gi|514407510|dbj|BAOK01000002.1|_504651_505292	504651	505292	+	Oxygen-insensitive NAD(P)H nitroreductase (EC 1.-.-.-) / Dihydropteridine reductase (EC 1.5.1.34)		FIG00731724	ff	atgacccataagactctcaccgaccttttgaactggcgatatgccaccaagaaaatggacccgacaaaacctgtgccgcaggagaaggtcgatgcgattgttgaggcggtccgtatgacgccgacgtcgagcggcactcagccgtttgagcttctcgtggtcacgaacccggacgtgcgcagtgaaattcgtaaagtcgcaatggatcagtcgccgatcacagacgggtctcatcttctggtgtttgctgcatgggacaattacaccgaagagcgcattgatgcggtcacacagcagatgacggaagcgcgcggtgaaattccgatgctgaatgcctattacgacaacctaaagggaatgtatctgccccgcgacgcggaagtgaattacgcgcacgcg…
fig|28211.202.peg.520	peg	gi|514407510|dbj|BAOK01000002.1|_507189_505384	507189	505384	-	Cyclohexanone monooxygenase (EC 1.14.13.22)		FIG00975774	ff	atgagcgagcaagcactgaacgatgcgatcgatttcgatcccgatgccctgcgcgacagataccgcgaagagcgcgacaaacgcctgcgcacagacggcaacgaacaatatgtcgaaatcaaaggacaatatgcccactatctcgaagacccctatgtcgaagaacgcattgaacgcgaccccctaaccgacgaagtggatgtggttgttgtcggcggtggttttggtggtctgctcgcaggggcacggctgcgcgaagctggggtgaaaaacctccgcatgatcgaaaagggcggtgagtttggcggcacctggtattggaaccgctatccgggcgcagcctgcgacattgaatcctatgtctacctgccgctgctcgaagaaaccggtttcatgccc…
fig|28211.202.peg.521	peg	gi|514407510|dbj|BAOK01000002.1|_508502_507369	508502	507369	-	hypothetical protein				gtggtcatcatgattggcgcaagcttcacgcttatcgaagtctttggaataaaaatcagggtcaatatcagttgggccttcatcgccatattgctggcctgggggctggctgaaggctacttccccaccatccacgaacaacttccccatgccacatattggtggatgagcattgtggccgtcctcgggctctttgcctccatcttgctgcatgaacttgcccactccctggtcgcgcgtgcctatggcatggagatcaccggcatcacattgtggttgctgggcgggatcgctgaactgaagggcgaaccgccatcgcccaaagtcgaactcctgatggcgatcgctggcccggcaatgagcgtcttccttggcacagtattttggttgtgcgccgga…
fig|28211.202.peg.522	peg	gi|514407510|dbj|BAOK01000002.1|_509548_508649	509548	508649	-	Beta-carotene hydroxylase		FIG00032195	idu(1);Myxoxanthophyll_biosynthesis_in_Cyanobacteria	atgagcgtcgcagaagcacaaagtcctgccgaggtggacaaggaccaagaacgccgcctttaccgcgaagagatggccatcgccaagaagtatatcggacccttcccggtcgtgatggcgctatggtgtttctccaaccttctatgctggcttgcgctttggccgctggtgatctttgacgtgataccgctttgggcaggcttcctcatcgcgacggccaatgtggcgctgtgctacctcccctcacatgaagcgcaacattcaaactatgcgaaccccggaacaccgcttcgttggctaaacgaactgatcggctacgtctcgacgatcccactggtcctgccgttcaagatcgcccgctacacgcacatgcttcaccacaagcacacaaatgatccg…
fig|28211.202.peg.523	peg	gi|514407510|dbj|BAOK01000002.1|_509736_509545	509736	509545	-	hypothetical protein				atggaactcttgaaagccatatatccctgggggccccttctctttggcctgggatttctcgccccggtcattgcggcccttatgacgaacctcggcgtgcaggctcctttgggcctcactgaaattcagactggtctcattgtcggcgggacctggggtctggttgcaaaattcggaggacgttggatatga
fig|28211.202.peg.524	peg	gi|514407510|dbj|BAOK01000002.1|_510385_509747	510385	509747	-	Transcriptional regulator, TetR family				atggaaattccgatgacctaccatcacggcaatctgaaacaggcccttctcgacagagcggcagaagtaatcgcggaccaggggatagaagccttaagcttgcgcggtctggcccgcgatgtcggtgtttctcacgcagcgcccgccagacatttcagggacaagaaggcgctcttgagcgcgctggcaacagagggctacctcagattcagcgcttatgtgaccgacgccgctgagaaggctggaagtgatccagtcgccagatacaacgccatgggaagatccgtgatccgttttgccgtgacccatcctgcctactacaccaccttcaatcatccagacgtcacccaacaagccgacgaaaccctgctgaagagccatagagaatatctggagatt…
fig|28211.202.peg.525	peg	gi|514407510|dbj|BAOK01000002.1|_510421_510573	510421	510573	+	hypothetical protein				atgttgtcaacagcaacattcagcgcgcgccctgtccgtttgacgcaagtcaaagaaaatgacgcaggcgtcacgttagtgttgcgccaatcaattggtgaaagggctctgaactggctttttccaggatttttgggagcggtggttgcatga
fig|28211.202.peg.526	peg	gi|514407510|dbj|BAOK01000002.1|_510570_510890	510570	510890	+	Ferredoxin, 2Fe-2S		FIG00000664	idu(3);tRNA_modification_Bacteria idu(3);Soluble_cytochromes_and_functionally_related_electron_carriers idu(3);Iron-sulfur_cluster_assembly idu(3);Alanine_biosynthesis	atgacgaaaatcaagtttgtggagtttgggggcaccgaacatgaggtcgatgtcaccaacgggctcagcctgatggaaggggccatcaaatataccgtgcccggcattgatggtgattgtggtggggcctgtgcgtgtgcgacctgtcattgctacatcccagaagaatgggcggagaaggtcggaccgatcgacgagcttgaaaaagacatgctcgatttcgccttcgatgtgaatgagaccagtcgtctcagctgccagatcaaagtgtcggatgaactggaaggcatgacggtgcttatgccggagcgccagtattga
fig|28211.202.peg.527	peg	gi|514407510|dbj|BAOK01000002.1|_511032_512147	511032	512147	+	FIG01123205: hypothetical protein		FIG01123204	ff	atgactgcaccccaaaatacgaatgtggttgagaagggtgactggaaagtcacgatgaacccagacgacatctataaaaacccgatggatattgcctggtcgtttgcttacgaatttggtcaagacaaagtcgaagacctttacaagcgcgcgaaacagaaccagtgggactcagatgagttgctgccttgggatcatgaagtcgatccgtcaaacccgctgatcgcggagagttcgagcgtttatcacaagatcccgttctttcagaagctctccaagtcgcagaaggaaacctttacggcgcactcaacagctcagcttctgtcgcagtttctgcacggagagcaaggggcgctgatgacggcggcatgtgtcactcactctgttcctgatgcgggc…
fig|28211.202.peg.528	peg	gi|514407510|dbj|BAOK01000002.1|_512238_512993	512238	512993	+	diguanylate cyclase/phosphodiesterase (GGDEF & EAL domains) with PAS/PAC sensor(s)			idu(8);Bacterial_hemoglobins	atggatggcgcgttttatgagactctggttgcttctcttccagaagctattgttgtttccacacctgatggccgcattgtctatgtgaacggcgcacttgaagaactgctgggatacaaggcagcagagctcgaaggcgaagaaattctcacactggttccacgccaacctggtcaacgggcggaccccatgaaatggctcgcccgttgggcaggagaagggttgcaaaaccagtcgcgctatcttgatcttaccggccgcacgaaagacgggcttgagatgcctgtcgatgtgcgcgtatctgaagccacctttgacggcaaaaaacgtttcatcatttctgtgcgcgatcactctgcgcgacgggatgaaatggtgcgtacgaaggaaaggcatctt…
fig|28211.202.peg.529	peg	gi|514407510|dbj|BAOK01000002.1|_513128_513805	513128	513805	+	porin opacity type				atgacccaaccgattctaaacacaagcgctgcactcatgttcggcgcgagcttgcttgcggcaacatccgtacaggcagcaagcgaaggcttctatgtgggagctgacgttggctacaacttcgcggatgaccaagacagcaccggacccagccggaatgtcgacattgagtttgatgatgaccttttctatacaggcagcgttggttacgcgtttgctgcaggggaatatggccagccagcgattgagttggaggccgcctatcgcgaaaacgatgtggacagcctgaatttcaacgggaccccacaatcgccagtaggtgacgagtctgtcttcagcgttctcgtgaatggcaaatggaattttacccaattctcagatgacattattccgtttgtc…
fig|28211.202.peg.530	peg	gi|514407510|dbj|BAOK01000002.1|_514061_517303	514061	517303	+	Outer membrane autotransporter barrel				atgagtttcagtgaatttttgcgtcggcacaaatttgtgctggcgagttctgttgcgttaacggccatggttttggcaagtgagggacaagctgcgcagatatgtgtaggtgccccatcggccctcggaggagcgcctgatggcaatataattctcgctggcgactgcacggttgaggcgagtgagcaaccagtcacgccgaacacgagtgcaacagtaccgaccgcaacgacaacccagaagcttgttgttggcactgctataagcgagatcattgttgagcagggtgctggcatattgaacattggcaatggtgttttaggccatgcaattctttctgggtccatcggtggggcttcagtcggaactattaccaatgatgggtttttaacaacggac…
fig|28211.202.peg.531	peg	gi|514407510|dbj|BAOK01000002.1|_517438_518640	517438	518640	+	CAIB/BAIF family protein				atggcgaaacaggtaacggcagacaagcctcttgcgggcgttcgtatcatcgaactatcgacgatggtgacggcatccctttcttcgatgatgcttgcggctcaaggtgccgatgtcatcaaggtggagcctgtcggtattggcgatccgatgcggtttatcggtagtcagaagaacggcatctctgcgctctttgcgaactgcaaccgtggcaaacgggcgttggcggttaatctcaaagatccgaaaggtcaggacctgctgcaacgccttgcggccgacgctgatgtgctggtgcataactaccgggacggtgttatgcggcgcttgaatctgggaagcgaccagctccgcacggcgaaccccaagctcatctatgccgccattaccggctttggt…
fig|28211.202.peg.532	peg	gi|514407510|dbj|BAOK01000002.1|_520074_518641	520074	518641	-	Na+-driven multidrug efflux pump				gtgagcgacaaacacaagaacaagaccgaccgctcggtagacgaggacaaaccagagcttgcctctcctcttctcgacctgcgtgaacgtggtcccaatgcgctggcgcccgcgcctcaatctctcggcatatgggaactcgcctggccaaccattgtcgcctcggcccttcaaaccatggtgcgctgggccgacttcatgatggtgggcgacttaggcgtcgaagcagttgccggtgttggcgccgcaggacagatctattggatgatccagaccctggtgatggccttgtccacgggcctggtggccattctcgcccgcgcgattggaggaggtaaccgccaggaagcagatcaggcgcttcgccaatccatcatcatgggtatcgtctttggcctg…
fig|28211.202.peg.533	peg	gi|514407510|dbj|BAOK01000002.1|_521547_520165	521547	520165	-	2-hydroxychromene-2-carboxylate dehydrogenase, putative				atgttagaaccatcaaaaaaagacaatccaaacccttctattacagtagatcctcccaaacccatccgggttctgatgtctttaatgctgaaccggatgatggatcctgtccgtttgcagaagcaacgggatgcctcagaagctgaacgccagaagtccggcgcgccacacagggtcgagtattttcatcaacttgatgatccctatagtcatttgagtgctcagaaactgacagagttggcggctgcctatgacattgagatcgtgccgcacctcatcaacgccactgggggaaaaaaccagccctaccccgaagatctagcctcctacgcacgacgcgacgccgcagctgtggcaccccactataatgtcagcttccctggaaatgcgggcacgctg…
fig|28211.202.peg.534	peg	gi|514407510|dbj|BAOK01000002.1|_521770_523026	521770	523026	+	putative cytochrome P450 hydroxylase		FIG00032437	idu(11);Nitric_oxide_synthase	atgagcgaagctgcagttatgtctgatgctgcgtccgaggacgcctattcactaccactcgataaaatcaatgttggtcagccccatctctttaaagagaatgcgatctggccctatttcgaacggttgcgcaatgaagacccggttcacttctgcgccgagagtgactacgggccctattggtcggtcacgaagtataatgacatcatgaaagtggataccaatcacggcatctattcttcagagtcaggtcttggcggcatcacgatccgtgacccaatggctgatttccaactacccatgtttattgcgatggatcagccaaagcatgacgtgcaacggaaaaccgtgagtccgattgttgcgccaggcaatcttgcgatccttgagggtgtcatc…
fig|28211.202.peg.535	peg	gi|514407510|dbj|BAOK01000002.1|_523677_523033	523677	523033	-	Transcriptional regulator, TetR family				atggacctcattgaaatggaacgaacaccggtcagccgtgtggagcgaaagcgcctgcaagcgcgcgcacgtattctggaagcggccgaagaactcatgcatgcaagggggtttgacgcagtcaaaattcaggacatcaccgatgtcgctgacgttggtcacggcaccttttacacacacttcaaaacaaagatggatgtgctggttcctattgtccgaacaaaggcgcgacaactgaccgaacgattggatgacctgacctgcgacatggaagactcggcagatgtcgtttcgatcagcgtccggcacatgctgacagcaattgccaaagaccctctatgggcttggttcctttataagtctgacttaccgatggaccagatccgcgaagcaagcggc…
fig|28211.202.peg.536	peg	gi|514407510|dbj|BAOK01000002.1|_523765_523902	523765	523902	+	hypothetical protein				atggcgaagaaatcaaggtgggtaggcatccttcaggaatctcttggttttccgacctccgagaaccggctttgggcaaacccgcccggcatttcttgctcgctggtttctgtgcaagcagatgttcaattttgttag
fig|28211.202.peg.537	peg	gi|514407510|dbj|BAOK01000002.1|_523991_524425	523991	524425	+	hypothetical protein				atgattgagaaatgcattgctgattggcacgaatatatcatcggcaaaaagccgggtggacttgaggcgctgatcgctgatgagtgcgtctttatctcgccaatcgttttcaagccgcaggttggcaaggacctgactctggcttacctgcgtgcggcgggcggaacgcttgggggtcaaggaacgcctggtgaggacaagcctgctgagaattctgggaaattcaaatacaccaaggaaattctcgctggaaaccacgctatgcttgagtttgagaccgaaatggacggcaaatatgtgaatggtgtcgacatcatcacctgcaatgatcaaggcaaaatcattgaattcaaggtcatgatccgcccccttcaggctgtcaatgcggtccatgccgcc…
fig|28211.202.peg.538	peg	gi|514407510|dbj|BAOK01000002.1|_524633_524514	524633	524514	-	hypothetical protein				gtgtatggggaccctggcgctcccatcagtgtgagcggcgtcgaaactgtcatgcaaacctcccatgcggacggagccggtgaaagccggtccgccatcgttttcttgccactaccgtag
fig|28211.202.peg.539	peg	gi|514407510|dbj|BAOK01000002.1|_524581_525609	524581	525609	+	conserved hypothetical protein		FIG00629156	ff	atgacagtttcgacgccgctcacactgatgggagcgccagggtccccatacacacgcaaaatgctcgcggttctgcgttatagacatctgccctaccgcttgttcttaagtcgggacgggatgcctaaggggctgcctgttccgaaagttgcccttctgcccaccttctttttgcagaatgcatcaggcgccatggaagctgttgtcgacagcacgccgctgatccgacgctttgaaaacgagtttgaagggcgttcggttattccaactgatccggcaatcgcttttctcgactatttgctcgaagactatgcggatgaatggctgaccaagcccatgttccattatcgctggcacttccaggctgatatcgacaaagcagcggccatcctgccacgt…
fig|28211.202.peg.540	peg	gi|514407510|dbj|BAOK01000002.1|_525622_526242	525622	526242	+	hypothetical protein				atgttacttcgtttgattgtctgggcggttccagcgcttctctacgccgtgttctttttttggtacacgagctttggcgggccgctcactcaggaagaagttgagcggtatatgtctgcgtttgaagagcgcggaggagatgctgaggttttaactcaggtgcgggcctttcttgaatccgacaccggcaatgacttcatcatgataaatgcccttcacatgaaagatacgccggaccaggttgagggcgttgagccaggggagagctccgatgatgtgatggcgaaatatatggaatatatgtggccagcacttctgcgccgggcgtcgcaccctgtaatgtttggcccggcggtttcaaacgcgcttgatgttgtggggattgaggatgcgcgtatc…
fig|28211.202.peg.541	peg	gi|514407510|dbj|BAOK01000002.1|_526268_527932	526268	527932	+	Choline-sulfatase (EC 3.1.6.6)		FIG00001198	idu(2);Choline_and_Betaine_Uptake_and_Betaine_Biosynthesis icw(1);Sulfatases_and_sulfatase_modifying_factor_1	atgttaaagaaagttcttggcggtgttggtgccgcgctgcttgttctgatcgccgttggctgggtctaccgcgttgaaattgcgctgaacgcgccgggtgttcttcttaacctcgtgaatcctgttggtcccaaccaggagattgtctggatcaaagggccggacgttgcggaggtgccgccatctgagcgcccgcccaacattatcttcatcgtcaccgatgatatgggtttcaacgatattagttattatggtggcggcgcgtccggttcggacatgcagactccgcatattgatgctcttgcccatgaaggtgttgccttcacaaacggatatgcaggaacggctgtgtgtgcgccgtcgcgtgccatgatcatgacgggtcgctacgccactcgc…
fig|28211.202.peg.542	peg	gi|514407510|dbj|BAOK01000002.1|_528057_528839	528057	528839	+	Sulfatase modifying factor 1 precursor (C-alpha-formyglycine- generating enzyme 1)		FIG00003489	isu;Sulfatases_and_sulfatase_modifying_factor_1	atggttttcatcgaaggtggttccttcgatatgggggcaggcagcatctattccgaagagggaccggtgcgccgcgaggcggttgcgagcttctggattgatgcaactgaagtcaccaatgcggagttcgcagagtttgtggacgcgaccggatatgtgacggttgcggaggtcgggatagacggcgtggttcctcctggtgctgcagtgtttcaaattccagaaagcaacgctgaaggccggtggtcttatgccggcacagcaaactggcgtcagccggagggggcaggcagcagcatcgtcggacgcgaacatttccctgtcgttcaaattgcttatcaggatgcagctgcttacgcgcggtggaaagggcggacattgccaactgaagttcagtgg…
fig|28211.202.peg.543	peg	gi|514407510|dbj|BAOK01000002.1|_528933_529757	528933	529757	+	TesB-like acyl-CoA thioesterase 2			idu(1);Acyl-CoA_thioesterase_II	atgcctgatattgccgcttccgcagaccatctctttgaccttcagccgactcataaccccaataggtatttcctgcctgtcgaggacaagctgagtgttggtcctccaggaaaccttttcctgttcgggggcgttggccttgcgtcttcgatccgggcgattgaagagacgactgggcgcccaactgtttgggccgctgcgcaatacctgtccttcgcgcgggttggtgacattgtagacctggatgtgctcgtgccggtgcatggcaagtacaacacccaggcgcgggtagttggccatgttggtgaccgggaaattttcacggtgaatgcggcgctcggtgagcgcccgagtgaatattctgcgcaatgggcggagaaacctgatgttgtggcgcct…
fig|28211.202.peg.544	peg	gi|514407510|dbj|BAOK01000002.1|_530606_529764	530606	529764	-	GMP synthase (EC 6.3.5.2)				atgagcgaaacgcttctcatcattgatggttatgacaaaaccggccgggagaatctcgtcagggctggctgcactcttgcaggcacgctctacgagcgcatgatccgtcgcttcctgccagatgcgaagaccacgatcctgcacccggcagacccggatgaggcactgccatcaggagcagatctctcgacgtttgacgcagcgctttggacagggtcaagtcttaccatctaccaccagacaccagacgtgacacggcaggtagaccttgcccgcgcactctatgcagcaggcacgccaagcttcggcagctgttgggctctgcagatcgcaacacttgctgcaggcggcacttgccgcctcaaccccaaaggccgtgagtttggcattgcgcgcaag…
fig|28211.202.peg.545	peg	gi|514407510|dbj|BAOK01000002.1|_531517_530669	531517	530669	-	Alpha-ketoglutarate-dependent taurine dioxygenase (EC 1.14.11.17)		FIG00001391	idu(5);Alkanesulfonate_assimilation idu(5);Taurine_Utilization	atgacagcaacaggttttcaggtgaaacaggtaaccggatcacttggtgcggagatctccggtctgacattgaacgatctgtcgaacgaagagttcgatggaatctgcaccgccttcgcagaccactccgtcctcgtcttccgcaaccaggacctgacccacgatgagcatgtcgcctttgcccgaaagttcggcgacctcgaagtccacccgattgtcaatggcatggacgagcttcccgagatgatcaagatgctaaagcccgccggcgagtctgcaagcttcggtgtcggctggcacacggataattcctttttcgccgaacccagtatgggatcgatcgtctatagccatgtggttccaccccacggcggcgacacgctatttgccaatcagtat…
fig|28211.202.peg.546	peg	gi|514407510|dbj|BAOK01000002.1|_534017_531543	534017	531543	-	Sarcosine dehydrogenase (EC 1.5.99.1)		FIG00043716	isu;Creatine_and_Creatinine_Degradation	atgccagcccaggcgccagaagaagcatcgatcatcattgtcggcggcggcgtcattggctgctccctcgcctatcacctgggtgagctcgggcaaaaagatgtcctgctgctggagcgcaaacagctgacctgcggcacgacctggcacgctgctggcctggttgcccagttgcgggcgacacgaaacctgacccagctcgcaaaatactcggctgatctctatgccaaccttgaagcaaaaacagaactcgccaccggctacaagcagaccggttctgtttcgctggctctcacaaaggagcgccttgaagagctgaagcgaaatgtagccatggcttccatctttggtgtggaagcagaaatgctctcaccctctgaatgcttgagcctctatccg…
fig|28211.202.peg.547	peg	gi|514407510|dbj|BAOK01000002.1|_534622_534032	534622	534032	-	Probable transcriptional regulator				atgactgaagctggtgaaattgaacgggaaacacagcagatcgcagaggcaatcggcagagatgtccgcgccctgcgacgctcgagaggtctcacgctccaggcgctggcggacaagatcaatcgatctgtaggctatgtgagccagatcgaacggggcatttcgaacctgggcgtcgacgatctacgaaaattgggcgcggcgctgaacgtgcccatcggcttttttctcgaacatcatgatgccgatccagccgacaggggcgtcattgtgagagcaggagctcgacgcaaagtcggcagccgagaagaaggcttcaccgaagaactgctctccccagatatgacaggcagctttgagatgctgcgaacggagatcgctcccggcgccaccagcaag…
fig|28211.202.peg.548	peg	gi|514407510|dbj|BAOK01000002.1|_535745_534726	535745	534726	-	Putative NADP-dependent oxidoreductase PA1648			idu(1);Quinone_oxidoreductase_family	atgtccagcaacgtcaatcgccagttccgccttaaaagccgccctgtcggcaagatcaaaaccagtgactttgacctcgttgaagagcctgttccaacaccggggcctggcgaagctgtcattcggaacctctatctcagcctcgacccgaccaaccgcatttggatgtcggacatggatcagtacatgccgccggttgaaattggcgccgtcatgcgcggtggtggcatcggcaaagtgatcgcatccaactccgaagcctacaaggtcggtgatacggtgagcggcctgcttgggtggcaggactattatgtcgctggcccgaacgacgaaatccctgtgggagttcttcccccagaactacccgtcggactgccaaccatgttgggtgcctgcggt…
fig|28211.202.peg.549	peg	gi|514407510|dbj|BAOK01000002.1|_537645_535825	537645	535825	-	ABC transporter, ATP-binding protein			ff	atggcacctcctcttttgacactacagaacattcatctgactttcggtggaacaccgcttctcacaggcgcagacctgacgatcgaagccggcatccgcttatgcctcgttggcagaaacggctcggggaaatcaaccctgctcaaaatcgccgctggcctggttgaaccagatgacggggagcgcttcattcgacccggcgtaacaatgagatacctgccgcaggagccggactttacgggtttctcctccaccctggactttgcggaagcaggccttacggacggcgatacccattatcgcgcgcaatatctgttgagcgaactgggcctcagcggtgacgagaacccctcaaatctgtcgggcggggaaacccgccgcgccgcactcgcccaggca…
fig|28211.202.peg.550	peg	gi|514407510|dbj|BAOK01000002.1|_537843_538745	537843	538745	+	Sulfate adenylyltransferase subunit 2 (EC 2.7.7.4)		FIG00000728	isu;Cysteine_Biosynthesis icw(1);Inorganic_Sulfur_Assimilation	atgcgggcgcttacccacctcgaacggcttgaagccgagagcattcacattatccgcgaagttgccgcggcctgtgaaaatccagtgatgctctattccatcggcaaagactccgccgtcatgctgcatttggccatgaaggctttctatccctcgaagccgcctttcccgcttatgcatgtggatacgacctggaagtttcgcgagatgatcgagtttcgtgacaaggtggctgagagatacggtctagatctcatcgttcacacgaaccaggaaggtgtggcgcagggcgttgggccattttcgcacgggtctcagcttcacactcagattatgaagaccgacgcgctgaaacaggcgcttgataaatacaagtttgatgccgcttttggtggtgca…
fig|28211.202.peg.551	peg	gi|514407510|dbj|BAOK01000002.1|_538745_540655	538745	540655	+	Sulfate adenylyltransferase subunit 1 (EC 2.7.7.4) / Adenylylsulfate kinase (EC 2.7.1.25)		FIG00133521	idu(2);O-Methyl_Phosphoramidate_Capsule_Modification_in_Campylobacter icw(1);Cysteine_Biosynthesis icw(1);Cysteine_Biosynthesis idu(2);Inorganic_Sulfur_Assimilation icw(1);Inorganic_Sulfur_Assimilation	atggcacatcaatcggctctcatcgaaacagatatcgaagcctatcttgacgcgcaggaaaacaagagttttttgcgcttcctcacctgcggtagcgtggatgacgggaaaagtacgcttatcggtcgcctgctttatgattcaaagctgatctttgaagatcagctggcggcgctggaggctgatagtaaaaagcttggcacccagggcgatgattttgattttgctcttcttgttgatgggcttgcggcagagcgtgagcagggcatcacgatcgatgttgcttatcgtttcttctcgacggacaagcgcaagttcattgtcgccgatacaccagggcatgagcaatacacacgcaacatggcgacgggtgcatctactgcagatgttgcgatcatt…
fig|28211.202.peg.552	peg	gi|514407510|dbj|BAOK01000002.1|_541164_540718	541164	540718	-	putative orphan protein; putative membrane protein				atgagctatgtgcgcccgataggcagtttttttgccgctgtgattgtcgcaatcattctggggtcaatcgcttcgacacatttcgtgctgggcgctctgtcagacctcgggacgaccatttcattctccgaccgtctttccatgacattgcaggacattgtcggcatcgcgcccttgtacggagcgatcatcggcactggtcttctggttgcttttgttgcagctatcttcgtttcaaaacttgcacccaacttgaggtggttcgtctatctggtggctggtggcgcagcggttggcgtgacactgatcaccctgcaaacagcctttggcggcatcatgcccatctccggcgcccgctcaactggtggattcattgcccagatcgcggtcggagccatt…
fig|28211.202.peg.553	peg	gi|514407510|dbj|BAOK01000002.1|_541304_542389	541304	542389	+	PQQ-dependent oxidoreductase, gdhB family		FIG01424109	ff	atggccgcgttggttgcgcttattccatttggaggtgtcgcgctggcggagtcttctgccgcctatcaggtcgagaccgtcgcggagggcctcgggtttccctggaatgccgcctttctggaagacgggacgatcctcgtatctgagcttgatgggcaattacgtgtgatccgccagggtgagcttgatccgacgcctatcgccggggtgcctgatgtctaccgtgcaagccagggcggattgtttgatgtggtgccgcacccagattttgccaataacaaactcctttatctttcctatgcagccggtgagccgagcgccaatgcaactcgtgtcgctcgtgcgacatttgacgggacggcgctgagtgacctggaggtcatttatgaagtgacacct…
fig|28211.202.peg.554	peg	gi|514407510|dbj|BAOK01000002.1|_545558_542406	545558	542406	-	Acriflavin resistance protein		FIG00007059	idu(6);Multidrug_Resistance_Efflux_Pumps	atgcccagcgactttccaagtgatttcgaagaccgcacgcctgcacaaccaagaggtatcatcccctggttcgtcaacaatcacgtagccgcgaaccttttgatgatgttcctgctatgcgctggcctgctcgcagtctccaatatgcgcgcagaagttttcccgcaggtcgaccttcgcaccatcagcatcaccgttgcctatcccggcgcaacgccgaacgaggttgaggacggcatcacccggcgcgttgaagaagcaatatcaggcattgaaggcattgatcgcgtgcgctcaactgcctcagaaagtgtcggggtcatcaccgcggaacttgatgactttatcgacgcaagcacggttctcgacgacatcaaagacgaagtcgaccggctctca…
fig|28211.202.peg.555	peg	gi|514407510|dbj|BAOK01000002.1|_546786_545560	546786	545560	-	Membrane fusion protein of RND family multidrug efflux pump			icw(1);Multidrug_Resistance_Efflux_Pumps	atgaaacgcattcttgatccgattacaaagcgcttctcaaaagaagccgcggatccaaccgatcgcgctgaaaatgtcggacgcctgcaacttatcctcgttgtctcgttcttcttgtttgcggttctggtatcgagtctgctgtctggaacagaccgcacgcctaagctcaaagatgaagaagagttcgccccacttgtgaactcgaccatcgtaaaccctgaaacccaacgaattgaaattgttggtagcggggcagtcagcagccaagttgacgttcaaattatcccacaggtacaaggccgcgtggattggttgagtgcggtcatgcgcccaggcggctcgtttctaaaagacgaagtcctgttccgcatcgaagcacgcgacttcgagctggag…
fig|28211.202.peg.556	peg	gi|514407510|dbj|BAOK01000002.1|_548188_546770	548188	546770	-	Outer membrane protein				ttgacagcgatcctcggtctggacgggtccatagctgacccgacagcgttcgccgctgccccagatccagcatccatcgcggcggagaacatttctcattggtgggagcggctcggtgatccgagtttggcccctcttgttgcagaaatgttatcgaacaacaaagacctcgcggtctctgtcgcccgcgttagacaggcgcaggcaagcctggaaaatgttgcaggaacacgcctgccaaaccttgacctaaatccaagcgccacccgttcctttacgacaaaccgcgcaggcgaccggacttacacgaacaatttttccattggcacaacgctctcctggcagacggacctttttggccgactacggcggagcgagcgctcgcaagcggccaatctc…
fig|28211.202.peg.557	peg	gi|514407510|dbj|BAOK01000002.1|_548739_548858	548739	548858	+	hypothetical protein				gtgaacctgaggttttccaatcatccaggcgtgaaaatggatgtggaatgtgggggcggccgtgcggactatcgcactattatttttctctttgatggcggctggatgcagcacgtttga
fig|28211.202.peg.558	peg	gi|514407510|dbj|BAOK01000002.1|_548944_550479	548944	550479	+	Hemolysin activation/secretion protein				gtgctgttggagcgaatgagtgctctgcccgaaccctcggcggtcgaagacgctacgctagaagcggcagccgagccctatctcaaccgacctgtttccctggatgatttgcggtcattaggcaccgagatggagggcattttccgggacgctggttacccttacgtccgtgtcgtgctgccgccacaggaaatcctgaacgggcgtgtgagatttcagatcattgaaggctgggttgaaggcgtctccgtgttggggtcttctgcgattgcgaaagctcagacagaagcgcgattatcggccttggacggcaaaggaccgctggcgcttgatgatgttgagcgcaccgtcgcgcagttgaacgatgtcccagggcttgctgcacgggtttcgatcgcc…
fig|28211.202.peg.559	peg	gi|514407510|dbj|BAOK01000002.1|_550553_551776	550553	551776	+	Adhesin				atggccggtgctctggcagagccaaccaatgggaccatcaccgctggaggtggcgttggtgcgtctatcgggtccatcgcaaacgctggtggcgggtttgacgttacggtccagcaaaactccgctcagatggtcgtcacttgggacgattttaatatcgacgccaccgatgcggtgaattttatccaaccttcgagctctgcgattgcggtcaatcgggtgatcggcggcgctgtgacgccaacgatgattgacggtgcactttcggccaacggccatgtttggattttggatccagccggtgttgcctttggtgccggggctgtggtggatgtcggtggtttgctcgccaccgcgagtgacatcgatactgctaccttcatggcaacagaccctgct…
fig|28211.202.peg.560	peg	gi|514407510|dbj|BAOK01000002.1|_551745_553772	551745	553772	+	hypothetical protein				atgtgtcctcggcgggtgcttttggagattgagggttcggcggtgacggtctcgggtccgatcctggcggcgacagatgccacagtgacggccacctcaggggatgccacgctggatgcggtgacagccaccacgggtgcgattgcgatcaatgcagccaccgggaacattgatgtgggcgcgacgacggcgggctcaacgatcaccatctcagggcaggacattgatctggcgggcaaggcggatgcgaccaccaccgccatgctgacggcgacggtgggggatgtgtcctcggcgggtgctctggagattgaaggctcggcagtgacggtctcgggtccgatcctggcggcgacagatgccacagtgacggccacctcaggggatgccacgctgggg…
fig|28211.202.peg.561	peg	gi|514407510|dbj|BAOK01000002.1|_553769_556744	553769	556744	+	FOG: TPR repeat				atgaccggtcgttttgttgcagctctcctcattgttcccttcctcgctgcctgtgtacaggagatggggtcggctttgccggacgcgcttgatctgggtgtcagctccgagggtgatgcctgccgtgctggcaagcgactggatacggaagcggtaggcgcgctggcgcggtatgacgtgttttgtggcacatggcgccggtcggccgcgacaatagatgtttatcccaaggatggcgctcaaagtgccagtctgctgtcagagtgcaggtcttctgttgagtcgacattgctggctgagggtgttttgacatgcccaggccaattgtcaggcacattgctgcaggaccttgcggtgagtgtttctggatctgacgtcattgttcaggcgcgtggtatt…
fig|28211.202.peg.562	peg	gi|514407510|dbj|BAOK01000002.1|_557656_556760	557656	556760	-	hypothetical protein				atgccgaaacaaaaaatgtttagcgccgcaattgctatcgcattgggtgcagcggcctggggaaccacaacgagtgcgcaggctgccatcccagcttgtgggtcagccaccgtcgcattcgtgaagcaaatcgatggcagtgccgacagcgtgcgcatcaagcgggcaggctcagaagactctctttccgttttcgcgcctctgtgcgagggcgatgtcgtgagcctgaaaaccgccagcgacagggtggtactcggcgttgcaggcagctccggccccaatgaaattcgtggacctaaaagctacaccgtaggccctgcctctaccggcagccagtccatcagcgaactgatcgaaggacgtttgctgcctctcggcgaccggctggtcggccaggga…
fig|28211.202.peg.563	peg	gi|514407510|dbj|BAOK01000002.1|_559091_557634	559091	557634	-	hypothetical protein				gtgacgagagaagaaaccacagacaaaatcacgccggagaaaggacccttcgactttaacttccttgtctccctggcgctggcattgttggtctgggtcggtctgcgcaatgacgttgtgtggggcagctttgtaggggaggctgaccgtgaggcgcttcaaattgcttttgagatgcgcgtcaacaaaacgctaccgggctcacaccccatcttgttcctcaatttggatgattcagtctgggagggtgccaccgcagacggtcccgcccttgcttatgcaccccgcccggtcctcgcagatctgatcgaggcatcctacggaaccccaggtcagccaagaccgaaagtggtgatcgtcgatatagatctcttctggcgtacgcccgatgaggccgcc…
fig|28211.202.peg.564	peg	gi|514407510|dbj|BAOK01000002.1|_560438_559218	560438	559218	-	Butyryl-CoA dehydrogenase (EC 1.3.99.2)		FIG00009149	ff	atggccatcgatttcagctttcccgaagaagtggaggtcctcagaacctcaatccgcaacttcatcgatgaggtcgtcaaaccgatcgaagaagcgatggacgaagatgatcgggcatctgttcgcgaaggcgtcatcaaaatgcgcaccgaagcctatgaacgcgggctctggctcccccatatgcccgaagcatggggaggcatggatttgggacatgtagaacttgcaatgatctccgccgaagcagcccgctctcgctatggccctttcgccatcaattgtcaggcgccagatgaaggcaatatgcacacactcctgaagtggggaacagacgaacagaaagacacatatcttcgccccatgtgcgaaggtcgaaagttttcctgttttgccatg…
fig|28211.202.peg.565	peg	gi|514407510|dbj|BAOK01000002.1|_560659_561285	560659	561285	+	Glutathione S-transferase (EC 2.5.1.18)		FIG00004065	idu(15);Glutathione:_Non-redox_reactions	atgattaccgtccatcatctcaataattcacggtcacaacgcattctctggatgcttgaagagctggggctcgactatgagatcgtgcattaccagcgtgataaagagacaaacctggcgccagagtcgctgaaagaaattcaccctctcggtaaatcacctgtcctgactgacggtgacgtcaaaattgctgagtctgctgcgattattgagtatttggtggacacttatggcgagggtgcctggaagcctgctgcggggacccccgaagcgctgcggtatctggaatggatgcattattccgaaggctcagccatgttgccgttgcttctggggctctatgtggggcgcctaggcgaagctgggggtcccctgttgccacgtatcatgagcgaaatg…
fig|28211.202.peg.566	peg	gi|514407510|dbj|BAOK01000002.1|_561392_562183	561392	562183	+	hypothetical protein				atggcaatgatgtctgagtctgccgatcttgaccgtccacaattgcgctggctctaccttgagcccagccggacaatggccgaagtggccatgctaccgatttctcaacaatttctgaaacgtgcacccatgggtgacggccatccggtgatggtgctccctggcttcatggcaggtgatagcagcacgggcgtgcttagacgctttctaacatcacgtggctatgaggcctatccgtgggagcttggtcgtaatcttggccccgctaccgttggctacgagggcgaacggatcgctgaacgtattgaacagatttctgacagtcatgatggtcagaagattagtctggttggctggagtttgggcggtgtgcttgcacgtgaagttgcgaaacgggcg…
fig|28211.202.peg.567	peg	gi|514407510|dbj|BAOK01000002.1|_562140_562256	562140	562256	+	hypothetical protein				gtgaaggctggcgtgcatttgtgtacccgtcgagcggtcattgaattttattgctgtcacgacacaaaaaaacgggccccagactttgatcgggacccgctttttcttttgaggtaa
fig|28211.202.peg.568	peg	gi|514407510|dbj|BAOK01000002.1|_563837_562263	563837	562263	-	FIG00637305: hypothetical protein		FIG00637303	ff	atggaacaactcacaggcctcgacgccgcattcctttacatggatcaagagaactcgccgatgcatatcggcagcgtcgcaatctacgatccttcgacagcccctggcgggtttgtcagatacaaagacattctgaatttcgttgaagaacgattgccgctcgccaacacattccggcgcggcctcgcaaatgtaccatttggcattgatcacccttactggattgaagttgaagatttcaatctggaatatcatgtgcgtcacgtggccctgccgaagccgggggactggcgacagctttgcattcaatcggcgcgcatcatggcccgccctctcgatctgacaaaaccgctatgggagttcacgatcatcgaaggcctcgatcatgtcgagggtgtg…
fig|28211.202.peg.569	peg	gi|514407510|dbj|BAOK01000002.1|_564124_564993	564124	564993	+	Fumarylacetoacetate hydrolase family protein		FIG00007658	idu(1);Gentisate_degradation idu(1);Pterin_carbinolamine_dehydratase idu(1);Salicylate_and_gentisate_catabolism	atgcggctcataacgtttacagacgaacaatcgacgcggattggtattttgcaggaagatcaaattgtcgacctgtcagctgccgcccccgacattccaagcgagatggttgcctttcttgaagcaggcgatgctgctttggagaaggcgcgtgctgcagccgacaccgaagcgtcaataaaactgtctgacgtgacacttgagagccctgtgttgcggccaccgaaaattctcgccgttgggctgaactatcgtgagcatgtggaagagaccggccgggaacttccaaaggttccgattatattcaataagcaatcaacatcggcaacgggtccctttgcgccaattctgcgaccacatgaaagcgtcgcattggactatgagggcgagatgggggtt…
fig|28211.202.peg.570	peg	gi|514407510|dbj|BAOK01000002.1|_565029_565952	565029	565952	+	2,3-dihydroxybiphenyl 1,2-dioxygenase (EC 1.13.11.39)			idu(1);Aromatic_dioxygenase_mess idu(1);Biphenyl_Degradation idu(1);Dioxygenases_(EC_1.13.11.-)	atgatcaaagtcgaagacattgtttatgcgcgttttcgtgcccctgatctggacaagatggaaaactttcttgttgatttcggcatgcagcgatacgcacggacagagacggcactctttatgcgcggtgttggggctgatccaattctgcatgtgaccgaattgggtgagcctggttttgtcgggttggcgctgcaagcttcctctgaagctgatctgaattcagttgcagaggcgaatggcgtgtccgtggaagcgcggacggaaccgggcgggggcaaacgcgcgcttgtgcatgatccagacggatttcccattgaaattcttcatgggctggagcgcttggatgtcgctgaggttcaagagatagcaccgctcaatgcgcgtcttgaaaagcca…
fig|28211.202.peg.571	peg	gi|514407510|dbj|BAOK01000002.1|_566196_566840	566196	566840	+	hypothetical protein				gtgcacgatggggttgtgcatgtggagagcaacgacattcttgcttatttggatgctttgccgagcagcgcggattcctttttcccacagacccctgaggagcgtgcgattgtcgatgcctctttgacgttggaaaacgatctgcatttcgctttgcgtgagatcactatgggtttcatctttcccaaacgtctggcgcagaagcctgacgatgttcttgcgaaatatgaacaagagggtgctgatgacccttcccgtgacaaagagattgcatggtggcgcgcatatgctgaagccggtgtgacggagccgcaggcgcgggccgcggtcaaagctcatcgggatgcattcgatgcacttgaaaagcgcctagtgaaaaatgaatggttgatcggggac…
fig|28211.202.peg.572	peg	gi|514407510|dbj|BAOK01000002.1|_567275_566925	567275	566925	-	hypothetical protein				atgaataaggtaatccacgcggcacgcgccgcagctgttgcagcgctcgttgggctgtttatcgtcgtgactgcggcgccaagccaggcggaagaccgccgcgttcgcatcatcaatgaaacaagctggacgatggtagaattctacgcatcgaatgtcggaaccaacgactgggaagaagacattctgggctatgacgtcttagggtcaggcgacagcgtcatgatcgatattgacgatggcacaggctattgcatgtacgatttccgggctgtgtttgcagacggtgatgtccttgtccgcgagcggatcgacgtgtgtgagatctcaagctaccgctatcacgaatag
fig|28211.202.peg.573	peg	gi|514407510|dbj|BAOK01000002.1|_567488_568594	567488	568594	+	Bll1370 protein				atggcagagcaggcagcggcaaatttttgggtaaaacgagacaatctgcgtacaacaaagatggtcgaaacaccgatccctggtgcggatggactgcaacctggtgaggtgcttttcaaagtagaggattttgccttcaccgcaaacaacatcacctatgcagcctttggcgaagcgatgaagtattgggacttctttccggctgacgaaggctggggacgcgttcctgtctggggctttggagatgtgctcgcgtctaacgctgagggggtcgccgctggagaacgcttctatggttacttccccatgtcgacgcatttcgtggcacaagcagtccgcgtttctgacgctggttttttcgatggggctgccaacagggccgaattgtcgcctgtctac…
fig|28211.202.peg.574	peg	gi|514407510|dbj|BAOK01000002.1|_568625_570265	568625	570265	+	Exoenzymes regulatory protein AepA in lipid-linked oligosaccharide synthesis cluster		FIG01028825	ff	gtgacgacaaccattttttcggccaaacggatcattacgatgaatccgtctcggccctttgccactcatgtggctgtccgtgacgggcgtgtccttagtgtgggtactctgaaggaagtgagcgcctggggggatgccaatgtcgatgatcgtttttcagatcaagtggttatgcctggtttgattgaaggccatagtcatctggtagaaggtgcgctctgggaccacacctatgtgggctattatgaccggaccgcgccagatggcagagtctggcctggtttgaagtcggtggacgctgttgttgaacgcctgcaggaagccagcgcagcacaggacgaccctgatgccgcccttatcgggtggggttttgacccgatcttttttggcgagcagcga…
fig|28211.202.peg.575	peg	gi|514407510|dbj|BAOK01000002.1|_570284_571174	570284	571174	+	Putative metal chaperone, involved in Zn homeostasis, GTPase of COG0523 family		FIG00017190	isu;Zinc_regulated_enzymes isu;G3E_family_of_P-loop_GTPases_(metallocenter_biosynthesis)	gtgatccccgtttcggttgttggggggtttctcggtgcggggaagacgacccttctcaaccgcttgttgcaggagaatgaagggcgccgccttggtgtgatcgtcaatgattttggcgacatcaatattgatgagaatctgattgtcacccgtgatgaagacatggtcagtctcgcaaatggatgcatctgttgctccattggaaatgattttctgcgcgccttgatctctctcgttacgcgtccagaccccccagagcacatcgtcatcgaggcaagcggtgttgcggaccctttgcggatcgcggcgattgctcgcgcagataaggctctgcggctccaggggatcttcgtgttggtggacgccacacaatatcagacccaggctgccgaccctctg…
fig|28211.202.peg.576	peg	gi|514407510|dbj|BAOK01000002.1|_571750_571178	571750	571178	-	Predicted transcriptional regulator LiuQ of leucine degradation pathway, TetR family				atgaccatggccgatgtcgcaaccgccacaggcctgtcggaaggaagtctctacaattatgtgcccagcaaacgcgagcttgccattcgggtcgccgaacgctggttctccgctcaagctgaagagctcgaacaaacattgagtgccattgaacatccgcgcgatcaggtggcactcctgattcaacggcacatcgcaatgattttggaacagcccgagcttttccttatgtggatacgcgaagtgcgcgcgactgatgcctatctcacctcaagctcacgcgatatctttcggtcctataccggcctcctacgcactgttctcgcgcaggcctctgaggctatagagacagagatgagtgacgatatggtccgcgacatgatctacggcggagcggaa…
fig|28211.202.peg.577	peg	gi|514407510|dbj|BAOK01000002.1|_571989_572783	571989	572783	+	Enoyl-CoA hydratase (EC 4.2.1.17)		FIG00033206	icw(1);n-Phenylalkanoic_acid_degradation icw(1);Polyhydroxybutyrate_metabolism icw(1);Fatty_acid_metabolism_cluster icw(1);Butyrate_metabolism_cluster icw(1);Lysine_fermentation icw(2);Butanol_Biosynthesis icw(1);Acetyl-CoA_fermentation_to_Butyrate icw(1);Valine_degradation	atggaattcaaagattacgagaccttgtcattcggttacgaaggccgggttttgacagtcaccatcgatgggccgggcccggtcaatgccgtcaatgcgcgcatgcatgaagagcttggccgcgttttcaccgatctacagcgggatgaagatagcgacctcatcattctgacgggtgccgggcgggctttctgcgcgggcggcgacatggaatggttcgacgagatgatcgcgaacccggcgaagtttcgctccattgcaccagagggcaagcggattgttacgtccctccttgatctggaaaagccgattgtctgtcgccttaacggggcagcggccgggcttggtgcaacgatcgcgcttctctgtgatgtgatcatcgcgagcgacaatgcggtc…
fig|28211.202.peg.578	peg	gi|514407510|dbj|BAOK01000002.1|_572789_573958	572789	573958	+	Butyryl-CoA dehydrogenase (EC 1.3.99.2)		FIG00009149	ff	atgtatttcacagatgaacctgagcacgtcacgatactgcgcgatatgatcaagaaattcgtgacagatgagatgccgcgggagaagcggcggcagctcgacaaggatcacaccttctgccgcgacacgtttcgcaagctggctgacctgggtgtttgcggtctcaccattcccgaagagtttggggggcaggggatcgatctggtcgctgccgttgctgtgctggacgagctttgtcaggtcgggccctcgctcggcggaccgttcattcatgctgcattttatggcggagcaaatgtcgtagagaacgggtcagatgctcagaaacgagagttgttgccaaaactcgccaagggcgacatctggtttgcctatgggttgagcgagccggacgtgggc…
fig|28211.202.peg.579	peg	gi|514407510|dbj|BAOK01000002.1|_573978_575141	573978	575141	+	Pigment protein				atgacatcaactgggaatgcacttctcgacgccgctgagaattttgtgcctatgctgcgggagcgtacggacgaaattgaagaggcgcgccaggttcctcaggatattgctgaagccttcgccgacgccggcttctattcggttatggtgcctgaggtgtatggcggtctggagctggacccaccgagtttcctcaaacttattcggacattggcgcggggcgactcgtctgctgcctggtgcacgatgattggggcgacgaccggacttggctccgcctatatgccgaaggcggacgcggaagagatttttggtggcggtaagcggactattacagctggtgtgtttgcacccactggaaaggccatgccggagggcgacggataccgtgtgtccggg…
fig|28211.202.peg.580	peg	gi|514407510|dbj|BAOK01000002.1|_575293_576474	575293	576474	+	Alcohol dehydrogenase (EC 1.1.1.1)		FIG01007502	idu(6);5-FCL-like_protein idu(6);Glycerolipid_and_Glycerophospholipid_Metabolism_in_Bacteria idu(6);Fermentations:_Mixed_acid idu(6);Butanol_Biosynthesis	atgagtgtcatgggagctgcaggcgagattcagtgctcggcgctggagaaggtggtttttggaaaaccggcggcggacgcattggcggagcaagttgaggcgctaggtgctcaacgtgttttcctgattgccagcaaaacactttctgacgagacagttgaaattgacaaggtgcgcagcgcactaggggacaggcttgctgatgtctatacaggcatgcctgcgcatacaccgcgccaagccgtcattgatgcggcagatgcggcgcgcaatgcgaacgctgacttgcttgtcacgcttggtggcgggtctgtcaccgatgcgggtaaggtggtgctcgtcgcgctcacccacaatgtgaaagatgctgatggattggagccctttcacgtgcgcgtt…
fig|28211.202.peg.581	peg	gi|514407510|dbj|BAOK01000002.1|_577300_576479	577300	576479	-	Enoyl-CoA hydratase (EC 4.2.1.17)		FIG00033206	icw(1);n-Phenylalkanoic_acid_degradation icw(2);Polyhydroxybutyrate_metabolism icw(1);Fatty_acid_metabolism_cluster icw(1);Butyrate_metabolism_cluster icw(1);Lysine_fermentation icw(2);Butanol_Biosynthesis icw(2);Acetyl-CoA_fermentation_to_Butyrate icw(1);Valine_degradation	atgagcgaacgtatttcagtcgacatacaagacggcgttgcagatgtgcgcttgacgcgaagtgacaagatgaacgcgctggatgaccagatgtttaaggcgctgatcgatactggcgaacgcatgaagaccgaaaagggtgtccgagccgtcgtgctttccggcgagggtcgcgccttctgtgcaggtctggacatgggcaatttcggcaagatggccgagagcgacgatgacagcggcaccaaatcaaacaagaaacgcaatgcgcttgccccaagaacacacggccttgccaaccgtgctcagtatgccgcctgggtctggcgcgaggttccggtaccagtcatcgccgccgtgcacggtgttgccttcggcggcgggttccaggtctgcctcggc…
fig|28211.202.peg.582	peg	gi|514407510|dbj|BAOK01000002.1|_577561_578733	577561	578733	+	3-ketoacyl-CoA thiolase (EC 2.3.1.16) @ Acetyl-CoA acetyltransferase (EC 2.3.1.9)		FIG01318775	idu(4);CBSS-246196.1.peg.364 icw(2);n-Phenylalkanoic_acid_degradation idu(4);Polyhydroxybutyrate_metabolism icw(1);Polyhydroxybutyrate_metabolism icw(2);Fatty_acid_metabolism_cluster icw(1);Biotin_synthesis_cluster icw(1);Biotin_biosynthesis idu(4);Isoprenoid_Biosynthesis icw(1);Butyrate_metabolism_cluster idu(4);Serine-glyoxylate_cycle idu(4);Serine-glyoxylate_cycle icw(1);Lysine_fermentation ic…	atggcagaagcttatatcgtctccgcgacccggaccgccggtggtcgtcgtgacggacgccttaaaggctggcacccggctgatatggctggtgaagttttgaaatcagtgatctccaaggcaaatgccgatccggcgcgcgttgatgacgtgatcatgggctgtgttggtcaggctggggagcaggccggcaatatcgcacgtaacgctgttcttgctgcaggtatgccggaaagcgttcctgcgacatctgttgaccgtcagtgcggttcttcgcagcaggcattgcattttgcagcgcaggctgtgatgtcaggctttatggattgcgtgatcgcatctggtgttgaaagcatgacgcgtgttcccatgggcctgcctatgtcgcttcctgcgaaa…
fig|28211.202.peg.583	peg	gi|514407510|dbj|BAOK01000002.1|_579918_578782	579918	578782	-	Zinc ABC transporter, periplasmic-binding protein ZnuA		FIG00021555	ff	atgcgcaggctccagctcaaatttgtacccaaccggggtatcaagctttgggggaaacatcaatcatcacgcgcgagtaaaaccgccccaaatccctatccatcgcacggatattcctattccccccatccatggctttacagccggtctcggatcgttaggatcgcgcaccccctaatcaataggtattctatgcgtatcatcctagctgctctcatcttaggtctggccggcatcgcaccggccttggcagacacgccgaaggttgtggcgagcctaaagcccattcacagcctggtcgcggcagtaatgggcgagaccggtagtcccgaactattggtcaccggcgcggcctcgccgcacaccttctccctaaaaccctcacaggcagcatctctg…
fig|28211.202.peg.584	peg	gi|514407510|dbj|BAOK01000002.1|_579859_580653	579859	580653	+	hypothetical protein				atgtttcccccaaagcttgataccccggttgggtacaaatttgagctggagcctgcgcattcaatgaccgcacgtaagaagcacttcgagaccatctaccgaaacttcaacgcctcgatttctgagaaatatgattgcggtcagttttgtgcgccattgaacaatggcgacccggtttgctgcgatgtcgaaaacgccatcccagcggcatcgccgcctgagtggaaggtgatcaagaaacggaccaatctctggaagaaatacaagcccgatcctgacgacaagcatgctgtcgcagaagtgaaggacattaacgaaacctgcgtggcttgtgtctgcaagggtgccgcgaaatgtgagcgcgacaaccgcctgatggcctgtcggtcctttcccttc…
fig|28211.202.peg.585	peg	gi|514407510|dbj|BAOK01000002.1|_580682_581350	580682	581350	+	Glutathione S-transferase family protein		FIG00004588	idu(5);Scaffold_proteins_for_[4Fe-4S]_cluster_assembly_(MRP_family) idu(5);Glutathione:_Non-redox_reactions	atgggattgatcgtttatggggcggcgctttcgccgttcgtccggaaagcgcgtgtgttcctcgccgagaagggtctcgactatacgcttgagaatgtgaacatctttccgccgcctgattggttctcagaaatctcaccgctgaagcgcattccggttctgaaagacgaagaagcagatctgtttctggcagattcatccgcgatttgcgggtatctggaaaagaagtgtccgtcgccggcgctttaccctactgatcccactgactatggtcgggccctttggtttgaggaatatggcgactctgagcttgccgggcatataggcatggggacgttccgcccgatggtcgttgctccgctcatgggcaaggagccggacaccacaatggccaataag…
fig|28211.202.peg.586	peg	gi|514407510|dbj|BAOK01000002.1|_581422_583176	581422	583176	+	Long-chain-fatty-acid--CoA ligase (EC 6.2.1.3)			idu(7);n-Phenylalkanoic_acid_degradation idu(7);Fatty_acid_metabolism_cluster idu(7);Biotin_synthesis_cluster idu(7);Biotin_biosynthesis	atgacggagacacatgcaatggcggctgactggcctgctatgtcgattgctgatgcacacacactgctgactactgcccctgactcgccttttgaaatggcggaagcagtggtgcggggtgtgaagctgcgcgtctggaaaaacgcgccttcatcacttcgggaactctttgacctgggcagagctcatggcgacctggattaccttgtgtttgaagacgaacgtgtcacctatgagacccattaccgggctgtagcaaggctagctcatgatcttatctctcgtggtgtaggcaagggggacagggttgctatcgtcatgcggaactatccggaatggtcgattgcgttctgggccactgttgttgtcggggcggtcagcgttcctctcaatgcctgg…
fig|28211.202.peg.587	peg	gi|514407510|dbj|BAOK01000002.1|_583298_584038	583298	584038	+	putative transcriptional regulator, MerR family				atgcgtgagctggaacaggctacgggcgtgggacgtgagacaatccgtttctacatccgcgaaggcctgttgccggagcccgagcgcccaaaacgcaatgttgcccgctacagcgacgtccatgttgatcgtctgaaagagatcaagaagctccaacaggaacgcttcttgccgcttaatgtgatcaagaccattgtcaaagcgcaggacgcgggcgcagcgaccggtattgaagggtttgtggggctggagaacgcgctctatcccttgctcggtgaccctgaaaagctcgagccccgtcggttggaagatgtggccacggatgttggctttgctgtttcggagttagatgagttggcgtcgctcggctttatcaatgttgatgaacgtgggggtgaa…
fig|28211.202.peg.588	peg	gi|514407510|dbj|BAOK01000002.1|_585145_584045	585145	584045	-	Putrescine transport ATP-binding protein PotG (TC 3.A.1.11.2)		FIG00032740	icw(1);Polyamine_Metabolism	atgcagagcgacgcttcgtcaaacgaaccgattatcgaaatcaatgacgtcaccaaaatctatggctcggatgtccgcgccgtagacaacgtgtcgctcaccgtaaaccgcggtgagtttttcgctctgctggggccgtcaggctgtggcaagacgaccctgcttcgaatgttggcagggtttgagacgccgaccgaaggcaaggtcatcatcgacggtgatgatatggcggaggtccaggccaacaaacggcctgtcaatatggtgtttcaatcctacgccgtgttcccgcatatgaccgtcgcgcagaatgtgggttatggcctaaagatagacggggtagccaaaaaggaaatttccgcccgcgtggaagaagcactggagcttgtcaagctgggg…
fig|28211.202.peg.589	peg	gi|514407510|dbj|BAOK01000002.1|_586013_585147	586013	585147	-	Spermidine Putrescine ABC transporter permease component potC (TC_3.A.1.11.1)		FIG00003894	icw(2);Polyamine_Metabolism	atgagtctcctcggaaacctcttgagccgccgcggaaagagcgagatcggcccacttgaataccaccgccgtctctggctgcgcgtcaccgtggcgctcacattgatcttcctctacatgccgatcctcacgctgatcgccttcagttttaatgacagcaagcgcaatgttgtctggagggggttcacattcaaatattacgaaaaggcgatgaacaattcagagctcatcgaagccttcgtgaactcgctaaccattgcattcgtaagcaccattgtcagtgtgatcttaggtgcgctcaccgcctatgtactctggaggttccgtttccccttccgggccgcctatgaaggtgccatggccctccccgtcgtcataccggagatctgtatgggtgtg…
fig|28211.202.peg.590	peg	gi|514407510|dbj|BAOK01000002.1|_586930_586010	586930	586010	-	Putrescine transport system permease protein PotH (TC 3.A.1.11.2)		FIG00024044	icw(3);Polyamine_Metabolism	atggataattggcgcaaatcacctggagcattttgggcctccttcataccgccaaccttatggttgctcgcgtttttcctggcgccgctctcgctcatctgggcatttagttttggtgtcaaaacaggcatcacagaaattgatattacctggaccttccagcaatacgcccgcgcacttgaacctctttacttaagcatattcgcaaagtcgctttggatggcgggtgtcacaaccttcatctgcctcatcgtcgcctttcccgtcgccatcgccattgttttcgcgccgccaaaggcccgcatgtggctcctgcttctggttatccttccgttctggacaaatctgctgatccgcacctatgcgctgatcgctgttttgcggacccgcggtcatgtc…
fig|28211.202.peg.591	peg	gi|514407510|dbj|BAOK01000002.1|_588107_587010	588107	587010	-	ABC transporter, periplasmic spermidine putrescine-binding protein PotD (TC 3.A.1.11.1)		FIG00005022	icw(4);Polyamine_Metabolism	atgaaacgcaatagagggatggccgggctgcttcaagctttgtcgcgccgtcaaatgatgcagggggcagcggccgtaggctttactgtgtcatccttgccgactttagccaacgcagcagaagagaagaagctcagcttctacaactgggacacctacattggtgaaacaacacttgatgactttaaggccgcaacaggcattgaagtcaccatggatctgttcgcagacaatgacgaacttttcgcgaaactgcgcgaaggcaatcctggttatgatgtgattgtaccgtcaaatgactatgtcgcccgcatggccgcagctggaatgctcgaagagcttgatcactcaaaaattcccaacctttcccacctctatccgcggttcctaggggacaat…
fig|28211.202.peg.592	peg	gi|514407510|dbj|BAOK01000002.1|_588498_588701	588498	588701	+	Arginine/ornithine antiporter ArcD		FIG00001166	idu(1);Arginine_Deiminase_Pathway idu(1);Polyamine_Metabolism	atgcgtgatccggcgaatttgcgtgatttggctaaaacggggacctttgcggcactccattttggtgtggggtttggcgtgacctatgccttaacgggctccgtcgccattgcaacaggcgtcgctcttatcgagccagcggtgaacaccgtggtctttttctttcatgagcgggcctggtcgcggatgcccgtcacggtatga
fig|28211.202.peg.593	peg	gi|514407510|dbj|BAOK01000002.1|_589322_588708	589322	588708	-	Hypothetical nudix hydrolase YeaB		FIG00136447	idu(1);Nudix_proteins_(nucleoside_triphosphate_hydrolases)	atgaaatacagcgaaggactgaaggaccggcttgctcggcatttagccgaattcagccgactggaagattcagcagaaaatcttaaacgcgcagcagtcgcgattgtcatagcctcggacgatcatagagcatcctttttgctgacacggcgcgcctcaaaactaagcagccatgccggccaatgggctctgcctggcggacgcctggatgccggggaaaccatagaggaagccgcacttcgtgagttgcacgaagaagtgggtgtgcctgcacaagacattacattgctcggccgccttgatgactacccgacacgctcaggctatctcatttcaccggtggttatgtgggcgtcaccggacattcgtcctgtcctgaacccggacgaagtagcatcc…
fig|28211.202.peg.594	peg	gi|514407510|dbj|BAOK01000002.1|_589501_590619	589501	590619	+	Alanine dehydrogenase (EC 1.4.1.1)		FIG00000895	isu;Pyruvate_Alanine_Serine_Interconversions	atgcggatcggtgttccaaaggaaatcaaggtacacgagtatcgtgtcggtatgacgcctgccagtgttcgagaggcagtccataacggacatcaggtcgttgttgaaaccaatgccgggttggcgattgggctgccagatgaatcctatattgctgcgggcgcggaaattgccggcaatgcgtcggatgtgtttgcctccgcagacatgatcgtgaaagtgaaggaaccacagctcaacgagtgcgccatgctgcgggaaggtcagatcctcttcacctatcttcatcttgcgcctgatcccgagcaggcaaaggccctgatggcatcggggtgtgttgcgattgcctatgaaaccgtgacggaccgccatgggggcttgccgcttttggcgcccatg…
fig|28211.202.peg.595	peg	gi|514407510|dbj|BAOK01000002.1|_590767_591471	590767	591471	+	hypothetical protein				atggcactgaatgcacgtttgttgggtcttctcggatttgcctttgttctggcggtcacgggtatttctttgatcttagaccgtgaacccaaacggtcgccggtgatcggtccagtctccttctttgcggcacctgtcgctgagggcggcctgctgttttccgcattgattgaagatggggttctggctaggcggtctacagaagcgacattgaccatcgatgagatgattacgccggtgattgccgggcgcgtgcttgccatgtcagatgctgagcttgcctttgttgagcttgatagcgtcggcggcgatgtccagtcgtccatcgacattgcacgccggctccgggctgcggggtcgcgcacgcatgttgcgtcgggggcaaagtgtttcagtgcc…
fig|28211.202.peg.596	peg	gi|514407510|dbj|BAOK01000002.1|_591953_591516	591953	591516	-	Transcriptional regulator, HxlR family				atgcgcgacctgttgctgggattgcgccgcttcgacgagctggtcaagtccctcgggattgccactaacatactgacggatcgcctgaacaagctctcggatgaagggttgctgacccgccgggcctaccagtccaatccaccacgccatgaatacgaaccgaccgacgcaggagagtccttccgccaggtaatttttgcgatgggggaatgggggaaaacctggcgaatggagccgagcggacgcacgccggtccaatatgtcagcgaccgcaccggcaatcctgtcgcaatgcgtctgattgatgaagcgaccggagaagaaacgccgttcggagaaacgacgggcgttctgacggagtgggccaatgaaatggcggagtggcgtattgccaccgcc…
fig|28211.202.peg.597	peg	gi|514407510|dbj|BAOK01000002.1|_591961_592113	591961	592113	+	hypothetical protein				atgctccagcgatcgccgagtacagacaccgttgccgcaattgggcaggtggcgctttcatcacatttcgatctggcgcgcgattttgcagcgcccgtctttttgccggtgcttgggtgccccggctccccatcaggttccctcatgagttga
fig|28211.202.peg.598	peg	gi|514407510|dbj|BAOK01000002.1|_592294_593643	592294	593643	+	FIG002188: hypothetical protein		FIG00002188	idu(6);CBSS-211586.1.peg.2352	atggctggcggagcgctcgctgcgctggtgagcgtgtctgcgctggcggcggttccagaagctgtcgctaatcggcttggccaggatctaacgccgaccggtgcggaaaaggccggcaacagcgatgggtccattcccgcttggaccggtggcttgactgctccgcctgcggggcttggctaccgggccggagagcattatctcgatccgtttgccggtgatcaggtgcagttcaccattgatggaacgaactatgctcaatatgaggcaaatctgacgcctgggcaggtggcgatgctgcagacctatccgagttataagatgaacgtctatcagacacgtcgaacttgtgcgaacccggacagcgcttatgcgcaggcgaggcaaaacgcggttacc…
fig|28211.202.peg.599	peg	gi|514407510|dbj|BAOK01000002.1|_593819_594079	593819	594079	+	hypothetical protein				atgttcgcacgcgcgttgattattgctctgtccttgggttttggcacgcaagtcgccatggctgcagaagacggcatgctgcgcgactatgaccgcgaaagcctcaactttctgtttgaacaagcgcagagttccggacctttgtcgggcatgtcagaagacgacatgttgatcaccggttctatcggcagttcggacaagaaagagagcccttcatctccgtcaagcgacagagttccgcaggctcgcccggctcgctaa
fig|28211.202.peg.600	peg	gi|514407510|dbj|BAOK01000002.1|_595222_594092	595222	594092	-	Beta-lactamase class C and other penicillin binding proteins		FIG00000681	idu(3);Beta-lactamase	atgcgcctttttgcatccatacttttgccaggcatcctgcttttagcagtcgctcttacagcgtcggcacgtgccgatgagcaattggtcccgctgccgggtcagccaccggaaatcacctggccgacccaaatctggccaacggcgccaacacccgctgttctcgaacgagtgctcgaccgcacaatcgctggaacagatccagacacaccgcaaaacacccgcgcaattctggtcgtcaaaggcggccaattgatcggagagagatacgccagcggttttgactccagcactcgccttcaatcctggtcgatggcaaagagcattgtacacgcactgattggcattcttatcaaggacggacagatcgacctgtacaaacctgcacgcgtcgcgcgc…
fig|28211.202.peg.601	peg	gi|514407510|dbj|BAOK01000002.1|_595392_595655	595392	595655	+	hypothetical protein				gtgggcatgggcgtgggcatgatccagggtgagaaaaaactcgatgctctcatcgttgttgcgaacgctgttgcgaaaaccaactgttcctgcgtctttgtcgctgggcgcgatctggccgactgtatcaaagaagcgccgcccgggtttgatctggcaacgccctggatcgatgaggaagttccgggtgtttcaagctctatctattgggttgtgcggggaagtgctcgataccgcgaaggtatcggctgtcgtctcgaatag
fig|28211.202.peg.602	peg	gi|514407510|dbj|BAOK01000002.1|_595754_597052	595754	597052	+	MgtC family				atgaccgagctgtttcccggagaagatccctccattgtttatcagcgtcttgccttggcgctaggggtcggcctcattgtgggcctggaaagagggtggcacgagcgtgactctgaatctggctcgaatgctgccggtgtgcgaaccttcgcccttatggggctgctgggcggattggcaggtctcagcggtcttgttgtcggtgatctgcttacccttgcgatttctgccgggttctttgcatttgtgattgcagcctatgtgattggtctacgtccccttggtggacgtgtgcccgataagggtatgacgaccgaggtggcggcactcatcacctatcttctggggcttctcgcggttcgcggggacatgaccttgacggctgtatgtgctgttgtt…
fig|28211.202.peg.603	peg	gi|514407510|dbj|BAOK01000002.1|_597230_597415	597230	597415	+	LSU ribosomal protein L32p			isu;Ribosome_LSU_bacterial	atggctgttccaaaaagtaaaatcagcggctccaagcgtggtatgcggcggtctgcggatgcgttgaagcgtccgacatatgtcgagaacccagattcgggtgaactgcatcgtccgcaccatattgacctgaaaagcggtatgtatcgcggtcgtcaggttcttgagccaaaagacgatatttga
fig|28211.202.peg.604	peg	gi|514407510|dbj|BAOK01000002.1|_597618_598013	597618	598013	+	hypothetical protein				atgtttaacagtctgcctctcatggccctcgcggtcattgcttacaacgttcttgtctttctgggcggcggcgctgcgatgggcaatgttctggctgaagttcagctcctgtcgggagcaacctggtcggtcactgtctcagatatccttctgtcgtcggcgctggtcctgttgtttttcgagctgattggctcgacacgcaccacgggctcaagtgtgctcaatcatggactgtcgctggtcgtctttatcgttgcgctcattgagttcatcgttctgccagagttcggtacgtcgactttcttcctgatcaccttgttcacgctgttggatgtggttgcaggatttacggtcacgattgcaactgcgcgtcgggacttctccgtgggcgagtga
fig|28211.202.peg.605	peg	gi|514407510|dbj|BAOK01000002.1|_598114_598443	598114	598443	+	hypothetical protein				atgagcaagtcgctgtttgaaacgctcacgatcctgctggggcttgcttttacgctggccttttttgttattgttgtcccggctttgttagtagacggagacattgtcggagcatttgctgccgggtttgtgaatccctactcgtctggctattcgcttgatgtgatcatcaccggacttatcctcatcgtctggatcctctatgagcgccaatcgttgggcgtgcgctatggctgggtctgcattgtgctgtgtgctgttccgggcgtcgcgacggcgtttgcgctctatctggtgctgcggtcgaggaccgttcagaacctcacctaa
fig|28211.202.peg.606	peg	gi|514407510|dbj|BAOK01000002.1|_599312_598467	599312	598467	-	Aminodeoxychorismate lyase (EC 4.1.3.38)		FIG00000708	icw(1);Chorismate:_Intermediate_for_synthesis_of_Tryptophan,_PAPA_antibiotics,_PABA,_3-hydroxyanthranilate_and_more. icw(1);Tryptophan_synthesis isu;Folate_Biosynthesis	gtgaccatctggctcaatggaaccttgcttgccgcagcagatgcgcggatcgacccgagtgaccgcgggttccttctgggggacggtatctttgaaaccatggcgacgcgcgaaggaaaactgatcttcgccgatatccactttgacagactatcgcgcggcgctggcacactcgggatcaaacttccctactccattgccgagctaatgtcggccgccacatctctactggccgaaagcaacaacagtgaccaagaccgtacagcggtccgcctcacacttacgcggggaaccggtccgcgaggcctcgtcccttcatctgaagccaaccccaccgtcctgatcacctgttcccagtcaccactccccaaagagactgcgcgtgcgatcatcgcgaca…
fig|28211.202.peg.607	peg	gi|514407510|dbj|BAOK01000002.1|_599923_599309	599923	599309	-	Anthranilate synthase, amidotransferase component (EC 4.1.3.27) @ Para-aminobenzoate synthase, amidotransferase component (EC 2.6.1.85)		FIG00132685	idu(1);Chorismate:_Intermediate_for_synthesis_of_Tryptophan,_PAPA_antibiotics,_PABA,_3-hydroxyanthranilate_and_more. icw(2);Chorismate:_Intermediate_for_synthesis_of_Tryptophan,_PAPA_antibiotics,_PABA,_3-hydroxyanthranilate_and_more. idu(1);Tryptophan_synthesis icw(2);Tryptophan_synthesis icw(2);Folate_Biosynthesis	atgatcctgctcatcgataattatgacagctttgtgcacaacctcgcccgctatatcggcgaactgggatgcgaccggcaggtcgttcgcaatgacgaagaaggcatcagcgacctcctcaaacgccggccgcaagccatcatcttgtcacctggcccctgcacgccaacagaggccggcatcagcaaagatatggttcacgctgcggcagaacataagattccgttactcggtgtctgtctcgggcaccaatgcatagcggaggcctttggcggcaaaaccgttcgggcaacagaaccaaggcacggaaaatcttctttgatcagccacgaacatcacccgctctttcggcatctccccaacccgtttgcggcagctcgctaccattcattggtgtca…
fig|28211.202.peg.608	peg	gi|514407510|dbj|BAOK01000002.1|_601422_599920	601422	599920	-	Para-aminobenzoate synthase, aminase component (EC 2.6.1.85)		FIG01960215	icw(2);Chorismate:_Intermediate_for_synthesis_of_Tryptophan,_PAPA_antibiotics,_PABA,_3-hydroxyanthranilate_and_more. icw(2);Tryptophan_synthesis icw(1);Folate_Biosynthesis	atggacagatctttgtttcatcgcgtttatgacgcaggacatctgattgaagaggttccattctgcgatcctctctctgtctttgcggccgtcgtcagggagccttttgcgctcctgctcgattcggcaaccgcggcgccccaccaagatccgtcacttcagggccgctggacctacatagccgcagacccattcacagtcctaacgaagcggcagggacagacatgcctgaacggcatcccgcagaatgtcggcgccctggaactcctaaatcagcaagccaatgcccttgccctcgccccaaactggccggaagaagacggattgccccccttctcaggagggctcgcaggcatgttcggatatgaactggcgcaggagttggaaaaactcccgacc…
fig|28211.202.peg.609	peg	gi|514407510|dbj|BAOK01000002.1|_602507_601464	602507	601464	-	putative hydrolase				atgaaaaacacgcttctcattctttcgctgttcatggcccttgtagccaccagcctctggttcatcggcgccgacaaacctgaattgaccgctgaagcccgcgatcaactgttggcggatgggcaggcagagaattttgctgagttgagcgaaggaacggttcactaccgcatgactggacctgagacagggccggttgtccttctgatccatggatttcgcaccccatcctatatttggaaagaccacctgacatctttggcggatgcagggtacagcgtggtggcatttgataattatgggcgcggcttttccgatcgaccagacggaaactacacagcggagcgaaccgatcagctgatcattgagctcttggatcatctgaaaatttcacgaccg…
fig|28211.202.peg.610	peg	gi|514407510|dbj|BAOK01000002.1|_602659_603450	602659	603450	+	Short-chain dehydrogenase/reductase SDR		FIG00440067	idu(4);Transcription_repair_cluster	atggataatgcctttaaggaccgaccgctcaacggcaaggtcgcctttatcgctggtgcgtcgagcgggattaatctgggtattgctcaacatttcgctaccaatggcgcaaaagtggcgattatcagccgcagccatgagaagatcgttgccgctgctgactccgttgaggggggtatcggcatggctgccgatgttcgcgactttgagagtgtcgacaaggcccttgccaccaccgtggagcagtttggcaaaatcgatatcgtggtctccggagctgccggaaactttgtggcgccggctttgggcatgtcgtccaatggatttaagacggttgtggatattgacctgattggcacgttcaacgtgctgcgcgcctcgtttcaatatttgaaccgt…
fig|28211.202.peg.611	peg	gi|514407510|dbj|BAOK01000002.1|_603454_604599	603454	604599	+	Inner membrane protein		FIG00554427	ff	atggatgaaaaagactttgaggctgcccgccgcaacctgacttcagaccctaaaggtggcaaccgcctttcctctcttgagcagctggcatcactcgacagtatggaagggattgcgcaggcggagccgacaccggttcctccctttctgaggtacgtgcctaagggagcgctcattcatgcgatctatccgggtctgctggtcgccctcaccataggccttgcatcgacctggttgtcgacccgctatggtgcgccggtaatgttgtttgcgttgttactcggtatggcatttcactttctccatgaagaggggcggtgcatcgcagggattgaatttgccgcgcggagcctcctgcggatcggtgttgcacttttgggcgtgcggattacctttgat…
fig|28211.202.peg.612	peg	gi|514407510|dbj|BAOK01000002.1|_604673_605488	604673	605488	+	Enoyl-CoA hydratase (EC 4.2.1.17)		FIG00033206	idu(29);n-Phenylalkanoic_acid_degradation idu(29);Polyhydroxybutyrate_metabolism idu(29);Fatty_acid_metabolism_cluster idu(29);Butyrate_metabolism_cluster idu(29);Lysine_fermentation idu(29);Butanol_Biosynthesis idu(29);Acetyl-CoA_fermentation_to_Butyrate idu(29);Valine_degradation	atgatcccaaaaattgatccaagcgcatttgaatgcgttctctatgacgtggcagaccatgttgcgacgattacacttaatcggccggaacgtcggaacgcgctcaatcgccttgcgtatgatgaagtggaagcagcattccggacggtctcgcgagatccggaggtcaggtgtgtcatcgtcactggagccgaccctgcattctgttccggcgaagacgtgaaagagatgatgaccggtgaggcacatgagggcagtattcagcggttgacccaggtccggcctgaaccaacgcccgcagcggttgccgctcttgaatgtgaccggccggtgatcgctgcggtgaatggcgccgctgttggttggggtatggaactatccttgtttgcagatatccgt…
fig|28211.202.peg.613	peg	gi|514407510|dbj|BAOK01000002.1|_605500_605868	605500	605868	+	hypothetical protein				atggcactctttttcgatcaagactggtttgaccagcaactcaaatctatcgcgcggacccatgaggatgttgccgctctattgcgcctgacatcgatacaggtggcggagatctggaaagaccaaagagaactgctgcctcatgaagtgagtgctttggcaaagctccttaatgcaacaccggcggaggtggccgaccatgccggggtgtccacgccggttccctcggcgttggaaaatgctgacatgacgcctgtcctgacacggttggatgagatgaatggtcggcttgatcggattgagcgtgctcttgttgacttgaaatcattggtgctggaacagagtgccgccaaatcgaaggaagtttga
fig|28211.202.peg.614	peg	gi|514407510|dbj|BAOK01000002.1|_605868_607457	605868	607457	+	Gamma-glutamyltranspeptidase (EC 2.3.2.2)		FIG00005992	idu(3);Utilization_of_glutathione_as_a_sulphur_source idu(3);Poly-gamma-glutamate_biosynthesis idu(3);Glutathione:_Biosynthesis_and_gamma-glutamyl_cycle	atgcgcgatatgcattatccgggacggtccaccgtacatgccatgaatggcatgtgtgcgacttcacagcctctggcggccgaggccgcagtcaacctgctgcgtcagggggggaatgctgttgacgctgctatttgtgcgagcgccgtcctctgcgtcgtagaaccctacaatacggggattggtggcgactgctttgcgcttctgtcaaaggggggcagtggtgaggtgatcggtcttaacggatcgggccgggcgccaaagaatgcgagtgctcaaaaactgagagaccagggtatcagtgaaatcggtctgaccagtgttcactctgcgaccattcccggcgcggtggatgcctgggatcgcttgctcaaagaccatgggagcatggggtttgcg…
fig|28211.202.peg.615	peg	gi|514407510|dbj|BAOK01000002.1|_607996_609804	607996	609804	+	diguanylate cyclase/phosphodiesterase (GGDEF & EAL domains) with PAS/PAC sensor(s)		FIG00561534	idu(8);Bacterial_hemoglobins	gtgttgcgtgatcgacgtagttggcgcgggcagaaatctggggcgagtgaaagctctgaccagacatcagaggttgatgatttctcgctcgatgccgccaagcttgactcgcttggtcttgaggctatcgctgaagtgggcgacgtattctacgaatggcaactggacaaagacagtctcacttgggccgacaatgtttctgctgttctgggtgttgaacaaacgtctgccctctcctcaggtcgcggctatgcatcgcgccttgtgacaggcaaaggggtcacgcgctacgaggccattgttacagaagggctgcgggacaatggatcgggtgttgcctttcagattgaatatgcgatcaaaaatgaccaaggtgaagagcattgggtagaagatcgc…
fig|28211.202.peg.616	peg	gi|514407510|dbj|BAOK01000002.1|_610426_609815	610426	609815	-	PhbF		FIG01328092	ff	ttggcaaagaagaaaccagttgccggcgaaccgattaccatcaagaaatatgcaaatcggcggctctacaacacggcaaccagctcatatgtaacactggaagacctggcgaccatggtccgcgaaggtcaggactttcttgtgcacgatgccaaatcttcagaagacctgacgagatcagtccttactcagatcatctttgaacaggaacaaaagggccacaaccttttgccggttccctttctgcgtcaactgatcagcttttatggcgacagtctccagggatttgtgccgtcctatttggaaatgagcatgaatacgttttcccaggaacgatcaaagctcgtcgacaagatgacatcggcatttggcggcaaagagcggttcgaccaatttgaa…
fig|28211.202.peg.617	peg	gi|514407510|dbj|BAOK01000002.1|_611228_610761	611228	610761	-	putative exported protein				atgcagagcctgaattccggtgaacggctgaccattacctattgggcagacggtgaacatatagccgagaccttcagtacaataaattggtttatgagggatcttagatccaacaccaccacacagatgagtacggacttgctggaccttatgtgggaggtggaccagctaacaccctcccgtgcgccgctctatacaatgtcgggctatcgttcacccacaacgaatgcccgtctggcggcacgctcagaaggcgtcgctgaaaacagcttccacatgcagggaatggccatggaccttacccaggacttcaacgatgtcggcatgctgtaccgcgtcgctaaatctctgggcaaaggcggggctggctactatccgacaagccgacctttcgttcac…
fig|28211.202.peg.618	peg	gi|514407510|dbj|BAOK01000002.1|_612235_611354	612235	611354	-	polysaccharide deacetylase				atgagaaaaacactaatcagcctatgcgcgctcggatttctgttctcagcgtctgccacagcgcaggcagaagaacagtctgctgcctgcattgaggcgggtggcccaagtcgcaccgtcatggtcccggaaactgttcagagttacggcaccatgcaatatgcccgcacagtcgatatcgaaccaaaagaagtggttctgacgttcgatgacggaccagacccggacgtcaccccaatcatcttggacacgctcgacagatattgcgtcaaagcgaccttcttctttaccggtcatcgcgcagaacgctatccccatctggtgcgtgaagcagcgctccgtggacacacgattgcctcgcactcctattcacaccccaacaacctccggcgcctcagc…
fig|28211.202.peg.619	peg	gi|514407510|dbj|BAOK01000002.1|_612729_612268	612729	612268	-	FIG018171: hypothetical protein of Cupin superfamily		FIG00443250	ff	atgagtaaggcatcaagcgcaccgataaacccagatcagttgatcggtgagctcggactgcagcctcatcctgaagggggccactttcgcgaaacctttcgcgatgatgctcttgaaggccaaacccgtgcgtcctccacagcgatctactaccttttgaaggcgggcgaacggtctcattggcaccgcgtggatgccacagaaatctggcattggtatgcaggtgatcccctgcgcctgtcagttgccgccaatgatgaggatacgcccgagcacatgactctcggccccaacctatcggcaggcgaacgcccacagggtattgtcagaaaagatgaatggcaggccgccgaaccactgggtgcctggacactggttggctgcactgtcgcacccggt…
fig|28211.202.peg.620	peg	gi|514407510|dbj|BAOK01000002.1|_613527_612757	613527	612757	-	Hydroxyacylglutathione hydrolase (EC 3.1.2.6)		FIG00000013	isu;CBSS-342610.3.peg.1536 isu;CBSS-228410.1.peg.134 icw(1);Glutathione:_Non-redox_reactions isu;Methylglyoxal_Metabolism	atgtccaagcttgtgatccatcaaataccctgcctcagcgacaattatggctacctcattcacgacccggaagctgatacaaccgcaacaattgacacaccagaagtagggccaattgaagcatcgctgaaaacccacggctgggaactgacacacattctgaatacccaccatcattacgaccatgcaggcggcaatctggagctccaggaaaagaccggctgcgccattatcggtccgcgcgatgaggcggacaaaattccaggcatcgaaaaggaagtcggtgacggcgatacatttctgtttggcacacatgaagtgcgcgtcattggcgtacccggtcacacactcggacacattgcctattacttcgaagaggaaggcgtcgcctttgtcggc…
fig|28211.202.peg.621	peg	gi|514407510|dbj|BAOK01000002.1|_613666_614463	613666	614463	+	SAM-dependent methyltransferase 2, in cluster with Hydroxyacylglutathione hydrolase (EC 3.1.2.6)		FIG00023679	isu;Glutathione:_Non-redox_reactions	atgtatccagatgttgttgatctcaggagcttttataccaagccattggggcgggttgcgcgacgtgtgatcgggcaccagttgcgcaatgtctggccgaatgtgtccggtatgacactagccgggtttggatacgccaccccctatctccgaccatttctcggggaggcgacccgggtgttggcccttatgcctgcagaacagggcgttgtgagatggccggcagatggtcccggcctggtaacgctggcggatgagacacatcttccgttgcccgatgagtgtgtcgaccggctggtgcttgtgcactccgttgaaaacagtgaagccttgcgtgctttgttgcgccaagcttggcaggtgctggcacctggcggccggttgctcattgttgcgcct…
fig|28211.202.peg.622	peg	gi|514407510|dbj|BAOK01000002.1|_614479_614823	614479	614823	+	Nitrogen regulatory protein P-II		FIG00005111	idu(2);Ammonia_assimilation	atgaaaatgatcgtcgcaattgtgaaacctgcggtaacagagcatgtgatggatgcgctcgcggagatcggcatttccgggctgacggtgagcgaagttaaggggcatggtcgccaaaaagggcagacggagatttaccgtggagccgagtatcaggtcactttggtgccgaaggttcgttttgagatagcggtggaagattctgtggtcgacagcgttgttgatacgatctgcaagactgcctcgacgggtaagatcggtgacggcaaagtgtttgtgatggatatggcctcagccgttcggatccggactggcgagcgagattctgaagcaatcggtgcttaa
fig|28211.202.peg.623	peg	gi|514407510|dbj|BAOK01000002.1|_615451_614834	615451	614834	-	Homoserine O-acetyltransferase (EC 2.3.1.31)		FIG00000716	icw(1);Methionine_Biosynthesis	atggccctcaaaccactcgacaatcgtcgcgacctctccatcatcgcggacctggtagagccttcatcccgcgtgctcgatgtcggctgtggcgaaggcgaactgctggaaatcctggcgaccaaacgcaatgtggatgggcgcggtgttgagctctcccaggaaggcgtgaatgcctgcgtgacccgcggcctgtcggttatccagggcgatgccgaccaggatctcggcgactatcctaaagacgcatttgactatgtgattttgagcaaaaccatccaggccacgcgaaaccctggcgccgtcctacggcagatgagacggatcgggcgacacgtgatcgtctcctttccaaacttcgggcactggaaaatcagagttcaactggggcttctcggc…
fig|28211.202.peg.624	peg	gi|514407510|dbj|BAOK01000002.1|_616629_615451	616629	615451	-	Homoserine O-acetyltransferase (EC 2.3.1.31)		FIG00000716	icw(1);Methionine_Biosynthesis	atgggtacaagtgcagacatatccggcaatcagtcccggaaccaagaggaacagggtttggcgtttgaaatggtcacatttcaatccgaccagcctctacgcctcgattccggtgaagacttgtacccagtcgtccaggcctacaacacctatggctccttgaacgctgccaaatccaacgcggtgctggtctgtcacgccctgacgcttgatcaacatgcagccaatgtccacccggcaaccggcaaggagggttggtggcaagggatgatcggtcccggccgtccaatcgacacagaccggttcttcgtgatctgcccgaacgtcgtcggcggctgccagggaaccaccggacctgagtcccttaaccctgaaactggcaagccctacggcctcaac…
fig|28211.202.peg.625	peg	gi|514407510|dbj|BAOK01000002.1|_616839_617936	616839	617936	+	Biosynthetic Aromatic amino acid aminotransferase beta (EC 2.6.1.57) @ Histidinol-phosphate aminotransferase (EC 2.6.1.9)		FIG00001532	isu;Phenylalanine_and_Tyrosine_Branches_from_Chorismate isu;Histidine_Biosynthesis	atggcatcgctgacaccacaacccggcatattggacatcgtgccttatgtcggcggcagggagagtgctgagggcgctgcccgcgtgttcaagctctccgcaaacgaaacaccgttggggccgagccccaatgctgttgaggcatttcgcgctgttggagacagtttggagatctatccagacgggtcaggcctggtgctcagagaagcgatcgccgaccggtttgggttgaatgctgaccggattgtctgcggggccgggtcagatgaactgctgcaccttttagcacaatgttatctcggacccggagatgaggcgatcgtcagtgaacacggatttctggtctatccgattatcacgaaagcggctggggcgaaggtggtaaccgtcggtgagacc…
fig|28211.202.peg.626	peg	gi|514407510|dbj|BAOK01000002.1|_617933_618862	617933	618862	+	Cyclohexadienyl dehydrogenase (EC 1.3.1.12)(EC 1.3.1.43)		FIG00018141	isu;Chorismate_Synthesis icw(1);Phenylalanine_and_Tyrosine_Branches_from_Chorismate	atgagcggagatacgcattttgatcgggtcgctctcattggtctcgggcttattggatcgtctctcggccatgcgatgaagcgcgctggattggcaggcgagattgttggttctgcccggtctgacgccacacgtgctcgctcgcttgagatcggctttattgatcgggcagaggctcatgcggctgatgcggttaagggtgctgacctggtggtgctttgtacgccggttggcgccgttggtgctgttgcacaggagattgcgccgcatctagctgaaagcgccatcctgactgatgtgggatcggttaaggcatctctgatcgacgatgtagggccccatgtacctgagggcgttcactttattccaggccacccgattgccgggactgagcagagt…
fig|28211.202.peg.627	peg	gi|514407510|dbj|BAOK01000002.1|_619943_618879	619943	618879	-	High-affinity K+ transport system, ATPase chain B				atgaaaaacatccgctggtctttgattctccctttcatcctcattgctgtcggtgccatcacctattcgctctggtgggtcggtgttgctaaccgggtcgaggccgccattctgaaatggcagatcgatcaggcggctaagggaatttccgtaagctgggacaacctggataccggtggctacccctaccggatacaggtcgaaatcgctggtggccgcatagacgcaccggacgccccgcgcgcatggacctgggaagcagatacactaagcgcacaaacactcgcctaccgcctcaatcatgtcattgttgatattcctggcgaccagcgcgtccattattcagaaccacgcgatggctctgagcaaaagttcaccctgaacctcacctccgacgta…
fig|28211.202.peg.628	peg	gi|514407510|dbj|BAOK01000002.1|_621773_620559	621773	620559	-	Putative cytoplasmic protein				gtgacactcaaaatatcaaacgccgatgccagatccttgcttctggagaagcaaggcttcggccagaaaccgtccggccctttcaatgcagacaagctgcaggaccttatcaaccagcttggatatgtgcagctcgacagcatcaatactgtcgagcgcgctcatcacatgattctgcactcacgtgcagacggatatcgccacgagcatctgaaagaacttcacgaagagcgcggcactttgttcgaacactggacccatgacgcctgcctcatcccaacagagttttatccctattggcgccatcgattttcccgcgccaaagaacgcttaggccatccaaactggcagcaacgaatgggacctgatggcgccaaagtcctcagagccgtgaaagcc…
fig|28211.202.peg.629	peg	gi|514407510|dbj|BAOK01000002.1|_624108_621781	624108	621781	-	Ribonucleotide reductase of class II (coenzyme B12-dependent) (EC 1.17.4.1)		FIG00010285	idu(1);Ribonucleotide_reduction idu(1);Inteins	atgacgcagtccgaacccctgatccctatcgccgaccagatctggcagatgaaatatcgcttcagcgggtcagacacactgcctgctgatgaaaccgttgcggcaacatggagccgcattgcaaaggccctggctgaggcagaagcgtctgccgaccaggcaaggtgggaaacagaattcaaacaggccttagagggatttcagtttttgcccgccgggcgcatcgttgccggggctggcaccgaacgctcagtcaccctcttcaattgtttcgtcatgggcgatgtacctgatgacatgggcgggatcttcgaggccttgaaggaagccgccctcaccatgcagcagggcggtggcatcgggtatgacttctccaccctgcgacccaaaggtgccgaa…
fig|28211.202.peg.630	peg	gi|514407510|dbj|BAOK01000002.1|_625029_624265	625029	624265	-	1-acyl-sn-glycerol-3-phosphate acyltransferase (EC 2.3.1.51)		FIG00005243	idu(2);Ribosome_post-transcriptional_modification_and_chromosomal_segregation_cluster idu(2);Glycerolipid_and_Glycerophospholipid_Metabolism_in_Bacteria	ttgctcttatttcgatccattctgttcaacttcctgttttacagcacctctgtcattgccggcctgatcggtctgccacttctcgttggcccatcgagatacgccgtctggctgatgcgcgcagtagggcactggaacctgtggctcctcagagtcgtcgcaggcaccacctatgaagtgaggggactggaaaacattcctgacacggcctgtgtggtcgcctcaaaacatcaatccatgtgggagacagtgagcctcatcgccattgttgaacacccggccctcgttctgaaacaagagcttctctacattccgctctatggctggtatgtgcagaaagcgcggatgattgccatccgacgctctgatggccctaaagcgctcagaaagatgctgcgc…
fig|28211.202.peg.631	peg	gi|514407510|dbj|BAOK01000002.1|_625708_625082	625708	625082	-	hypothetical protein				atgtacgcaacactcaagtccatctggggaaagctgccccgacgactaaggttggtcctgaccggcctgacggccttggcgcttgggtacgcggtcggttttctttggttcctaagcgaaattcctcagcccaacctggcaggcccccagcccacagcagatgccattgttgtcctgaccggcggacctgagcgcattgacgctgccatggatcttctgacaagcggcagaggcgcccgtctcctcgtgtcaggcgtacaccccgaggtaacaaaagaggagctcagcgaccttctgagccccgacaaggccctgtttgactgctgtgtcgacatggactggagagccgaagacacaattggcaatgcagctgagactgcctcctgggtggaagccaac…
fig|28211.202.peg.632	peg	gi|514407510|dbj|BAOK01000002.1|_626807_625860	626807	625860	-	Cell division protein FtsX			isu;Bacterial_Cell_Division	gtgactgatgctgacacaagcgacaaagccagcccacggccagcatcaaactggatttcgctgattgtcgggcggacgccgcgcagcggcatcatgccaccagcagacgtcacaggcgccactttggtcctggtcgtcgccgccatgtcttacctcgcctgcctggcatttggcgcaatggtcacggtcacccgttccgccaatgactggacggcacaacttgagggttcgctcaccattcaggttaaacctcacgcagaaatagcgacagaggatcaaatcagcgctgctttggctgtgcttgatgaagttgaggggattgaacgcgcaagtgcgctctcagaagcagatattcgagcgcttctcgatccctggttgggcgaaacgacagagagtgaa…
fig|28211.202.peg.633	peg	gi|514407510|dbj|BAOK01000002.1|_627495_627463,gi|514407510|dbj|BAOK01000002.1|_627459_626800	627495	626800	-	Cell division transporter, ATP-binding protein FtsE (TC 3.A.5.1.1)		FIG00002914	isu;Bacterial_Cell_Division	atgtttgtaacagctaagcgaagaagagcagcgatggtgcggtttgaaaatgtcgggatgcgctatgggatgggcccggagattttgcgggacgtctcctttcatctggagcccgggtctttgcactttctcaccgggccatcaggtgccggaaaaacctctctactgaaactgatgtttcttgcccataagccatcccgcgggctgatctccatgttcggacatgacgtggcaaccacatcacgtgcagacctacctggcctccgacgccgcatcggcgttgtgttccaggagttccgcctcttagagcacctcacaacctatgagaacgtcgccctgccgctcaaggtcacaggacgcaatgaagcggaatatcgcgatgacgtagaagagctcctc…
fig|28211.202.peg.634	peg	gi|514407510|dbj|BAOK01000002.1|_627779_628471	627779	628471	+	bll1389; hypothetical protein				atgccaaagggccgcaaggtgcgctgtgcaaaatgcggggaaacctggcatcaggatccgcccaaagacattcccaagaccctggatgagacggatgaggtgccggttgaggccaaagaagccgcgccgccgccgccggcaaatgatggcgccgacccggttgagaagcccgctccagccagtgctggatcagaggctgttgcagcacggcggatggcagctttccgaaaaacactgacacgctggcgcatggggcaggttgctggatttgctgggcttggtctgtttgttgggctaacactccttgcgcttttcagctttaaggacgagctggttgccgcatggccagcgacggcctcactctatgctgtgctcaatgagcccgtaaatccgcagcgt…
fig|28211.202.peg.635	peg	gi|514407510|dbj|BAOK01000002.1|_631028_628494	631028	628494	-	Methyl-accepting chemotaxis protein		FIG01954797	ff	ttggcgcagacagaaacatcaaacgagacgtcagatggaacagcaaccccttcggtgctgccatcctccgtcgcgacgcgagtggagatcgcccgcgcggcgctttggtgggaaagggcgtggccagcgctctggccggcggtcggcatggtgggcacctatgcaacgctcgctcttgtaggcaccttcgaaacttggactctcctcccaacttgggctgctttgctgacaaccttcggagccgctggttttctgcttcaccgagaccttggctggtcagaattcccaacgcgggccgatggcctgcgccgtctggaggagatgaacaacctcccacacagacccctctccacctatgaggatcaggcggctgcgggtacaggcagcgatcagctatgg…
fig|28211.202.peg.636	peg	gi|514407510|dbj|BAOK01000002.1|_632341_631070	632341	631070	-	Diaminopimelate decarboxylase (EC 4.1.1.20)		FIG00138250	isu;CBSS-323850.3.peg.3269 isu;Lysine_Biosynthesis_DAP_Pathway isu;Lysine_Biosynthesis_DAP_Pathway,_GJO_scratch	ttgcaccactttcaatacaaagacggtaccctccacgccgaggatgtgcccctaacagacattgcagctgaagttggcacgccgttctactgctattcaacggcgacgctggaacggcactatcgagtctttgcagaagcttttgaaggcacagacacgcttgtctgctactccgtcaaagcaaactcaaaccttgcagtgatcaaaacactcggcgacttaggctccggtgcggacatcgtgtcagaaggtgagctccgtcgggcactggccgctggcattccgccagagcggatcgtcttctccggcgtcggcaaacaggcacaggaactcgctttcgcgctcgaaaccggcattcatcagttcaacgtggaatcagagcccgagctggaactcctg…
fig|28211.202.peg.637	peg	gi|514407510|dbj|BAOK01000002.1|_632481_632368	632481	632368	-	hypothetical protein				atgatccgaaccaccctgacactaatgctggtcgcgagcttcggtttggcggcgtgtggggtcaaagccccgccggtaaagccgcaaccaactgaacaggaacagaccaactag
fig|28211.202.peg.638	peg	gi|514407510|dbj|BAOK01000002.1|_633875_632478	633875	632478	-	Argininosuccinate lyase (EC 4.3.2.1)		FIG00000333	isu;Arginine_Biosynthesis_--_gjo isu;Arginine_Biosynthesis_extended	atgtggggcggccggttcggcgatggcccagatgaaattatggaggaaatcaacgcctccatcgggttcgaccagcgcttcgcagcccaggacatccagggctcgaaggctcactgcactatgttggccgacaagggtattatttcaaagggcgacgcagatcaaatcatcacgggtctggacacaatcgcgcgagacattgacgcaggtcagttcaccttctcccggtctcttgaagacattcatatgaatgtggaaaatcgtctgtccgaaatcgctggccccgccgccggacggctccataccgcacgctcgcggaacgatcaggtcgcaaccgactttaagctctatgtgcgcgacaccatcgaccatctcgatgcacagctggccgcccttcag…
fig|28211.202.peg.639	peg	gi|514407510|dbj|BAOK01000002.1|_633941_634558	633941	634558	+	Thiol:disulfide oxidoreductase TlpA		FIG00060678	isu;Biogenesis_of_c-type_cytochromes	atgcgtcaccaaagcccggtttacctagctgtcgccgcgctggcgactgcacttgtcattgcgggcatatacgtgactttttggggagaaagcaatgttgagggtggaaattcggctgaatccctaaatggcggccttgaggcctttgccgtgggtgagatggtaaattttgcagtttttgggtctcccgagcaccctgacccggttcagtttgtggatggtgagggtcaaagccggtcttttgacgattggaaaggcaaggttgtgctggtcaatttgtgggcgacctggtgcgggccctgtcggcacgaaatgcccgcgttggaccggctgcaggctgagcttgggggtgaagagttcgaagtgcttgccgtcagccttgaccggtccgggcttgat…
fig|28211.202.peg.640	peg	gi|514407510|dbj|BAOK01000002.1|_634980_634573	634980	634573	-	hypothetical protein				atgccccatcgatccgccattgaccccatcgacatgccgcaactgctcccaatgatcagcctgctcgaagtggtgcgggggaaatccctgcgcttcaaagtccgcctgtttgggaccttcgtggtcgacattgtcggcgaggacaggacagggcggtgtttggatgattttggcgacgatcttggaacaacggtccgccaagaaattgtcgcgcgctggcatcagacatgtcaggccgtctacgacaccagaactcctcaattcgtcactgcctcgcgcatcaccccgcaaaaagaacaccagaacattcacgccgcagcacttcctctgacaaagagcgtcggttccgtcgactttatcttagggctactgacgacggactccgccgtttcgtccagc…
fig|28211.202.peg.641	peg	gi|514407510|dbj|BAOK01000002.1|_635152_635033	635152	635033	-	hypothetical protein				atgggcgtcagtcatggcaaacgtggtgttggggatgagcagtctggaaaaaacaacaacatctcaggggttgtgtcgctacgagagcgggtggcagacaccagcagaacccagccatga
fig|28211.202.peg.642	peg	gi|514407510|dbj|BAOK01000002.1|_636141_635272	636141	635272	-	hypothetical protein				gtggcaaaaaaactcatcaccctcattaccgacaatgaacacaaagaactgacggtgagcgatcagctctacgcggaggcgctacggaaggccgggtgtgacgtcgaagcagtcgtctgggatgatccctcctgggcgcacgacgacggccccgaaaaatcggatgccgtaatcttccgatcagcctgggacacatggcagtcagttgcgcgacatcaggagttcttgtcctttatcgaaaccgtggatgctcgaacgtcccatctcttcaatgccgctgatacgctgaggtggggtctcctgaaaacaggtatgaccgatttggagcggctggatatcgatctccccttcaccattactatcccaacaccagcagatgcagagagcgtattggccgaa…
fig|28211.202.peg.643	peg	gi|514407510|dbj|BAOK01000002.1|_637066_636191	637066	636191	-	3-hydroxybutyryl-CoA dehydrogenase (EC 1.1.1.157)		FIG00068115	isu;Polyhydroxybutyrate_metabolism icw(2);Lysine_fermentation isu;Butanol_Biosynthesis icw(2);Acetyl-CoA_fermentation_to_Butyrate	atgaccattcaaaaaatcgctgttatcggtgcaggccagatgggcaacgggattgcccatgtctgcgcactcgcgggccacgatatccttctccacgatgtatcgtctgatcggatcaattccggcctcgcaaccatcactggcaatatgacccgtcagatctccagcggtcgcatcaccgaagaacaacgcgagacggcgctcgatcgcattagcgcggcggtgactgttgaggaggttggtaccgcagacctgatcattgagtcagcgaccgagaaggaagaggtaaaagcgaagatctttgaaagcgtgacgcctcacctggccgatcacacttttcttgcgaccaatacctcctccatttccatcacacgacttgcagcggcaacggaccgtcca…
fig|28211.202.peg.644	peg	gi|514407510|dbj|BAOK01000002.1|_638162_637224	638162	637224	-	Electron transfer flavoprotein, alpha subunit		FIG00136866	icw(1);Lysine_fermentation isu;Acetyl-CoA_fermentation_to_Butyrate	atgaccaatcttgtaatcgcggaacacacaaacgacgctctgtcagacgctacggcaaagacagtaactgcagctgtcgcccttggcggtgatgtgcatgtgctggttgcaggcgcaggctgtggcgctgctgcagacgcagctgcaaaaatcgacggcgttgccaaagtcatcaaagccgacgacgcgcagtatgaccacggactggcagaaccaattgctgctctcgtggtcagccttgctggcggctatgacgcgatcctggcacctgccacgacccgcggcaaaaacgttgctccacgcatcgcagctctcctggacgttatgcaattgtcagaaatcactgcggtgattgatgccaacacgtttgagcgtccaatctatgcaggcaacgcaatc…
fig|28211.202.peg.645	peg	gi|514407510|dbj|BAOK01000002.1|_638908_638159	638908	638159	-	Electron transfer flavoprotein, beta subunit		FIG01304886	isu;Lysine_fermentation icw(1);Acetyl-CoA_fermentation_to_Butyrate isu;Heme,_hemin_uptake_and_utilization_systems_in_GramNegatives	atgaaagtgctcgttcccgtcaagcgagtggtcgactacaacgtcaaagtccgggttaaatcggatcagacgggtgtcgagctcgctaacgtgaaaatgtccatgaacccgttcgatgaaatttccatcgaagaagcggttcgcctcaaagaagccgggacagcgacggaagtcgttgtggtctccatcggcccacagcaggcccaggaaaccatccgtacagcactcgccatgggcgcagaccgcggaattctcgtcaaaacagatgatgaagttgagcctcttggcgttgccaagatcctcaagtcaatcgtcgacgaagaacaacctggccttgttatcgttggcaagcaggccatcgacgacgacagcaaccagacgggtcagatgctcgccgcc…
fig|28211.202.peg.646	peg	gi|514407510|dbj|BAOK01000002.1|_639332_639817	639332	639817	+	sensory transduction histidine kinase				atgggtgctttggcgcataatttagaaggggccctgtcgcctcgtcttgaggaagagcttcagcgactgcagccagttgattatcgtcttgctgccttactcattgttggtggcgggggagaacctcatcagattgcttatgcgaccaatcagttttgcgagatgaccggatatgaggggccagatcttgttggccatccggtcgattggctttccggtccagatacggaccctgttgcgctgtcggatttccaggcggcccttaatagtgaagaagccattgaacttgatatgctcgcctacacgaaggccggtgtgtccttttgggggcatctccaggttcagccagttcagcgcccagatggtgagacagaagggtttgcgatctatcttactcat…
fig|28211.202.peg.647	peg	gi|514407510|dbj|BAOK01000002.1|_640412_639834	640412	639834	-	ATP:Cob(I)alamin adenosyltransferase (EC 2.5.1.17)		FIG00001045	ff	atggttgttctgaacaaaatctatacccgcactggcgacaagggcaccacagcccttggcaccggggaccgcgtcgcaaagcatgatgtacgtgtcgaaacctatggcaccaccgacgaagtaaattcggtgctcgggctggcccgtcttcacacgagcgatctacctgagatagacacagcgctcagccgcattcaaaatgatctcttcgaccttggcgctgacctttgtttccccgagagcgacgagcctctcgactatgagccgcttcgcgtgaccgacgcccagatcgagtggctggaagctgagattgatcacttgaacggcgacctggaacctctgaattcattcattctgcccggcggcacgcctctcgccgcacacctgcatcacgcaaga…
fig|28211.202.peg.648	peg	gi|514407510|dbj|BAOK01000002.1|_640983_640435	640983	640435	-	Cytochrome B561				atgtcggaagaaaccacaagcgcaaaaaccaaatatgatggtgtcgctaaaacgcttcactggatcgtcgccctgctcatgatcgtcatgctgacggcgggatggacactcggcgacctgccgctcgacgaaaaagttcagactcttgttatccattcaagtctgggtctgtcggtctttatcctgatgttcattcggctttactggcgccgcaagaacctgccgcccgcactgcccgaccacatgccagcatggcaggtcacagcatcaaaattcagccaccatggcctctattttttcgtgatcctgcaaccacttctgggccttggccaatccatgtatgccgatttcgacgtgcgcccctttggtgccttcagcgtcaatgtgggcgctgacgag…
fig|28211.202.peg.649	peg	gi|514407510|dbj|BAOK01000002.1|_641325_641053	641325	641053	-	hypothetical protein				gtgttaaacaccacaagcgccatactgatagggtgctttggcgcacaagccgtactcgttggtaccgtcatcacgacagcaaagttcaaagcccgaacttttctcatttttggttttgtcgggtcggtaccattctttgtcttcaactactatttctacttcatcgccgagatattcacccattggatgctgctcgattttgctgggaatatcgggatatttgcctgtggtcttttggggtttcggctgaagaaagccgaaactgccgcctga
fig|28211.202.peg.650	peg	gi|514407510|dbj|BAOK01000002.1|_642284_641475	642284	641475	-	hypothetical protein				atgcctatgaaacacccaaaacgcacagtccggctcctgctcagtcttgcacgtcattcttttctgggccgcggtggattccgccgaagaattctcggctacatcgagaagcacacacaggcacccttccaggtggacatccaaggggcgccctttctgattcacttcgacaatgagaccgaacgaaaatcgatcttcaacaattacaacattcgcgaagttgaatttctgaaacaagcctgcagtcagccaggcagtgttttcgtcgacatcggggccaacagcggatacttcacccagatcctttcgctttccatgccctctgatggaaaggttgttgcaatcgagcccaatccgcaaatgaccgaaagacttaaaaccaaccttgccctcgtgccg…
fig|28211.202.peg.651	peg	gi|514407510|dbj|BAOK01000002.1|_642752_642528	642752	642528	-	Transcriptional regulator, Cro/CI family				atgcccataacggtgacccttgatgtcatgctcgccaagcgaaaaatgcgttcaaaggatctcgcagcccgcatcggcataactgaggccaatctctcactgttgaaatccggcaaagtaaagggtgtgcgttttgaaacgcttgccgccctttgcaacgcgcttgagtgccaaccagctgaccttttgatcttcgaaccggaaactgaagcaaaggaaaactaa
fig|28211.202.peg.652	peg	gi|514407510|dbj|BAOK01000002.1|_643299_642763	643299	642763	-	hypothetical protein				gtgggcccgactgaacgaacagagcgcatcaaacggatcagcaaccggtttcaatggctgattgccgccctgcgtatagcactccctttgttgatggttttcctttggatgacattgagtttagacgaactggaagtgattggtcctctctctgcctacgggcctttgacgatgactgaaaggctgggcgccatcgcgataacgctgctgcccctcttcatcttcctctatgcgctcggcaaactgcagctcctcttcaggctctacgcggcaggcaaattcttcgaacgcgaaaacgtcgagtgtttcaccagaatgggctgggcgcttttgctgtcagcaccggcgagcattttgtacaaagccgctctgtctgtttggctttcattcgaccatccg…
fig|28211.202.peg.653	peg	gi|514407510|dbj|BAOK01000002.1|_644273_643386	644273	643386	-	1,3,4,6-tetrachloro-1,4-cyclohexadiene hydrolase( EC:3.8.1.5 )				atgacccaggaaatttctaccgcagaacatcccaaaaaatctgtgaccgttaaaggcaaaaaaatgacctatgtggagatgggtgaaggtgatcccatcgtctttctccacggcaatcccacatcttcctatctctggcggaacatcatgccccatctcaagggccagggcagatgcattgcgcccgacctcatcggtatgggcgacagtgagaaactggatagcccaggtgccgacagttatcgctttgtggaacaccgtgagtatcttgacggaatccttgatgcccttggtgtcacagaaaatgtcaccctaatcattcacgattggggttcggcgctcggctttgactgggccaaccgccatcgctctgcggtcaaaggcatcgcttacatggaa…
fig|28211.202.peg.654	peg	gi|514407510|dbj|BAOK01000002.1|_644870_644298	644870	644298	-	Transcriptional regulator, TetR family				atgggcaaaagatcagaagaaaaacaggaaacgaggcaacgcatcctgtcggcagcatcgagactggtgcggaaggaaggcattgcgggcctgaaagtcacagacgtcatggcagcagctggccttacccatggtgccttctatgcccattttgcagacaaaaacgagctgattgaagcagcctttcatgaagcctttgatcacagagagaactggattggctccgcacgcaagcgcccatccgaggaacgcctctctcatctgctgaacacctatctgacgtccaaacaccgcgatacaccagagcaggggtgtgcgtttgcggccttggcgcgggagttcgcacaagcaggcggcgactttcccaaaacctttgaaagagaagtccgggtctctgtc…
fig|28211.202.peg.655	peg	gi|514407510|dbj|BAOK01000002.1|_645512_645003	645512	645003	-	Outer membrane receptor proteins, mostly Fe transport			isu;Hemin_transport_system isu;Heme,_hemin_uptake_and_utilization_systems_in_GramNegatives	atgtcagcggccttcgccattggcgtaacatcaggggcacaagccgcagacaatgaagtccggattggtgtcctgaaccacgaaatgtcgctactccgcgactctaccgaggaagacggtgtcgacatcaatgtcgaagtactcttcgacagccctgaatggctggcatgggcatggtcaccccgtccacatattggcgcaacattcgcgacccatgatgacgcaaccagcttcatctattctggccttacctgggactacaatttttggggtccgatgtttgttgaaggttccttcggcttcgccctccacgatggtgagacaggtaaatctaccgtcggtaacgaacttggctgtacctggaacttccatgaatctgcctcacttggttatgaagta…
fig|28211.202.peg.656	peg	gi|514407510|dbj|BAOK01000002.1|_646173_645649	646173	645649	-	FIG00456379: hypothetical protein		FIG00456375	ff	atgagccgctttttcggagacattcgtcaaaacggctacgttgttcccgacattgaagcagccatggactattgggcaaaagtgatgggtgtcggcccgtggctttatctcgaacgtgcgcccatcaaagatttttgctacctcggcgcacaatcagagattgacgtttctatagcgttggccaatgcaggtcccctgcagatagaactcatccaacaacgaaacgatgcgccgtcaatgtatcgcgattttgtgaaggcgggccacaccggtttgcaacacgtcgcctattggacggaagacttcgacgaggatctggccgcctcagaagcgcgcggcctcaaagtgggccagtcaggttattcaggaagtccggatggcaggtttgtttatttcacg…
fig|28211.202.peg.657	peg	gi|514407510|dbj|BAOK01000002.1|_646371_646177	646371	646177	-	hypothetical protein				atgatcgaaacattcttcaatttccttatcccgatctcgctggtcgccgtcgtgctggttctcttagccggtctctggaatatgatgcgcggtggctctgctggacgctcgcaaacgctcatgcgctggcgcgtcggccttcagttcgtggccatcatcattgtgatgaccgccttctacataacgtcgaactag
fig|28211.202.peg.658	peg	gi|514407510|dbj|BAOK01000002.1|_647345_646422	647345	646422	-	hypothetical protein				atgaaaaaaatcattgttgggattgttgccgcattggctgtgatttgggctgtcctgttcctcggcgtccttccagcccaattggtgcaagcacaaagctctcccttcaccgcaggccccgcagatgtcggtcttgattacgacgatgtctccattccggtcccagcagacaatctgtccttaagcgcctggtggatgccagctcagaatgcgcactcagttgtcctttatgtccacggcgccaacggcaacaaagaagagtttcacacaggcggccttgagttttacgctgaactcgtcaaacgaggccatcatgtgctggcgattgatctcagaaaccacggagcctcggacaaaaccgaaagcggtcgcctgacctttgggtcagaggagtatcgg…
fig|28211.202.peg.659	peg	gi|514407510|dbj|BAOK01000002.1|_647344_647457	647344	647457	+	hypothetical protein				atgagcctcacccctttttctgaaatgcagaatgagggatgtgtgaggatcgtccaaggaaaaaccggccgcaaatgcagccggtttctcaaaagtcagttgagttggtgttag
fig|28211.202.peg.660	peg	gi|514407510|dbj|BAOK01000002.1|_649136_647454	649136	647454	-	Methylsuccinyl-CoA dehydrogenase, predicted by (Erb et al, 2007)		FIG00011374	isu;Ethylmalonyl-CoA_pathway_of_C2_assimilation	atgagccttgcagatgcaacccgcgcgaccctcctcctcgacaatctgaccggcctgaccgcggaaggtgtaggtgctgccgatgctctgcttgcccgcgccgcggctgctgtgcggacaaaggtcagcgaagatggcaaggtaaaaccggcacttctcgaacaggatcagtttgcaggccacggtcttgcctggctcgcaacttatgtggaagcccttcgccaactgcacgcttatgcagaacgtatgacccaggaaggccggtttggcgaactagaggccctactcgtccaggcagccttcggcgaatatctatggcagatgtatggcggcatccccatgagtcagggcgaaatcctccgcccgcaagacttgggactcactcaggacgaccaacgc…
fig|28211.202.peg.661	peg	gi|514407510|dbj|BAOK01000002.1|_649321_650652	649321	650652	+	amine oxidase				atgacacaactcacctcgcgccgtcgcttccgactgcagcgccgttcacttgttgcgggtctgggcggtctagcggcacttgggcccattcggctggcacgcgctgccgggaatcccaaagttgtggttattggagctggcgttgcgggtctatctgcctccaagacattgagcgcagagggtgttgatcatgttgtgattgaagcaagtgagagaatcggcgggcgtatctatacggaaagtacgacctttggaacgccgtgcgatgttggggctcattggctgcacaatggggagacaaatccactggtcccgtttgccagacgatctggcattgatgtttatgaagccggtgaggtcgaagggttgtttgccggcggcaagtggttggaaggtgat…
fig|28211.202.peg.662	peg	gi|514407510|dbj|BAOK01000002.1|_650785_651378	650785	651378	+	Cytochrome P460 precursor				atgaagaaaccagtcagcagagtcggcgctcttgtggcactcggattgattgttttgggatcaaacgtctgggcgatggacaatccaccgtctgcagccatgcatctaggggaaggcgagggacgcattgtcgatcctgatctctcggttccggcagaagattatcgcgaaacctgggtgttccttgggtccttctctgtgctcgcagatgaccccgaagagggtgccaaggaaatgcacgctgtctatgcagagcgtgaggcggttcggacctatctcgcatcgggcgcgtttcctgatggtgcgaagattgtcaaagatgttttcgaaactgagactgagcatctgacaacgggcactgcaagctatgcaacccatcttgccggtcgttttgtgatg…
fig|28211.202.peg.663	peg	gi|514407510|dbj|BAOK01000002.1|_652340_651411	652340	651411	-	Glycine cleavage system transcriptional activator GcvA			idu(1);LysR-family_proteins_in_Escherichia_coli idu(1);Glycine_cleavage_system idu(1);Orphan_regulatory_proteins	atgccgcaccgatccgagctgccgccgcttacaagcctgcatgcgtttcatcatgccgcacgaacattgagctttaagcacgccgcagaagccctaaacctcacgccttcggcggtgagccaccggataaaggcgctcgaacatgcgctgggaacgccactctttcgacgccagacacgagcgctggcgcttaccgaggcaggccgcgcatacaagacaacggtcgacggcatttttgcagatctcgcggcggcaaccgcggcgctaaaaaccaaaccagaggtgactgttttacgtctgtcggtactgccgctctttgccagcgctattctcattccgcgcctgcccaagttccggaagaaataccctcacatcgatgtcagcatctcaacagaaagc…
fig|28211.202.peg.664	peg	gi|514407510|dbj|BAOK01000002.1|_653450_652467	653450	652467	-	Transcriptional regulator, AraC family				atgacgatatccataggtctcatcgcttttgacgggtgcattggctcaagcgtacatgccctcgcggacctattcagtacggcgaacgccattaatcggcagataggagaacagggcgacctattcaccacaaaagtgctgacgcccaccggctcttcagtgacagcatccaatggtcatgaaatcccgtccgatggcgtactgcgcgctgacgttccagccgacgtcctcatgcttccaggcattggaatggaggcagttggtgagattgaagaaacactcgcacggatgcgtcctttgatcgacaccctcgccaaacaagcaacacacagaaagatcacaaccgcctcatgtacaggtacatttttgctggcggaggcaggcgtgctggccggacgg…
fig|28211.202.peg.665	peg	gi|514407510|dbj|BAOK01000002.1|_653552_653941	653552	653941	+	Inner membrane protein				atgaccattgatctttggattctgcttgcgacctgtggactggcaattttcatctccagcgtgccgctcttcagggcgatgcgtcagcaatggggttttaaggcaatgttgggtgcaagggatgcggtgccacccctgacgggatggggcggacgggtcgtcagggcctatgccaatctgatggacaacttggttttgtttgccgttgtggttctaaccgcccatgtggtcggtgcatccaatgagcagacggctttcggctccattttctttttcgcctgccggattgcccatgccgtcttttacattggcggtgtcccggttctgcgaacggtggcgtatctgggtggtgttgttggaattgcatggattgccgcgcagttgttctga
fig|28211.202.peg.666	peg	gi|514407510|dbj|BAOK01000002.1|_653952_655091	653952	655091	+	Alcohol dehydrogenase (EC 1.1.1.1)		FIG01007502	idu(6);5-FCL-like_protein idu(6);Glycerolipid_and_Glycerophospholipid_Metabolism_in_Bacteria idu(6);Fermentations:_Mixed_acid idu(6);Butanol_Biosynthesis	atgggtgaacctgtttcaccctccgcgcattttgatcgtttgtcggttgtgtggccccgtgagaattttctgaaaacgaaatcagaaagcggaggcgttatgcgtcagttaaccttcattgaacccgggaagcttgaatggtgggatgtgcctgcgccgaaaattgtcgcggggaccgatgccatcgttcgtccgctggctgtcgcacggtgcgacctggactattcaaccatcatcggtagcggcctgcagggcggcccgttcgcctttggtcatgagaccgcgggggaggttgttgaggtcggcgatcaggtgacgtctgtgaaagtgggggacaaggttattgtcccgttccagatttcctgtgggacctgtgacaattgccgtcaggggtggacc…
fig|28211.202.peg.667	peg	gi|514407510|dbj|BAOK01000002.1|_656382_655111	656382	655111	-	Crotonyl-CoA carboxylase/reductase, ethylmalonyl-CoA producing		FIG00057293	icw(1);Ethylmalonyl-CoA_pathway_of_C2_assimilation	atgagcgagccagccaacaacctgcccattaaagacctgtacgaagtcggcgagatccccccgctcggccatgtgccaaagaatatgtatgcctggaccatccgggaagagcgcttcggcccgcccgaacaatccatgcagctggaagtcgtccccacctgggaactcgacagccatgaagtcctcgtcctcgtgatggcggcaggcgtcaactataatggtgtgtgggcaggtctcggtgacccggtttctgtctttcaggtacatgatgagccctaccatattgcaggctcagacgcgtccggcatcgtctatgccgtcggctccaaagtgaaacgctggaaagtgggcgatgaagtcatcatccattgcaaccaggacgatcatgacgacgaagag…
fig|28211.202.peg.668	peg	gi|514407510|dbj|BAOK01000002.1|_656513_658501	656513	658501	+	Ethylmalonyl-CoA mutase, methylsuccinyl-CoA-forming		FIG00009483	isu;Ethylmalonyl-CoA_pathway_of_C2_assimilation	atgagcgatcaaaaaccgtttcaacatgataaagaccggccctggatcttccgcacctatgcgggccattccacggcagcggcatcgaatgcgctttacagggataatctctcgaaagggcagacaggtctctctgttgccttcgatctgcccacccagacgggctatgacgccgaccatgtgctggcgcggggtgaagtgggcaaggtcggtgtgccgatcagccatctgggcgacatgcggcagctctttgattcaattccgctcgaacagatgaatacgtccatgaccatcaatgcgacggcagcctggctgctggcgctctatatcgcagcggcagacgaacaaggtgcggatcgggcaaagctcaccggcactgtgcagaacgacatcatcaag…
fig|28211.202.peg.669	peg	gi|514407510|dbj|BAOK01000002.1|_658586_659482	658586	659482	+	hypothetical protein				atgaacgacaaatttggtgggcgatggacaacacagaagcttaaggcgttagaggaatatctgcgcacctacacaactgcactcaatgataagtttgacttagtctatatcgacgcgtttgcaggtcggggcggacagcccatcgaagatgttccgttgcttgacaaaacgctcgatagcgaaaccccttcttttgcaaagggttcggttcggcgggcattggagctgaccaagccattcgggaaatactacctaattgacagtgacccagaggcctgcttagcgcttagcagtattgcgaattcaaagtctggtttatccaaccgcgttgaagtcatcaatgctgatgcgaatgaggcacttatagatttggtgcaatcaatcgattggcggggccag…
fig|28211.202.peg.670	peg	gi|514407510|dbj|BAOK01000002.1|_659550_660263	659550	660263	+	ABC transporter, ATP-binding protein		FIG00744535	ff	atggtgtcacctggctgcaccaattgctatgcaatgcgcatggcggcacgtcttgaggcaatgggcctggacaaatatcagggcttaacgcgcaggtctggtggaagagcggtttggacaggcaagctggcgctaagtgacgctctgctccagcaaccgttgagctggaagagttcaaggagagtttttgtaaactcgatgagcgatctcttccaagagggagtgccggagagctacgttcgaaaggtctgggacgtgatgcaggcaacacctcagcatcaataccagattctcacgaagcgtccggagcgcatgacctctgtacttagcaagggtgcgatgccagtgctgcccaatgtgtggctcggaacttcggttgaagactattggaccgcgtcg…
fig|28211.202.peg.671	peg	gi|514407510|dbj|BAOK01000002.1|_660633_660911	660633	660911	+	hypothetical protein				atgagctgggggcaagaaagccaaaaacgggaagaagagctgcgagcagctgccgagtatgggcggcgagcagaaccccttcctgatatccacattcattctgtcttgacccaggctgacgccgaatatggtgaagagctgcgggaccgtcgtgcccgccaggaacatctggagcgggaaattgttgctcttggccgccgtctgtcggcgccgatgagcgacgaagagaagccgcggcgtcgctggttccgccgcgctgccaaaacaggggaggcgtga
fig|28211.202.peg.672	peg	gi|514407510|dbj|BAOK01000002.1|_660917_662008	660917	662008	+	hypothetical protein				atgaaattcgtttcttcatcccttgtgagtgacgatcaacgtcacaaaatcagtgagaattttatcgccagtcagcgggatgcgcgctatcgccccttctatttcggcgcgatcctgttcaccgttcttgtcgcgggcggtgcgctctttgtcgactatatgattgtcacagagttctggacccgtgcgctcgccaatgaatttctagagcttcctgggtcacttgcaagctcagtggcgttcaaaagcttgcaggttctgttcgccaccctcgcggcgcacatcttcattgaacatatgggtgtctttggacgcgcggtctttgtccgcgtgctcttcctgctggcgctgaccatgcttggtggtgtcgggctgttgctggctctgatgtctctgcct…
fig|28211.202.peg.673	peg	gi|514407510|dbj|BAOK01000002.1|_662014_662727	662014	662727	+	hypothetical protein				atgaagcggtttggtggaattgttgccggtgttgtcgtaagcggggcgctggcattgagctttttgtcaggcagcgctgacgcggcgctgtcgagcgaaccctcctccgtcgaacaaatggggccaactcatctggttatcggcctggacctctcaaagtccaatcccttggtgacaagcgatgtgtatgcggcccaggttgcaaaccggttggctgatgagatcagggaattgccggtgcgttccaaagtgaccgtgcgctcctttggtgtctatgacacgggctccaatcccctgcgtatcgatcaggtgatctccgcacgggcacggccaggtgatgtggcagatggtattcaggcgttggtgtcgaaccttcctcgtctcgtttctgaaggacgg…
fig|28211.202.peg.674	peg	gi|514407510|dbj|BAOK01000002.1|_662769_662888	662769	662888	+	hypothetical protein				gtgcaacttttgctgaaaactggttttcctgttgtcgcgttttcgaaccgcgaaagtcgtgcaacttttgctgaaaccgctatggcgttccccgcaataaaacccttcgatttttgttga
fig|28211.202.peg.675	peg	gi|514407510|dbj|BAOK01000002.1|_662955_663893	662955	663893	+	malonate transporter				atggaagcggcgcagctcgttctgccgatctttttcattatcgcacttgggtattttgccggccgcacgaagtttctgagcgaagaagcgatcgatgggatcgacaaatacgccttcacctttgcgattccggctctgctctttcaggcgcttgccaacactgagcttcccgaagcgctgccttgggggctttggctctcctattatgggggcgtgatgatcgtgtgggcggtgggtggactgcttgcactgaccgtgttgcgtcggtcaccggctgacagtgtgattgtcggttttggcggtgggttttccaacacagtgatgttgggtatcccgatcatcttgaccgcttatggcgaagaagccggtgtgccacttttcttcattctcgctttccat…
fig|28211.202.peg.676	peg	gi|514407510|dbj|BAOK01000002.1|_664949_663897	664949	663897	-	hypothetical protein				atgactgacatgacccatacagcgcctcaatctgcaacacccccctcacggatcgattggatcgactatgtgaagggcgtgaccattatcctggtcgcccagatgcatatttcgctgggcacaatggagagcatgggcgtcacccatatgtggatggtcgacattgttgagttcgcacgcccattccgagtgccgctctttttcatgatcgccggcctttttgtcagccggtcgctccagtggaaccgcgccaaattcgtcgacgcgaaactgttccattttgtctatttctatttcctttgggcagcaatccagctcgcagtgaaaatcggcctctcaggctatggcaatcatacattcagcctgaatgacattttgctcctacctttcgaacccatt…
fig|28211.202.peg.677	peg	gi|514407510|dbj|BAOK01000002.1|_665166_665044	665166	665044	-	hypothetical protein				gtggtcccggttcaccgtccggaaacgcgattggaaaaagtttttcaaggcgctttgggaaaagtgtggcgcggttttccgtccgaaagcgcgtcaaaagagatggcctggttcctgctctga
fig|28211.202.peg.678	peg	gi|514407510|dbj|BAOK01000002.1|_666154_665183	666154	665183	-	glutamyl-Q-tRNA synthetase		FIG00000882	isu;tRNA_modification_Bacteria isu;Queuosine-Archaeosine_Biosynthesis	gtgaagccgcaactcataaccctgcgtcaaatcggtcaagaatccgccacccaagaggtttcgcgtaaaaagacgctgatgcagaaaccagacaccatcatccgattcgccccgagccccaatggcaggctccatttgggccacgcttactctgcactctacgcgtccaaaaaagctgcggagctcggcggacgctttctgctcagaattgaagatattgacgtgggccggtgtcgacctgaatttgtcgaaggcatctatgaagatcttacttggctgggcctcacctgggagacacccgtccgacgacagtcggaccatttttcagactttgaggccgccctcaaacagcttcgagatctggacgtggtctatccctgttttgcaaccagacgcgag…
fig|28211.202.peg.679	peg	gi|514407510|dbj|BAOK01000002.1|_666247_666807	666247	666807	+	HNH endonuclease family protein		FIG00017582	ff	gtgcaaggtgagtttgcgacgccagaagggtgtccggcgttggtgctgaatgcggatttcaggccgctcagttattatccgctatcgctctggtcttggcaggatgcgattaaggccgtgttcctggaccgcgtgaacattgtctctaattatgatgtggctgtgcacagcccaagttttgagatgcagctgccctcagttgtttctctcaagacctatttaaagcctgcgcaatatccagcctttacccgattcaatctgtttctgcgagacagcttcctttgccaatattgtggcgatgagcatgaattgacgtttgatcatgtgatcccacggcgtctgggcggacagacgacctgggaaaatgtcatcacggcctgtgcgccgtgtaacttgcgt…
fig|28211.202.peg.680	peg	gi|514407510|dbj|BAOK01000002.1|_667401_666823	667401	666823	-	2-octaprenyl-3-methyl-6-methoxy-1,4-benzoquinol hydroxylase (EC 1.14.13.-)		FIG01954514	isu;Ubiquinone_Biosynthesis isu;Ubiquinone_Biosynthesis_-_gjo isu;CBSS-87626.3.peg.3639	atgaccaaaccctctttcaacgccgccgcagatcatcccggccggcccccaaccgctgaccggatcaaggaaatgatccgtgttgatcatgccggagaatatggagctgtgcgcatctatgagggccagctcgctgtcttccgcaatctgccacagaaaaaggaaatcacagagagcctgacccgcatggcagcagaagaagaagagcatctcgaccgcttcaacaagctcgtgaatgagcgccaggtgcgtccgacagccctcaacccgctctggcacattggcggcttcgccatgggcgcagcgaccgcgctcatgggtgaaaaggcagcccacgcttgcacggtggcggtagaatcggtgattgatgagcactatcagcgccagatcgacgagctc…
fig|28211.202.peg.681	peg	gi|514407510|dbj|BAOK01000002.1|_667948_667403	667948	667403	-	Periplasmic thiol:disulfide oxidoreductase DsbB, required for DsbA reoxidation		FIG00000769	isu;Biogenesis_of_c-type_cytochromes isu;Periplasmic_disulfide_interchange	atgtctttgctcaccaccctccctatcgcaaaccgccaggtgccttggctgatctttgccttctccgtggtgacactcggcaccgcgctcgcgttcgaacacataggcggtctcgatccctgctccctctgtctgcagcagcgctacgcctactattttctgatccccgcctctctcattgctggcattctgtcccgcgaaacgaatttgggactggcacccgttgtgttgatcgcgctttgcacactggcagcagctgcgaacgttgttttggctgggtaccatgcgggtgttgaatataaatggtgggaaggcccgcaaggttgtaccggcgttaacctgatgccaggaagcctggatgaattcagacagcagctgagtggcgtgaaagtgccgcgc…
fig|28211.202.peg.682	peg	gi|514407510|dbj|BAOK01000002.1|_668512_667958	668512	667958	-	FIG139438: lipoprotein B		FIG00060285	isu;Stationary_phase_repair_cluster	atgaaccttgccgcccaccgccacgcgcgctggggactggcactggtctcctttgcagagagctctttctttcccattccaccagacgtcgcactgatcccaatggtgctggcaaaacgcgccctcgcctgggtctacgcgcttatctgcaccctggcgtcagttcttggcggtgttgctgggtacgcgattggctttttcttcttcgctcagctgggcgaacccatccttggcttctatggatattcggaccaattcgcgagcttcgcagagcgctacaatgagtacggcgtctggattgtcttgatcgcggggcttacgcccttcccctacaaggtcatcaccattgcaagcggtgccaccggtctcaatttcctggtgtttatggccgccagcctg…
fig|28211.202.rna.4	rna	gi|514407510|dbj|BAOK01000002.1|_668654_668740	668654	668740	+	tRNA-Leu-CAA			isu;tRNAs	gcccctgtggcggaattggtagacgcggtagattcaaaatctgctgtccgtacgggcgtgctggttcgagtccggccaggggcacca
fig|28211.202.peg.683	peg	gi|514407510|dbj|BAOK01000002.1|_668973_670355	668973	670355	+	Probable poly(beta-D-mannuronate) O-acetylase (EC 2.3.1.-)		FIG00002470	ff	atgattttttctactccagaattttttcttttcttctctgtctttctgtttctccacattttttgtccgccgcgttttcgcttgtatctaatgattgcggcaagcgctgtcttttatgctagctggaaaatcgagttcatatggctgccattttttatggcttttgttgcctatattgcaactctctggatcgaagttgcgaagaacgaagtgcagaagaagatgcgattgaccatatcgttgattgtgctgttcactccgttggcaatcttcaagtatttcgattttttctatagcaaaatgttgcagccgctcaccgggctggaggagttccagctcaagtttgcactgccgctcggcatctcgtttatgaccttcacgttagcagcttatgtcgta…
fig|28211.202.peg.684	peg	gi|514407510|dbj|BAOK01000002.1|_670659_671078	670659	671078	+	MISCELLANEOUS; Unknown				atgccgggtaattttcacgaaagctatcaacaggaaattgttgaggcgccatcggaacgttcgacaggtctagtcttctctgctgttgctctggtcatcgctgcgatcttctataaagatcagatgattttgatcgctagctgttctgtagcggcgctatttgccgtcgtgagttttctggcgccgactcttttgaagccacttaatcttgcttggttcaggttgtcgatcttgatgagtaaggttatgaatccagttgtcttgatggtgatgttcatggtcgcaattgttccgacggggctactgatgcggttgtggtatgatccgttgcgacgatatccggaaaaagctctaaaaacctattggttggatgaggatgccccgactgattggagtgag…
fig|28211.202.peg.685	peg	gi|514407510|dbj|BAOK01000002.1|_671107_671277	671107	671277	+	hypothetical protein				ttgagctcagaggtttttgtgtcttctattttcaaagaactgattgcgtatatgtctgcccggaagaagtggtggctgcttcctactctcatcattgtgtttctttttggggggctgctggttcttgtgcaggggaccgcagttgctccgttcatatacactgtcttttga
fig|28211.202.peg.686	peg	gi|514407510|dbj|BAOK01000002.1|_671524_673359	671524	673359	+	Nodulation protein nolO (EC 2.1.3.-)		FIG01315346	ff	atgaatattttggggatctcggccttctatcacgacgcggcagcggcgttagtcaaagaaggtgaaattgtcgcagctgctcaagaagagcggtttaccagaaaaaaacacgaccctgccttcccgaaaaacgcaatcaattattgtctggaagagggtggtatcactcttagtgatgtcgactatatcgttttcttcgagaagccatttgtgaaattcgaacgattgctggagacgtatctagcgaacgcgccgcgcggattttcttcctttcgaacggctataccagtgtggatcaaggaaaagctctttcaaaagtataaccttttgcagtcctttaaagagatttctggtgagggggattttgaggacaagttgctatttgctggccaccaccaa…
fig|28211.202.peg.687	peg	gi|514407510|dbj|BAOK01000002.1|_673685_674674	673685	674674	+	hypothetical protein				gtgcaagtgtcccgaaaacctagtcgccaaactgagattgttgcgcaaatcctcatggtcgtagtgacgtgtgtgatttcgctttttgctgccgagattgtgctgcggctcaagaactctactatggacaattacgacatcgagatgtggcgctactcgtcagagctaaagcaagtgagtccagatccggcgcttggtcacattcataggccaaatagggaggccgttttgcagaacgtcaatattcgtattgatgagaacgggcttcgcggcgccagcgcggcagatgtatctaactttgctaggcgtattcttgttcttgggtcttccataacgctcggttggggcgttgaggaaggtgatacgatgacatcccagttggaaagtagcctccgtgat…
fig|28211.202.peg.688	peg	gi|514407510|dbj|BAOK01000002.1|_674787_675206	674787	675206	+	hypothetical protein				atgtgcctggttgtattgattgtctcatttgcgccaagtgcaggcagcacgtcagattcgactagcccggtttacttctttcagacaagtgaacagtgcatcatgatgatggatttccagaatgcctggaatgatctaagtgatatgagcgcagagcagaggagcactattattggtatgcagatggtcggcgggttccgagtcgcggacgtcgcgcagaaatgtggtgatcttttggaagttcaactgatgggtgtgcgcattccagagcttgatgaatatgaccgtccgtctttcggttcgcggataacattgctgactattagcggtgaacgcgatgttattcttgatgatgccctggctcacgtggcgagcctaggtgaaatcaaagcgttgctt…
fig|28211.202.peg.689	peg	gi|514407510|dbj|BAOK01000002.1|_675400_676581	675400	676581	+	hypothetical protein				ttgaaaaaggcagttcttttctacttagcgatcacgtgtatctcgcttcttggcggctttgctttattggaagggaccgtccgcgcgttgggccttgcgccacaacatcaagagcctggtgcggtggggctcgccaagattacccgatttgatggagtgcttgaaaccgtttatgagccaaattcatcgacccagattacttcgccatatggtgagttcgatttggtttacacaatcgatgggagtggctttcgcatgacccgcccgggttcggctgaaggtcatttggtgcatacgcaaaaggctcagcatcggatgctgtttcttggtaactcctttgtggaaggatgggggcttgcggacgaccaaaccttcaccgaggaattgcaacgccttgga…
fig|28211.202.peg.690	peg	gi|514407510|dbj|BAOK01000002.1|_676675_678750	676675	678750	+	hypothetical protein				atgagcagcgtatatcgatactttattcctgtcggcgttctcgtggtgatcgtgatggctcttgggatagggatttacatagcgcgtgagccgggcacgcagagtgaagacctggcaaaccgtggcgagcctgcggtgccggtcgttgaagtttcgcgtacgcatgtgagacactcggcgctcactgcatttagctttatggatggcgtggacatatatcagaagaatggcttggtagaggtgtatggcggttcctactttcaacgccgttctggtcccatccgtatttcacagtcaattctacacccgtctcattcggagatgtgggcgatatggagtcccgattttacgccccaagtcgacccccactatcttctcattgagctggcaccggagttt…
fig|28211.202.peg.691	peg	gi|514407510|dbj|BAOK01000002.1|_678783_681554	678783	681554	+	hypothetical protein				atgccaggtgggtatacgctgggacgagccgggtttgaggtagacgcaaaaacagcccgtccagttggaaaacgaatctcaaggtttttggtgtcaagtttggttggccttttttgtatcgggtcagcgtctgctgatggtggatcactgatccgtcaatatccataccctcataacagcttgattagttttgcgagtgacgcggactctcaacccgcatggttaggtgctgccatgcattctgtgcttaatcaagatctcggacttccaatttctgattctgtttttgtccaaagcgctcgtggtagtcccgaagacagcgccttctttcgatcgattggatcgttacaccacgcgtcaagccggtattttggtcattctattgtaggtctgcttatt…
fig|28211.202.peg.692	peg	gi|514407510|dbj|BAOK01000002.1|_681955_682446	681955	682446	+	Histone acetyltransferase HPA2 and related acetyltransferases			idu(5);CBSS-216591.1.peg.168	atgtcctttgaaatcagagaagcaacagtcgatcaattcgaagacatctggccgatctttagggaggttgtccggacgggtgagacctatccttatccgatggataccgatctggaggaggcgcgggcgttatggttcgcgccaggcgctcgggtctatttcgggtatttggatggtgttgcggtcgcaagccggtacatcgtgcctaacaaacctgggcttggggcacatgtctgcaataccggtgtgatggttgatgcaacggttcgcggccaaggtcttggcaagaaaatgatggactttggattggcaaaagccaaagagctcggctttagggctattcaactcaatctcgtggtcgccaccaatgcggcgtcgttggagatttgcaaacgcaac…
fig|28211.202.peg.693	peg	gi|514407510|dbj|BAOK01000002.1|_683575_682502	683575	682502	-	Bll1370 protein				gtggctgacagtgaaaaaattctcgtcaacaaaaccaatctggactccactaagagggtatcaacccccgtcggagagaccctcggtgagggtgagatccttctcaaggtagagcgctttgcgcttacgacaaacaacatcacctatgcgtttgcaggggcgggtcttggatattggaacttctatccagaaccagacccttggggatgcgtgcccgtgtgggggtttgcaaccgtcatagaaagtcagtgcgccgaaatcactgttggcgatcaggtttttgggtttttgccgaccgcgtcgcatctcgttcttaagccagccaaaattgatgacgtcgctttcttcgattcaaccgatcaccgcgcagatcttttcacctggtacaacagatacttc…
fig|28211.202.peg.694	peg	gi|514407510|dbj|BAOK01000002.1|_684138_683650	684138	683650	-	hypothetical protein				atgcctattctcaaaacaaagcttggactgctgttctgcctggtcgcggcgacaggtatctttctggccgtgacaggcataggcggctctcccgctcttgagatgtggaacaatgacgcccgcgccaacctgcccgcctggatgatggtatggcttggtttccttgccctgacattcttgtcgtccgtcatctttgcctggaaccatgtgccagcacggtgggtgcttgccggtttcattggaagccatgtcgtgaccatcactattgcaagcattgagggcgtggtattgcgggcaggccttgtctctcttttgcacgtggtgttctggacgcccggtttagtgtctttgctatcgaaccagtctgacattcgattcaactcagcttatagagtttgg…
fig|28211.202.peg.695	peg	gi|514407510|dbj|BAOK01000002.1|_684329_687040	684329	687040	+	Phosphoenolpyruvate carboxylase (EC 4.1.1.31)		FIG00000711	isu;Fermentations:_Mixed_acid isu;Pyruvate_metabolism_I:_anaplerotic_reactions,_PEP	gtgtcacttattccatcaccaaattcagtggatgccatgcaatcttcaaagcagaccgttacccaaaactcagatgtgcgctatctcgggaatttgctgggtgatgttattcgcgcatatggcggagattcgctgtttgagagaattgagcgggttcggtccgtttccgtagatcagcatcgcgggcttgtgaatgcagaagatgttgatcaggaattggagactttagggctcgatgatgcgcttcactttgtgcgcgccttcatgcttttttccatgctggctaacctggcggaggaccggcagagcgccatcatagagggcgaaacggggttggcggacgtgcttgaccgccttcagagtttaggcgtggggcttgcccaagtgcaggatgctctt…
fig|28211.202.peg.696	peg	gi|514407510|dbj|BAOK01000002.1|_688456_687068	688456	687068	-	Multicopper oxidase		FIG00060246	idu(3);Copper_homeostasis	atgctccatcgccgtcaattcctgcaaagcgccgctgcctctatctctgcggcggcacttgtcggctgcgaaccgttggaactcataacaccgcgcgtgaacaatctccacattcagcgcgcgcagtacaatgtgatgcccgaccagctcaccacaggcatggtaagcctgtcgccagatgcagcgcctcccattcttcgggcaaagcagggcgttcccttcacagccactgtcaccaatcgtttgcccgactacacaaccatgcattggcatggcatccgactgcccaatgagatggacggtgtgccctatctgacccaattccctttggccaaggatgagagcttcacttacacattcacgccgccagatgctggaacctactggtatcacccccat…
fig|28211.202.peg.697	peg	gi|514407510|dbj|BAOK01000002.1|_689163_688561	689163	688561	-	Transcriptional regulator, TetR family				ttggatgccgctgcaaaacgcctcgccgaacagggcccagaaggcattcggctgcaggacattgcgcgcgatgttggcatttcacacccggctatcctgcatcactttgaaagccgcgctggcctcgtgaacgccctcgtcgatcgcaccacgtcgcaactgcgggaaaaactactaggcgtgctggacggagacgacgaacaaaaaatcggggcgcatatgccaagcctcgtcaacaacacgttcgaagcattgagcgaccagggcaccgccaaactcctgtcctggatgctgctgaccgactcaagccccgaaggcaatgcaaccaccggcgtcatgacagagatcgcagatcgcggtcatgcggcccggtgcaaactggcagagagccaaaacctg…
fig|28211.202.peg.698	peg	gi|514407510|dbj|BAOK01000002.1|_689414_689761	689414	689761	+	FIG138056: a glutathione-dependent thiol reductase			isu;A_Glutathione-dependent_Thiol_Reductase_Associated_with_a_Step_in_Lysine_Biosynthesis	atgattaaggtaaatgggctgaaatcctgcgacacatgcaagaaggcattgaaatggcttgatgccgaagggcttgagcatgccttccgcgatgtaagggctgatgcggtcactctgtcggacgtgaagcgctggggcgaagctgttggctggggccgccttgtcaacaaagccagcacaacatggcgagggctgtctgatgcagaaaaagaggctgcctccggcgctggcgcggctcaacttctcgtagataacccgacgctcatcaaacgacctgttttcgagtcgggtgacacggtgcttgttggttttaaagcggatcaacaaacagcccttaaagcgggataa
fig|28211.202.peg.699	peg	gi|514407510|dbj|BAOK01000002.1|_689764_690324	689764	690324	+	acetyltransferase, GNAT family				gtggcaggtgcactcttgttacctattgagacagagcggctttctctccgggacttctgctctggggacattgacgcgttgcattcctatgctcgtttggatgaggcgacgcggtatctattgtgggggccgaatgacctgcgggcgagtgaggcgcagctctctactttcatcgatgccgctgctgacttgccgcggaccatctacgagcttgcgcttacgtcaaaacctgccgggcgcgtgatcggcgcgctttgcctctatctggatgaatcagcagaaggtgcggagcgtggggcagagcttggattcgttctgcaccctgccttctggggcaagggcttggcaacggaggcagctaaggcgctgttgacctatggcatgtctgatctcaagctg…
fig|28211.202.peg.700	peg	gi|514407510|dbj|BAOK01000002.1|_690566_690321	690566	690321	-	tRNA 5-methylaminomethyl-2-thiouridine synthase TusA			isu;tRNA_modification_Bacteria isu;mnm5U34_biosynthesis_bacteria	atgacagaaaatcaggatctattgctcgacgtaacgggtctgacctgcccattaccggtcttgcgggcccagaagaggctgagggagctttctccaggcgtcatcctcaaagtcctggcaaccgatcccatcgccgcgatcgactttccgcacttttgccatgaaagcggtcatgaactgctggagagcgccaaggaagaccagatcctcatctttcggatcaaatgcagatccgaaaaggtctag
fig|28211.202.peg.701	peg	gi|514407510|dbj|BAOK01000002.1|_690720_692513	690720	692513	+	Acetoacetyl-CoA synthetase (EC 6.2.1.16) / Long-chain-fatty-acid--CoA ligase (EC 6.2.1.3)		FIG00137255	idu(7);n-Phenylalkanoic_acid_degradation idu(1);Polyhydroxybutyrate_metabolism idu(7);Fatty_acid_metabolism_cluster idu(7);Biotin_synthesis_cluster idu(7);Biotin_biosynthesis	atgggtcttattcaaagtattggcaatgatgtgactttcgcgcgcgccgccctgcgttccctgaaaaaggtgaatgcaatctatgcggatgaaaagcacacatttgccgatgtgatcgaggattttgctcgaacaaaaccaaacaatatcgccattgtttccgatcagggtacgatgacttatgcggagcttgatgcagctgccaacagatacgcccggtgggcaaaagagcagggtgttgggcctgacgtctctgtggcgttgcttatggagaatcggccagaatatcttgtggcctggatcggaattatcaaggctggtggcgctgcggctctcatcaacacaaatctgacgggcgggcctttggtgcattcgctctccatctcaggggcggaccat…
fig|28211.202.peg.702	peg	gi|514407510|dbj|BAOK01000002.1|_692882_692526	692882	692526	-	hypothetical protein				atgcaacattggttgtcgaaatcaaatcaaaagtcgcaggaagcaacactccgccaacaacaagcatacgttgattatttggcagcatcggtcggcgcaaaataccaatccaattcaccaaagaaagacagtcttgcggctctcattgacgcaaaactcagggtctctgtttatggatcgaagggagtcattgaaaagctcgcatcctttgaaaaaggtggggcacgtttggacaatgacacatcaatagcaaactatctcaagttggtcgtagagatgagaaaaacaactaacgtcgaccctagcggaggatcgacgttagatcttgaaaccattctgtttggatcaaaagaatag
fig|28211.202.peg.703	peg	gi|514407510|dbj|BAOK01000002.1|_694275_693058	694275	693058	-	Limonene 1,2-monooxygenase		FIG01372910	ff	atgcctggaccaaaactacgtttcggtgccttcatcgcaccctttcacgccctagacgaaaacccgtctctggccatgcaccgcgatatggagcttgtcgagtggatggacaagctgggctatgacgaagcctggatcggcgagcatcactcagccgcgttcgaagtcatcgcaagcccggaactgttcattgctgcagcggccgaacgcacaaaaaacatccgcttcggtaccggcgtctcgtccctcccctatcaccacccgctgatgctcgctgaccgtatcaaccagctggaccacatgacacgtggccgggtgatgttcggtgttggtccaggttcacttccctccgatgcattcatgatgggcattgatgttcagacccagcgcgacaaaatg…
fig|28211.202.peg.704	peg	gi|514407510|dbj|BAOK01000002.1|_694934_694320	694934	694320	-	Transcriptional regulator, TetR family				gtgggagcaactgaaaatctgtcgattgcaggtcagccatctcggcgctctcgcaaaaaggagcagacccggagaggcatcttttccgctgcaatgaagctttttgctgaccgtgactatgatgcggtgacgatcgaagatatttgcgaccgcgcggatgtggccaaggccactttcttcctccacttcccaaacaaagcggcactgcttaccgaattcaacgagcgcctgacagcaacccttcaagagcgcctcatcaatgtatctggcaacgcagaggacaagctgcgcttcatggtgggcgccctcgtcgatgattgggaacaaaatgctgagatcatgcgcaaaatggtcagagagtttctcaaccaaccatcgctgccagaagccgcgacagaa…
fig|28211.202.peg.705	peg	gi|514407510|dbj|BAOK01000002.1|_695060_695866	695060	695866	+	3-oxoacyl-[acyl-carrier protein] reductase (EC 1.1.1.100)		FIG00621114	icw(1);CBSS-246196.1.peg.364 icw(1);Fatty_Acid_Biosynthesis_FASII	atgggacgtctggccgataaggtggctttggtgactggtggcggcagtggtattgggcgcggcgcggcgatcgctatggcggctgagggcgctaaagtgctggtcaccgacatcgatatcgaaggtggcgaaggcactgttgctcagatcaaggaggcgggtggttctgctgagtttgcccctcaggacgtgactgatgaagctcgttggggtgaagtggttgcaatcgctgttgaaagttttggcgggctgcatgtgttgctcaacaatgcgggcatcgctattggcgcgccggtcaccgaaatgagcctggaagattggcgtgtgcagacgtccatcaatattgatggtgtgtttcttggctgcaaatacgcaatcccggcgatgactgagagcggc…
fig|28211.202.peg.706	peg	gi|514407510|dbj|BAOK01000002.1|_696323_695874	696323	695874	-	acetyltransferase, GNAT family				atggaccaaaggttcaagaaatccctcctcaccttgccgcatgcaggtttttcgaagctcgaagcagcggcaacggcggaggggtatgccttcctcaaacgcatgcaaacagactgggatgcagcgacaaaccgcttctcaggtccaggcgaacatgttatcggcgtgagcttgggcgacgaacttgtcgccatagggggccttaacaaagacccctatgcaattgaggcaacaaccggacgcctgcgacacctctatgtcgcacccccccatcggcgctgcggtgttgggcgtgcgctggtcgacacattgctctctcaagcgggaggctattaccacagaatacgcctccgcacggatagcgcggaggcggcagccttttatgaaagctatgggttt…
fig|28211.202.peg.707	peg	gi|514407510|dbj|BAOK01000002.1|_697270_696335	697270	696335	-	Probable glutathione s-transferase protein (EC 2.5.1.18)		FIG01339866	ff	atgaccgacatgcaaaacgccattctcttccatcaatatgacatttcacccttttcagagaaagtgcgtgtagcgtttggcatcaaagggctcacctggtacgccgtcgagcagcccgtcattatgccaaaaccggaactgacgacgcttaccggtggataccggaaaattccggtcatgcagatcggagcagacatctattgcgatacccagatcatcctgcgtgagattgagaagcgctacccaacgccatcactttttgttgggggcgacaaagcgctgggatggggcatgggtctttggacggacagagtgctgtttcaggccgcggttgccgtcatctttggcacaacagagggctttgcagacgaggcttttataaaggatcgggaaaagctc…
fig|28211.202.peg.708	peg	gi|514407510|dbj|BAOK01000002.1|_698080_697295	698080	697295	-	Glutathione S-transferase family protein		FIG00004588	idu(5);Scaffold_proteins_for_[4Fe-4S]_cluster_assembly_(MRP_family) idu(5);Glutathione:_Non-redox_reactions	atgctgacgctttttgaacatccgctttcgccttacgcgcagaaaaacaaaatcgcgctccgcgaaaaggacattgagtttgagctggcaacccctgatgcaatcggctcaggcgacacaggcggcgagtttctgaaagccaatccacgcggcgaagtgcctgcgctcatagacgatggcttcgccattttcgacagcaccatcattctggaatatctggaagacaagtggcccacccctgcgctcttgccagaaaaccccactgaccgcgcccgcgtgcgcatgatcgaagacgtgatggacacccactttgaagccatcaattggggcctgggcgaggtcgcctattttaagcgcgccgagggtgcgcaggctgaggcaatctttgcaaaagcagcc…
fig|28211.202.peg.709	peg	gi|514407510|dbj|BAOK01000002.1|_699094_698111	699094	698111	-	Fumarylacetoacetase (EC 3.7.1.2)		FIG00001596	isu;Homogentisate_pathway_of_aromatic_compound_degradation isu;Pterin_carbinolamine_dehydratase isu;Salicylate_and_gentisate_catabolism	atgtcatctgcacacacatccctggggcttccccagtttgcctacacaaaaggcctgcatgacctcggcaatggaggctatgcctacctccaaccagatggtggctggggctggtcgaatgcgggccttatcgtggatggcgatgaagcattgcttgtagacacactgtttgacgtgcctctcacgcgcgaaatgttggatgccatgcgcgccgcagaaccaaaggcagcaaacaacatccacacacttgtgaacacgcaccacaatggggaccactgcaacggaaatgaatgctgtgaaggcgcggagatcatcgcccataagctcgcagcagaagccatgctgaaagaacccccagccctgctcgcgggttttctggatatggcaccggacctgggc…
fig|28211.202.peg.710	peg	gi|514407510|dbj|BAOK01000002.1|_699977_699129	699977	699129	-	3-oxoacyl-[acyl-carrier protein] reductase (EC 1.1.1.100)		FIG00621114	icw(1);CBSS-246196.1.peg.364 icw(1);Fatty_Acid_Biosynthesis_FASII	atggccgatgaaaagaagaagcctccctacatccccttgcctgtcggtgaggaagcagccgggcaagcaccgggacgcggcaggctgacggggaagcgcattctcattgttggtggtggacaacgcacagtcgatgcagagacagaccctgtcggcaatggccgcgccatgtctctgcttttcgcacgagaaggagctcaggtggctgttgctgatatggatacggcgtccgccaacacgaccgcggatcaaatcgcatcagaagggggcaaggcttttgtcctgaccgctgacatttcagacccggatcaggtcgctgcaatggtcactcaagccagcggcgccatgggtggcttggatggcatcgtcctcaatgtcggcataggagcgggcatgggg…
fig|28211.202.peg.711	peg	gi|514407510|dbj|BAOK01000002.1|_700554_699979	700554	699979	-	hypothetical protein				gtggcacgccttccctacccagacctgaaggacctgtcgccagagaacagagatctcatggcaagcctgccacctctgaacgtattccgcatgatgtcaggtgcgggtgcctcctttgcacccttcatgcagttcatcagcgcatacctcaatgagggtgtccttgatcccgaacttcgggaattggtcatcctgcgagtcggacatctatgtgggtctgcgtatgaagtgcatcagcatgagcgcgtgtcgcgcacgctgggcatgacggaagcgcgcattcaaaccgtcaaagacaagctgccaaatgaccttctcagtgacgcagagaatgcggctctattgttcacagacgaacaggtggcacaggtgaaggtcagcgagacgaccttcacagca…
fig|28211.202.peg.712	peg	gi|514407510|dbj|BAOK01000002.1|_701109_700555	701109	700555	-	hypothetical protein				atggcacgtattccatatttcgatccggcaggtgcagaaggccggctcaaagagacaatcgagaagctgccaggcctcaacatttttcgcatgatggcccattcaggagacctgctcgcgaaatttaccgggctcggcaatcacattctgggccgggcacaactggatgccattctgcgtgaaattgcgatcattcgtgttggggttctctccaaagcgacctacgaagtttaccagcacgaacggatcgggcgagatatcggcatgtcagaagacctcatcaaagcaattcatgaagggccggacgcccaagcgttcgatgacctacagcgtctcgtaatggccttcaccgatgatgtggttctgaatgttcgcgcgagcgatgccacattcgacccg…
fig|28211.202.peg.713	peg	gi|514407510|dbj|BAOK01000002.1|_701244_701789	701244	701789	+	FIG027190: Putative transmembrane protein		FIG00005731	ff	atggctgtggcgccagcaggaatcgtcacgttctggacagaggcagggccagaaaaatggttcaagaaggacgctgctttcgatcaaaccatcgccgcccgctttggtggcactgtcgataatgcgttgagtggcgatcttgatcactggtcagagacaccgtcgggaacgcttgcgcttattctcgtgctggatcagttcacgcggaacatttggcgggatgattctcgtgcgttttcgggtgacgtgaaggctctgacggttgctcagcgggcgattgaacacgggcgggacatgctgctgccgccggccgagcgcaaatggctttatatgccgtttatgcattcagaacgattggatattcaggaacaagggctggtcttcttcaaagatcgcctt…
fig|28211.202.peg.714	peg	gi|514407510|dbj|BAOK01000002.1|_704001_701842	704001	701842	-	Methyl-accepting chemotaxis protein				atgtggaacaaaatacctgaacttaagatcgcgcaaaaactgccaattactatcgtaggttgtgcgcttgccgtcgctcttggggtcggtatttccggctatttccaagccgcttcaacagttgagaacactaccaacgccaaatttgcggcgacactcgcagaccgtgatgaagccttctcaagatatcttgcctcaatcgaacaagacctcgcgatcatggtcgaaagcccacaggtccagtccgccattgttgacttttctcgggcctgggccacgcttggcggaaatgccacaggccaccttcaggacgtctatatcaattccaatccaaacccgatcggcagcaaacatcttcttgatgccgggagcgatgggtcgcaatactcaaaactccat…
fig|28211.202.peg.715	peg	gi|514407510|dbj|BAOK01000002.1|_704242_705171	704242	705171	+	Esterase/lipase				atgacacttgatccacaggtgaaggcgctgcttgacgggatggcagaggcggacggtccgccaatgtctgagatgacgcctgccgaggctcgggcgatgtatgtcgcgttgaaagaccccattgatgttcccatcgggaaggttgaggacaaactggcgcctggacctggtggtgatattcccgtgcgtctttacacgcctgttgctgcaggaggaggggccctggcagcgattgtgtttttccatggtggcggttgggtcattggcgatctggacacgcatgatgcgctgtgtcggacgcttgcgaatgaaagcggctgcaaagttgttgctgttgactatcgtctggcgccggaacatcactgtccggccgcagtggatgattgttatgccgccgtc…
fig|28211.202.peg.716	peg	gi|514407510|dbj|BAOK01000002.1|_706910_705240	706910	705240	-	Alkyldihydroxyacetonephosphate synthase (EC 2.5.1.26)		FIG01394156	ff	gtgacaattgatcgtcagacacttcgctggaacggctggggccctgccaaacaggagaaccccctgcctgacggcgctcctcaatgggcatggatcaaggaaacgctgggcatggcagttctaccctccacgcccgcaaagcgcctgtcagacatcacgctgccgccctgccacctgagcgcaggggaaatcaagagccttgaagaccttgtcggcgagaaccaggtccgcactgacgattatgagcgtgcctttcatgcccgcggtaaaagctatcacgaccttctttatgttcgtgcaggtgacctggacgtggcgcccgatgcagtagtctatccccgtgcagcaggcgaagtgcaatccgtccttgcctactgtgcagaaaacgacatgagcgtg…
fig|28211.202.peg.717	peg	gi|514407510|dbj|BAOK01000002.1|_707897_706947	707897	706947	-	Transcription regulator [contains diacylglycerol kinase catalytic domain]		FIG00001646	ff	gtgagcgggcgcacttttgctatcatcaatccggcttccggtggtggccggaccggccgcgattggccggagatccaaaagaagctcgaagcagccctcggcactgtcactcctctcttcacagacgggcctgccacaccccaccatttaccagcagccaatcttgctagagacgccacagacaaaggcgccgacctcgtcatagctgtcggcggcgatggcaccatcaacgaaaccatcaacgggctgtttcatgatgtctctgatgggcaagcgcccgctcccctgggcctcatcaacactgggacaggcggtgacttccgtaagaccttcgagctgccggcagatctcgacgcttgcatcgagcgcctagcgaatggcagcagtcgaaccatcgac…
fig|28211.202.peg.718	peg	gi|514407510|dbj|BAOK01000002.1|_709579_707894	709579	707894	-	Glycerol-3-phosphate dehydrogenase (EC 1.1.5.3)		FIG00229386	isu;Respiratory_dehydrogenases_1 isu;Glycerol_and_Glycerol-3-phosphate_Uptake_and_Utilization isu;Glycerolipid_and_Glycerophospholipid_Metabolism_in_Bacteria	atgcaacgcgatctttccgccatgagccagaccgactacgacctgattgtcgtgggcggcggtatttccgggtcttccattgcatgggatgcggcactccgcggcttgaaagtcgcgctgctggagaaggatgatttcgcccacgccaccacggccgggtcgtccaaactcattcatggtggcctgcgctatctggtgaacggcgaaatcggtctggtgcgcgagtccctcagggaacggcgcgtctgggaacaaaacgccccccatctggtcgatcctctcccctttatcatccccacctatggccgggggatgaaaggcggcttggttctctccatcggcctcgccatgtatgacctgctggcctatgacagaaaccgcctcgacgatccggacaag…
fig|28211.202.peg.719	peg	gi|514407510|dbj|BAOK01000002.1|_710287_709625	710287	709625	-	Bll0819 protein		FIG01097493	ff	atgtcagccaccaaaaccccggaatttgacgtattttggtcatttcgctcgccctattcctatctcgccaccaaacgaatagtggccatcgagaaaacctatgacgtgaaagtgaatgtacggccggtctaccccatagccgttcgaatggatgggttttttaagaccgtgaaccccatgtggccaccctatctcatgaaagacacggtgcggatcgctgaaatggagggcctggcctacaattggccctcgcctgacccggtcgtcatggacctggcgtccggcgaggtccccaaggaacagccctatatccaccgattgacccgcctgggttgcgccgcagctgaagccggaaaaggcctcgccttcattgatgaggtaagcagcatcatcttcggc…
[truncated: 3,157 more rows]
